# Supplementary material for: Development of a Custom-Designed, Pan Genomic DNA Microarray to Characterize Strain-Level Diversity among Cronobacter spp
Source: Front Pediatr. 2015 Apr 30;3:36. doi: 10.3389/fped.2015.00036 (PMC4415424; doi:10.3389/fped.2015.00036)
Supplement: Supplementary file 2 [file Table_2.XLSX]

## Sheet: pearson_correlation
Supplemental Table S2. Pearson correlation analysis of 126 strains in Cronobacter spp. Pearson correlation computation of all the samples was performed using R package in Bioconductor. As the correlation coefficient decreases from highest to lowest, the color changes from red to green respectively.
	Strains analyzed
Strains analyzed	CconLMG26250	Cdub 3-27b	Cdub0743-75	Cdub1027	Cdub1028	Cdub1105-6	Cdub1108-29-3	Cdub5960-70	Cdub6-15Gb	Cdub6-3Gb	Cdub853057	Cdub9079-75B	CdubCFS237	CdubE187_2	CdubE515C	CdubE791	CdubE798	CdubE799_2	CdubORA114244	CdubSun-1	Cfreundii576	Cmal0939A-75	Cmal2149	Cmal2153	CmalCI695	CmalCI765	CmalCI825	CmalE265	CmalE608	CmalE615	CmalE618	CmalE684	CmalE685	CmalE754	CmalE763	CmalE766	CmalE831	CmalE831 _2	CmalE833	CmalJ160	CmalJ168BB	CmallCI868	CmalLR577	CmalLR580	CmalLR686C	CmalMd25g	CmalMd99g	CmalSHSM3hTF	Cmuy3523-75
CconLMG26250	1	0.369849	0.392786	0.352413	0.339902	0.305494	0.381412	0.341408	0.332793	0.34308	0.365946	0.318419	0.358067	0.367959	0.333989	0.336494	0.3229	0.297213	0.336211	0.352157	0.414922	0.302461	0.279636	0.305667	0.294591	0.306889	0.291586	0.299593	0.304013	0.293797	0.309426	0.294749	0.307521	0.293221	0.306049	0.317716	0.321312	0.272892	0.318817	0.332274	0.317886	0.233337	0.314816	0.31036	0.31638	0.165436	0.270493	0.263913	0.379129
Cdub 3-27b	0.369849	1	0.90036	0.832422	0.787485	0.79957	0.934094	0.829969	0.818399	0.843985	0.813578	0.793098	0.873687	0.86855	0.792073	0.813238	0.788685	0.789131	0.820442	0.83861	0.396234	0.335835	0.317547	0.338379	0.334526	0.338374	0.332176	0.335055	0.34409	0.330655	0.343046	0.334226	0.349468	0.342241	0.342422	0.348302	0.347969	0.320313	0.343809	0.353146	0.338686	0.284927	0.354497	0.343841	0.348348	0.211444	0.298427	0.298289	0.521337
Cdub0743-75	0.392786	0.90036	1	0.82384	0.784413	0.786202	0.897923	0.8177	0.786672	0.814403	0.819585	0.775316	0.854448	0.853178	0.784946	0.807986	0.781366	0.760375	0.809744	0.810367	0.421694	0.356746	0.340772	0.364262	0.347339	0.363821	0.33955	0.355293	0.355191	0.347383	0.367032	0.345964	0.359646	0.350093	0.352919	0.38266	0.374477	0.331479	0.368952	0.37825	0.371098	0.286461	0.365918	0.364684	0.358758	0.207389	0.317675	0.299712	0.539163
Cdub1027	0.352413	0.832422	0.82384	1	0.840405	0.873944	0.84151	0.922686	0.832181	0.871836	0.923173	0.844297	0.814124	0.809429	0.849385	0.88998	0.829348	0.832682	0.858346	0.878523	0.43085	0.343123	0.332961	0.361248	0.341874	0.352631	0.344614	0.345906	0.358477	0.33621	0.354863	0.345185	0.355695	0.345996	0.350174	0.36083	0.35972	0.325578	0.353443	0.372303	0.359237	0.289444	0.360919	0.356634	0.352976	0.216164	0.324802	0.31342	0.546614
Cdub1028	0.339902	0.787485	0.784413	0.840405	1	0.781137	0.787308	0.833293	0.786605	0.825421	0.815821	0.807305	0.807254	0.806101	0.800131	0.78723	0.773493	0.809045	0.796577	0.823674	0.426826	0.340652	0.321298	0.357477	0.334511	0.349935	0.346116	0.32952	0.369888	0.325231	0.344707	0.337761	0.337349	0.336149	0.352923	0.346813	0.352065	0.318829	0.340818	0.362203	0.337489	0.287827	0.356464	0.345121	0.356244	0.234279	0.356056	0.336004	0.51876
Cdub1105-6	0.305494	0.79957	0.786202	0.873944	0.781137	1	0.801569	0.890726	0.843446	0.824427	0.849061	0.817487	0.784498	0.773226	0.792895	0.907894	0.849342	0.785093	0.829697	0.834104	0.35834	0.318698	0.318058	0.3269	0.319358	0.32492	0.309242	0.319742	0.321101	0.317517	0.338225	0.312365	0.32893	0.326493	0.314742	0.339246	0.32371	0.317262	0.324334	0.325701	0.328179	0.292383	0.318958	0.320516	0.331003	0.211204	0.280299	0.269656	0.507625
Cdub1108-29-3	0.381412	0.934094	0.897923	0.84151	0.787308	0.801569	1	0.841576	0.808283	0.839931	0.830339	0.801026	0.883032	0.877888	0.789977	0.823275	0.793494	0.782881	0.830003	0.83238	0.403927	0.336146	0.313877	0.33555	0.331604	0.341541	0.326431	0.337527	0.340395	0.327443	0.3486	0.331608	0.343215	0.337012	0.337093	0.354383	0.350728	0.315336	0.346717	0.352213	0.343302	0.278242	0.349797	0.345538	0.348491	0.198056	0.296159	0.292807	0.527276
Cdub5960-70	0.341408	0.829969	0.8177	0.922686	0.833293	0.890726	0.841576	1	0.843897	0.866817	0.907009	0.851405	0.825866	0.820347	0.82725	0.95492	0.844128	0.817245	0.854761	0.877325	0.413432	0.347894	0.333223	0.35708	0.347302	0.357518	0.342774	0.346846	0.35886	0.335198	0.363751	0.340292	0.352442	0.352306	0.349902	0.365944	0.35841	0.324993	0.35329	0.3585	0.352155	0.293009	0.354485	0.355375	0.363362	0.220226	0.315664	0.305712	0.546351
Cdub6-15Gb	0.332793	0.818399	0.786672	0.832181	0.786605	0.843446	0.808283	0.843897	1	0.858743	0.811063	0.861761	0.781799	0.772808	0.841908	0.846177	0.871727	0.837076	0.890945	0.83997	0.375732	0.341079	0.336068	0.347527	0.342496	0.349571	0.335468	0.337093	0.340346	0.337317	0.350768	0.336425	0.344323	0.352038	0.350649	0.347887	0.344467	0.33418	0.346043	0.34676	0.339264	0.295301	0.345653	0.339333	0.352054	0.231111	0.298812	0.294564	0.525756
Cdub6-3Gb	0.34308	0.843985	0.814403	0.871836	0.825421	0.824427	0.839931	0.866817	0.858743	1	0.856886	0.860514	0.802941	0.799962	0.851133	0.840442	0.846871	0.848206	0.872562	0.870284	0.416808	0.331794	0.314822	0.339489	0.332353	0.33853	0.332635	0.333961	0.342786	0.324916	0.340582	0.327193	0.346823	0.332518	0.33558	0.351339	0.346135	0.311496	0.340017	0.348346	0.335521	0.277253	0.350837	0.343297	0.340759	0.210643	0.298055	0.29782	0.52472
Cdub853057	0.365946	0.813578	0.819585	0.923173	0.815821	0.849061	0.830339	0.907009	0.811063	0.856886	1	0.830034	0.794538	0.800735	0.831837	0.880518	0.813651	0.805607	0.840219	0.866226	0.442282	0.354426	0.337251	0.367608	0.358701	0.36584	0.352893	0.359501	0.361912	0.343676	0.365107	0.352586	0.360177	0.34953	0.357185	0.377105	0.378449	0.327686	0.371024	0.384721	0.372925	0.288352	0.368201	0.373584	0.359334	0.20766	0.320612	0.313397	0.562985
Cdub9079-75B	0.318419	0.793098	0.775316	0.844297	0.807305	0.817487	0.801026	0.851405	0.861761	0.860514	0.830034	1	0.79792	0.788482	0.92409	0.821192	0.942168	0.870587	0.887385	0.834342	0.386527	0.311164	0.289626	0.307143	0.303543	0.312644	0.302276	0.304008	0.319203	0.299902	0.324796	0.302404	0.306602	0.313117	0.317389	0.318448	0.318667	0.290925	0.317362	0.321374	0.311167	0.264628	0.306025	0.311962	0.329609	0.195749	0.294537	0.280458	0.500194
CdubCFS237	0.358067	0.873687	0.854448	0.814124	0.807254	0.784498	0.883032	0.825866	0.781799	0.802941	0.794538	0.79792	1	0.970633	0.778348	0.793924	0.778104	0.776689	0.792555	0.809015	0.397841	0.314599	0.292514	0.319806	0.313218	0.323285	0.313338	0.310816	0.334684	0.302636	0.327257	0.30897	0.31449	0.31516	0.322157	0.328059	0.325066	0.293471	0.319961	0.327384	0.310126	0.265941	0.327436	0.323258	0.335279	0.201945	0.301267	0.287814	0.504918
CdubE187_2	0.367959	0.86855	0.853178	0.809429	0.806101	0.773226	0.877888	0.820347	0.772808	0.799962	0.800735	0.788482	0.970633	1	0.77286	0.788962	0.768779	0.766205	0.781619	0.80653	0.411897	0.323729	0.295895	0.329381	0.321021	0.330987	0.32094	0.31565	0.340336	0.308588	0.33173	0.315542	0.320414	0.318618	0.328993	0.337251	0.338266	0.297364	0.329249	0.336139	0.316958	0.265602	0.337697	0.330104	0.342707	0.199569	0.305766	0.295306	0.511355
CdubE515C	0.333989	0.792073	0.784946	0.849385	0.800131	0.792895	0.789977	0.82725	0.841908	0.851133	0.831837	0.92409	0.778348	0.77286	1	0.802895	0.899291	0.860372	0.867551	0.840539	0.405583	0.313496	0.296708	0.320933	0.310611	0.318886	0.312505	0.320199	0.326215	0.310454	0.320349	0.316087	0.321984	0.311827	0.329167	0.322737	0.327267	0.302218	0.324713	0.345342	0.327754	0.266647	0.328186	0.330124	0.330647	0.192371	0.304858	0.294588	0.515404
CdubE791	0.336494	0.813238	0.807986	0.88998	0.78723	0.907894	0.823275	0.95492	0.846177	0.840442	0.880518	0.821192	0.793924	0.788962	0.802895	1	0.851534	0.778473	0.839497	0.856382	0.387112	0.348197	0.342896	0.355527	0.349075	0.357539	0.333999	0.352391	0.347677	0.342606	0.370729	0.340108	0.35803	0.356696	0.345187	0.373504	0.360292	0.334007	0.358567	0.358206	0.361658	0.300441	0.35056	0.354844	0.361524	0.215137	0.297643	0.286499	0.546276
CdubE798	0.3229	0.788685	0.781366	0.829348	0.773493	0.849342	0.793494	0.844128	0.871727	0.846871	0.813651	0.942168	0.778104	0.768779	0.899291	0.851534	1	0.837088	0.874837	0.822535	0.376055	0.319667	0.307439	0.32021	0.313601	0.32047	0.302257	0.31242	0.31576	0.31485	0.335597	0.313502	0.318308	0.323866	0.317504	0.336004	0.330796	0.306988	0.327517	0.326085	0.329045	0.281567	0.309564	0.314587	0.329828	0.195185	0.285179	0.271481	0.508732
CdubE799_2	0.297213	0.789131	0.760375	0.832682	0.809045	0.785093	0.782881	0.817245	0.837076	0.848206	0.805607	0.870587	0.776689	0.766205	0.860372	0.778473	0.837088	1	0.873722	0.823579	0.384335	0.298195	0.269396	0.296207	0.293182	0.302563	0.304729	0.29929	0.314351	0.286366	0.294953	0.30158	0.302553	0.29557	0.318103	0.297288	0.300069	0.287588	0.294721	0.317981	0.300168	0.269248	0.307109	0.308362	0.310576	0.212934	0.304144	0.307708	0.478419
CdubORA114244	0.336211	0.820442	0.809744	0.858346	0.796577	0.829697	0.830003	0.854761	0.890945	0.872562	0.840219	0.887385	0.792555	0.781619	0.867551	0.839497	0.874837	0.873722	1	0.852978	0.386807	0.327213	0.314752	0.325303	0.324482	0.334656	0.319265	0.339653	0.330095	0.327796	0.345141	0.327257	0.340707	0.335232	0.332447	0.345764	0.341037	0.317608	0.342002	0.348299	0.343001	0.284168	0.336701	0.341654	0.344035	0.205271	0.289612	0.286944	0.522806
CdubSun-1	0.352157	0.83861	0.810367	0.878523	0.823674	0.834104	0.83238	0.877325	0.83997	0.870284	0.866226	0.834342	0.809015	0.80653	0.840539	0.856382	0.822535	0.823579	0.852978	1	0.414556	0.351948	0.326721	0.35324	0.350059	0.357699	0.351342	0.356821	0.365501	0.344176	0.358473	0.352746	0.364931	0.353324	0.364274	0.370836	0.365093	0.335639	0.360188	0.376108	0.359159	0.300267	0.371341	0.367537	0.368691	0.2233	0.323854	0.321577	0.536205
Cfreundii576	0.414922	0.396234	0.421694	0.43085	0.426826	0.35834	0.403927	0.413432	0.375732	0.416808	0.442282	0.386527	0.397841	0.411897	0.405583	0.387112	0.376055	0.384335	0.386807	0.414556	1	0.409494	0.369601	0.420596	0.402714	0.419157	0.420297	0.389593	0.428784	0.382775	0.410293	0.396636	0.399055	0.395169	0.416738	0.407272	0.42074	0.349342	0.404131	0.425534	0.393274	0.319261	0.43201	0.411723	0.412127	0.261311	0.398982	0.403896	0.43229
Cmal0939A-75	0.302461	0.335835	0.356746	0.343123	0.340652	0.318698	0.336146	0.347894	0.341079	0.331794	0.354426	0.311164	0.314599	0.323729	0.313496	0.348197	0.319667	0.298195	0.327213	0.351948	0.409494	1	0.889298	0.899774	0.901855	0.943087	0.881843	0.831708	0.897685	0.817474	0.91185	0.81685	0.889364	0.909139	0.931732	0.848972	0.824637	0.793249	0.825914	0.836446	0.836259	0.852005	0.833916	0.835171	0.832059	0.773171	0.743774	0.745569	0.385555
Cmal2149	0.279636	0.317547	0.340772	0.332961	0.321298	0.318058	0.313877	0.333223	0.336068	0.314822	0.337251	0.289626	0.292514	0.295895	0.296708	0.342896	0.307439	0.269396	0.314752	0.326721	0.369601	0.889298	1	0.955859	0.915664	0.895074	0.889342	0.849709	0.873544	0.848153	0.915414	0.83	0.924964	0.934166	0.870828	0.828879	0.824217	0.830291	0.835477	0.830876	0.848905	0.882862	0.831144	0.838657	0.821214	0.824356	0.746206	0.729919	0.37369
Cmal2153	0.305667	0.338379	0.364262	0.361248	0.357477	0.3269	0.33555	0.35708	0.347527	0.339489	0.367608	0.307143	0.319806	0.329381	0.320933	0.355527	0.32021	0.296207	0.325303	0.35324	0.420596	0.899774	0.955859	1	0.925183	0.904214	0.910108	0.837241	0.896894	0.834543	0.906067	0.833777	0.920937	0.924991	0.887791	0.830471	0.840922	0.816004	0.837404	0.843132	0.841866	0.854771	0.848273	0.841354	0.8287	0.805197	0.768775	0.755122	0.393461
CmalCI695	0.294591	0.334526	0.347339	0.341874	0.334511	0.319358	0.331604	0.347302	0.342496	0.332353	0.358701	0.303543	0.313218	0.321021	0.310611	0.349075	0.313601	0.293182	0.324482	0.350059	0.402714	0.901855	0.915664	0.925183	1	0.908503	0.932678	0.851394	0.891961	0.842028	0.908958	0.836992	0.92398	0.923075	0.895104	0.826078	0.844426	0.821748	0.848047	0.841554	0.840915	0.862093	0.836901	0.853992	0.83673	0.792964	0.744519	0.744539	0.387697
CmalCI765	0.306889	0.338374	0.363821	0.352631	0.349935	0.32492	0.341541	0.357518	0.349571	0.33853	0.36584	0.312644	0.323285	0.330987	0.318886	0.357539	0.32047	0.302563	0.334656	0.357699	0.419157	0.943087	0.895074	0.904214	0.908503	1	0.892558	0.850657	0.914351	0.824627	0.92884	0.824512	0.894909	0.916362	0.956477	0.85121	0.829885	0.800205	0.833942	0.835399	0.833852	0.852998	0.837693	0.85442	0.833028	0.785355	0.752034	0.756712	0.394425
CmalCI825	0.291586	0.332176	0.33955	0.344614	0.346116	0.309242	0.326431	0.342774	0.335468	0.332635	0.352893	0.302276	0.313338	0.32094	0.312505	0.333999	0.302257	0.304729	0.319265	0.351342	0.420297	0.881843	0.889342	0.910108	0.932678	0.892558	1	0.840579	0.901405	0.828217	0.883851	0.835404	0.905448	0.902961	0.894345	0.802937	0.829646	0.811015	0.829053	0.839642	0.821267	0.856747	0.837339	0.849338	0.833449	0.82402	0.778155	0.781366	0.37288
CmalE265	0.299593	0.335055	0.355293	0.345906	0.32952	0.319742	0.337527	0.346846	0.337093	0.333961	0.359501	0.304008	0.310816	0.31565	0.320199	0.352391	0.31242	0.29929	0.339653	0.356821	0.389593	0.831708	0.849709	0.837241	0.851394	0.850657	0.840579	1	0.845026	0.873962	0.865488	0.865049	0.874363	0.868092	0.839882	0.858164	0.855482	0.8573	0.872411	0.882883	0.885047	0.830827	0.860195	0.977203	0.877953	0.76035	0.785412	0.780834	0.388038
CmalE608	0.304013	0.34409	0.355191	0.358477	0.369888	0.321101	0.340395	0.35886	0.340346	0.342786	0.361912	0.319203	0.334684	0.340336	0.326215	0.347677	0.31576	0.314351	0.330095	0.365501	0.428784	0.897685	0.873544	0.896894	0.891961	0.914351	0.901405	0.845026	1	0.821387	0.940083	0.825803	0.89798	0.915626	0.92639	0.829536	0.819299	0.807902	0.82085	0.848618	0.820105	0.866791	0.851467	0.857318	0.853502	0.810181	0.807102	0.79119	0.382746
CmalE615	0.293797	0.330655	0.347383	0.33621	0.325231	0.317517	0.327443	0.335198	0.337317	0.324916	0.343676	0.299902	0.302636	0.308588	0.310454	0.342606	0.31485	0.286366	0.327796	0.344176	0.382775	0.817474	0.848153	0.834543	0.842028	0.824627	0.828217	0.873962	0.821387	1	0.840491	0.945476	0.855164	0.852865	0.815969	0.84117	0.947605	0.962717	0.961833	0.859547	0.867323	0.821797	0.846612	0.86556	0.926841	0.749901	0.831587	0.828171	0.386302
CmalE618	0.309426	0.343046	0.367032	0.354863	0.344707	0.338225	0.3486	0.363751	0.350768	0.340582	0.365107	0.324796	0.327257	0.33173	0.320349	0.370729	0.335597	0.294953	0.345141	0.358473	0.410293	0.91185	0.915414	0.906067	0.908958	0.92884	0.883851	0.865488	0.940083	0.840491	1	0.828411	0.917774	0.94134	0.911411	0.86146	0.831969	0.817014	0.842369	0.850013	0.854478	0.874597	0.838209	0.863144	0.849612	0.785276	0.754446	0.73953	0.399046
CmalE684	0.294749	0.334226	0.345964	0.345185	0.337761	0.312365	0.331608	0.340292	0.336425	0.327193	0.352586	0.302404	0.30897	0.315542	0.316087	0.340108	0.313502	0.30158	0.327257	0.352746	0.396636	0.81685	0.83	0.833777	0.836992	0.824512	0.835404	0.865049	0.825803	0.945476	0.828411	1	0.83887	0.847504	0.825962	0.831262	0.936667	0.93129	0.936153	0.859279	0.858137	0.817287	0.848947	0.864779	0.923494	0.748529	0.843558	0.856587	0.385824
CmalE685	0.307521	0.349468	0.359646	0.355695	0.337349	0.32893	0.343215	0.352442	0.344323	0.346823	0.360177	0.306602	0.31449	0.320414	0.321984	0.35803	0.318308	0.302553	0.340707	0.364931	0.399055	0.889364	0.924964	0.920937	0.92398	0.894909	0.905448	0.874363	0.89798	0.855164	0.917774	0.83887	1	0.942319	0.894706	0.837333	0.839798	0.838376	0.851133	0.86671	0.858993	0.874995	0.861136	0.86927	0.852106	0.795056	0.747632	0.738593	0.387447
CmalE754	0.293221	0.342241	0.350093	0.345996	0.336149	0.326493	0.337012	0.352306	0.352038	0.332518	0.34953	0.313117	0.31516	0.318618	0.311827	0.356696	0.323866	0.29557	0.335232	0.353324	0.395169	0.909139	0.934166	0.924991	0.923075	0.916362	0.902961	0.868092	0.915626	0.852865	0.94134	0.847504	0.942319	1	0.91313	0.839808	0.839229	0.834076	0.848034	0.859086	0.85883	0.891297	0.858217	0.86349	0.85804	0.808749	0.765325	0.75849	0.387014
CmalE763	0.306049	0.342422	0.352919	0.350174	0.352923	0.314742	0.337093	0.349902	0.350649	0.33558	0.357185	0.317389	0.322157	0.328993	0.329167	0.345187	0.317504	0.318103	0.332447	0.364274	0.416738	0.931732	0.870828	0.887791	0.895104	0.956477	0.894345	0.839882	0.92639	0.815969	0.911411	0.825962	0.894706	0.91313	1	0.827371	0.815463	0.799676	0.82007	0.848639	0.822288	0.854866	0.843285	0.849595	0.84688	0.782903	0.767012	0.770923	0.391903
CmalE766	0.317716	0.348302	0.38266	0.36083	0.346813	0.339246	0.354383	0.365944	0.347887	0.351339	0.377105	0.318448	0.328059	0.337251	0.322737	0.373504	0.336004	0.297288	0.345764	0.370836	0.407272	0.848972	0.828879	0.830471	0.826078	0.85121	0.802937	0.858164	0.829536	0.84117	0.86146	0.831262	0.837333	0.839808	0.827371	1	0.84986	0.814492	0.852247	0.85293	0.866299	0.777314	0.842891	0.85697	0.845945	0.690672	0.735468	0.72769	0.410052
CmalE831	0.321312	0.347969	0.374477	0.35972	0.352065	0.32371	0.350728	0.35841	0.344467	0.346135	0.378449	0.318667	0.325066	0.338266	0.327267	0.360292	0.330796	0.300069	0.341037	0.365093	0.42074	0.824637	0.824217	0.840922	0.844426	0.829885	0.829646	0.855482	0.819299	0.947605	0.831969	0.936667	0.839798	0.839229	0.815463	0.84986	1	0.922845	0.972346	0.860292	0.863262	0.775721	0.850819	0.86138	0.923925	0.70695	0.824613	0.824424	0.408859
CmalE831 _2	0.272892	0.320313	0.331479	0.325578	0.318829	0.317262	0.315336	0.324993	0.33418	0.311496	0.327686	0.290925	0.293471	0.297364	0.302218	0.334007	0.306988	0.287588	0.317608	0.335639	0.349342	0.793249	0.830291	0.816004	0.821748	0.800205	0.811015	0.8573	0.807902	0.962717	0.817014	0.93129	0.838376	0.834076	0.799676	0.814492	0.922845	1	0.938427	0.839669	0.84511	0.827299	0.828229	0.847061	0.9083	0.759563	0.831045	0.826509	0.365705
CmalE833	0.318817	0.343809	0.368952	0.353443	0.340818	0.324334	0.346717	0.35329	0.346043	0.340017	0.371024	0.317362	0.319961	0.329249	0.324713	0.358567	0.327517	0.294721	0.342002	0.360188	0.404131	0.825914	0.835477	0.837404	0.848047	0.833942	0.829053	0.872411	0.82085	0.961833	0.842369	0.936153	0.851133	0.848034	0.82007	0.852247	0.972346	0.938427	1	0.869067	0.872422	0.785869	0.854812	0.873107	0.937721	0.715872	0.822548	0.820595	0.404794
CmalJ160	0.332274	0.353146	0.37825	0.372303	0.362203	0.325701	0.352213	0.3585	0.34676	0.348346	0.384721	0.321374	0.327384	0.336139	0.345342	0.358206	0.326085	0.317981	0.348299	0.376108	0.425534	0.836446	0.830876	0.843132	0.841554	0.835399	0.839642	0.882883	0.848618	0.859547	0.850013	0.859279	0.86671	0.859086	0.848639	0.85293	0.860292	0.839669	0.869067	1	0.958702	0.804515	0.869802	0.889701	0.884961	0.717489	0.79582	0.779269	0.414339
CmalJ168BB	0.317886	0.338686	0.371098	0.359237	0.337489	0.328179	0.343302	0.352155	0.339264	0.335521	0.372925	0.311167	0.310126	0.316958	0.327754	0.361658	0.329045	0.300168	0.343001	0.359159	0.393274	0.836259	0.848905	0.841866	0.840915	0.833852	0.821267	0.885047	0.820105	0.867323	0.854478	0.858137	0.858993	0.85883	0.822288	0.866299	0.863262	0.84511	0.872422	0.958702	1	0.815471	0.844541	0.879439	0.865254	0.715866	0.772499	0.755691	0.410151
CmallCI868	0.233337	0.284927	0.286461	0.289444	0.287827	0.292383	0.278242	0.293009	0.295301	0.277253	0.288352	0.264628	0.265941	0.265602	0.266647	0.300441	0.281567	0.269248	0.284168	0.300267	0.319261	0.852005	0.882862	0.854771	0.862093	0.852998	0.856747	0.830827	0.866791	0.821797	0.874597	0.817287	0.874995	0.891297	0.854866	0.777314	0.775721	0.827299	0.785869	0.804515	0.815471	1	0.787232	0.817848	0.809228	0.862554	0.778933	0.774913	0.330088
CmalLR577	0.314816	0.354497	0.365918	0.360919	0.356464	0.318958	0.349797	0.354485	0.345653	0.350837	0.368201	0.306025	0.327436	0.337697	0.328186	0.35056	0.309564	0.307109	0.336701	0.371341	0.43201	0.833916	0.831144	0.848273	0.836901	0.837693	0.837339	0.860195	0.851467	0.846612	0.838209	0.848947	0.861136	0.858217	0.843285	0.842891	0.850819	0.828229	0.854812	0.869802	0.844541	0.787232	1	0.870209	0.869145	0.725084	0.780239	0.784353	0.389322
CmalLR580	0.31036	0.343841	0.364684	0.356634	0.345121	0.320516	0.345538	0.355375	0.339333	0.343297	0.373584	0.311962	0.323258	0.330104	0.330124	0.354844	0.314587	0.308362	0.341654	0.367537	0.411723	0.835171	0.838657	0.841354	0.853992	0.85442	0.849338	0.977203	0.857318	0.86556	0.863144	0.864779	0.86927	0.86349	0.849595	0.85697	0.86138	0.847061	0.873107	0.889701	0.879439	0.817848	0.870209	1	0.883142	0.751791	0.794682	0.790863	0.395384
CmalLR686C	0.31638	0.348348	0.358758	0.352976	0.356244	0.331003	0.348491	0.363362	0.352054	0.340759	0.359334	0.329609	0.335279	0.342707	0.330647	0.361524	0.329828	0.310576	0.344035	0.368691	0.412127	0.832059	0.821214	0.8287	0.83673	0.833028	0.833449	0.877953	0.853502	0.926841	0.849612	0.923494	0.852106	0.85804	0.84688	0.845945	0.923925	0.9083	0.937721	0.884961	0.865254	0.809228	0.869145	0.883142	1	0.734003	0.861615	0.842786	0.405911
CmalMd25g	0.165436	0.211444	0.207389	0.216164	0.234279	0.211204	0.198056	0.220226	0.231111	0.210643	0.20766	0.195749	0.201945	0.199569	0.192371	0.215137	0.195185	0.212934	0.205271	0.2233	0.261311	0.773171	0.824356	0.805197	0.792964	0.785355	0.82402	0.76035	0.810181	0.749901	0.785276	0.748529	0.795056	0.808749	0.782903	0.690672	0.70695	0.759563	0.715872	0.717489	0.715866	0.862554	0.725084	0.751791	0.734003	1	0.78953	0.784724	0.237378
CmalMd99g	0.270493	0.298427	0.317675	0.324802	0.356056	0.280299	0.296159	0.315664	0.298812	0.298055	0.320612	0.294537	0.301267	0.305766	0.304858	0.297643	0.285179	0.304144	0.289612	0.323854	0.398982	0.743774	0.746206	0.768775	0.744519	0.752034	0.778155	0.785412	0.807102	0.831587	0.754446	0.843558	0.747632	0.765325	0.767012	0.735468	0.824613	0.831045	0.822548	0.79582	0.772499	0.778933	0.780239	0.794682	0.861615	0.78953	1	0.918999	0.34869
CmalSHSM3hTF	0.263913	0.298289	0.299712	0.31342	0.336004	0.269656	0.292807	0.305712	0.294564	0.29782	0.313397	0.280458	0.287814	0.295306	0.294588	0.286499	0.271481	0.307708	0.286944	0.321577	0.403896	0.745569	0.729919	0.755122	0.744539	0.756712	0.781366	0.780834	0.79119	0.828171	0.73953	0.856587	0.738593	0.75849	0.770923	0.72769	0.824424	0.826509	0.820595	0.779269	0.755691	0.774913	0.784353	0.790863	0.842786	0.784724	0.918999	1	0.333363
Cmuy3523-75	0.379129	0.521337	0.539163	0.546614	0.51876	0.507625	0.527276	0.546351	0.525756	0.52472	0.562985	0.500194	0.504918	0.511355	0.515404	0.546276	0.508732	0.478419	0.522806	0.536205	0.43229	0.385555	0.37369	0.393461	0.387697	0.394425	0.37288	0.388038	0.382746	0.386302	0.399046	0.385824	0.387447	0.387014	0.391903	0.410052	0.408859	0.365705	0.404794	0.414339	0.410151	0.330088	0.389322	0.395384	0.405911	0.237378	0.34869	0.333363	1
Cmuy456B	0.187689	0.306151	0.302695	0.315974	0.325884	0.299629	0.296793	0.315027	0.310025	0.309073	0.307049	0.304875	0.300881	0.297367	0.2951	0.303221	0.291015	0.316799	0.307695	0.310716	0.251836	0.180867	0.166294	0.178054	0.176689	0.182694	0.187177	0.182262	0.203377	0.183395	0.186701	0.183474	0.17734	0.184022	0.196651	0.189021	0.182646	0.185553	0.183814	0.191241	0.183361	0.188991	0.183327	0.185243	0.202019	0.174893	0.224997	0.216465	0.653339
Cmuy51329B	0.300571	0.46531	0.466461	0.478285	0.475678	0.453047	0.456183	0.476431	0.468709	0.468506	0.468127	0.453673	0.454321	0.451889	0.448384	0.465055	0.447747	0.458677	0.463836	0.473809	0.36456	0.314004	0.295288	0.3137	0.310875	0.316737	0.315785	0.317149	0.337947	0.319618	0.32317	0.322397	0.316193	0.320283	0.330286	0.331277	0.323031	0.318977	0.32172	0.330226	0.319558	0.306336	0.321701	0.32132	0.341069	0.249243	0.32757	0.31687	0.810603
CmuyE769B	0.22421	0.365871	0.362211	0.390625	0.396424	0.366265	0.354915	0.38013	0.371672	0.370521	0.376391	0.369221	0.36457	0.359867	0.365932	0.368305	0.355735	0.379965	0.36848	0.374169	0.266583	0.217283	0.219216	0.228874	0.214452	0.217809	0.224703	0.220418	0.235586	0.224136	0.22072	0.223535	0.216975	0.220855	0.231371	0.222588	0.222397	0.228726	0.222662	0.240136	0.234165	0.227747	0.217587	0.222537	0.240982	0.213272	0.265089	0.247595	0.713243
CmuyE888	0.37179	0.518264	0.536923	0.544359	0.50543	0.518158	0.523686	0.542441	0.528337	0.523599	0.553153	0.50647	0.499399	0.501998	0.506356	0.554017	0.52518	0.468414	0.524325	0.526272	0.41369	0.378785	0.379569	0.390113	0.376473	0.384132	0.359979	0.377652	0.366732	0.379252	0.398136	0.371136	0.381228	0.383721	0.374681	0.408253	0.397515	0.36002	0.396825	0.405742	0.411624	0.328687	0.370978	0.380065	0.393871	0.233289	0.32865	0.313866	0.907854
CmuyJ112	0.385048	0.521972	0.544382	0.547184	0.511204	0.503013	0.530346	0.537967	0.518427	0.531851	0.558665	0.501881	0.496759	0.502781	0.51284	0.539268	0.512601	0.479015	0.528318	0.537111	0.431247	0.382109	0.373285	0.390086	0.376576	0.387504	0.366614	0.385389	0.375073	0.386074	0.39569	0.380748	0.387726	0.383606	0.380567	0.408141	0.409575	0.365855	0.406859	0.411448	0.411637	0.325049	0.387882	0.391399	0.3956	0.23251	0.340756	0.324972	0.905727
CmuyJ171	0.367692	0.526753	0.532653	0.548777	0.534644	0.508918	0.529783	0.553938	0.522255	0.544232	0.561495	0.504515	0.5182	0.527785	0.504371	0.544286	0.502892	0.483567	0.52309	0.544348	0.449592	0.382474	0.364337	0.3916	0.386491	0.396587	0.379705	0.377995	0.389616	0.373656	0.394199	0.373299	0.386694	0.383243	0.383287	0.406764	0.402046	0.353071	0.393685	0.39429	0.384642	0.321298	0.394632	0.388246	0.396804	0.248745	0.341877	0.336926	0.887585
CmuyJ174	0.366425	0.524539	0.530108	0.539837	0.516333	0.514356	0.528524	0.55221	0.532432	0.53456	0.549387	0.508338	0.507259	0.512473	0.50771	0.552021	0.515497	0.489295	0.52851	0.542593	0.423881	0.385306	0.36555	0.385784	0.382439	0.391245	0.372684	0.381849	0.383242	0.380544	0.395642	0.377385	0.39055	0.386293	0.389366	0.406278	0.401257	0.363632	0.397474	0.400855	0.39441	0.336295	0.389655	0.388611	0.403152	0.244547	0.340038	0.334034	0.898076
CmuyJ176	0.371438	0.511439	0.513502	0.537576	0.542374	0.489475	0.514496	0.540506	0.512406	0.525116	0.544411	0.500312	0.515229	0.525776	0.495366	0.522251	0.48865	0.485292	0.503509	0.53832	0.466803	0.382846	0.347956	0.386641	0.37814	0.388972	0.382288	0.367743	0.398276	0.3638	0.384982	0.368825	0.374351	0.375778	0.391871	0.392997	0.39407	0.348451	0.385094	0.39791	0.378073	0.320449	0.392113	0.382955	0.405717	0.250611	0.370069	0.359583	0.856111
CmuyJ77	0.367724	0.519545	0.516181	0.535641	0.521611	0.496821	0.518374	0.539717	0.52034	0.523237	0.539156	0.509581	0.514943	0.519563	0.50936	0.530631	0.504604	0.479776	0.514419	0.534783	0.436924	0.375734	0.359709	0.38387	0.370552	0.381545	0.370172	0.376124	0.389295	0.369653	0.38804	0.369167	0.388084	0.388495	0.390155	0.392623	0.391078	0.351825	0.388032	0.403086	0.384832	0.318894	0.396698	0.386717	0.406683	0.242833	0.349401	0.339077	0.886734
CmuyJ95	0.376422	0.519864	0.529914	0.536235	0.506252	0.515794	0.527693	0.550418	0.520954	0.524658	0.552013	0.507327	0.504248	0.510096	0.494254	0.555026	0.513119	0.468588	0.519826	0.531945	0.421925	0.388724	0.367214	0.383603	0.38083	0.392808	0.365322	0.38248	0.37655	0.376824	0.400378	0.369485	0.385648	0.384617	0.385897	0.411029	0.401882	0.354929	0.40207	0.402499	0.401011	0.322463	0.383268	0.388199	0.406306	0.230902	0.328285	0.319273	0.904778
Csak1-15	0.162998	0.205832	0.206287	0.20996	0.218021	0.198069	0.196565	0.209669	0.208268	0.208893	0.202245	0.183627	0.189118	0.190236	0.192883	0.206	0.185427	0.214979	0.204542	0.220593	0.256138	0.493498	0.503307	0.496039	0.501863	0.502986	0.518847	0.555646	0.522851	0.543556	0.502587	0.542427	0.520017	0.512944	0.509332	0.503735	0.515815	0.55096	0.522354	0.526569	0.521422	0.543591	0.528727	0.549534	0.53807	0.558892	0.549565	0.549037	0.229942
Csak20060625	0.28396	0.324412	0.338023	0.341412	0.352894	0.306569	0.321808	0.348884	0.337908	0.326278	0.338512	0.299362	0.315591	0.325659	0.305643	0.340822	0.302049	0.29587	0.314032	0.342622	0.420261	0.633772	0.614306	0.637059	0.623524	0.632153	0.626574	0.623339	0.635267	0.628136	0.62358	0.631808	0.626173	0.630417	0.631239	0.624744	0.635096	0.61602	0.633922	0.629574	0.616517	0.573073	0.649818	0.630708	0.643677	0.52953	0.591363	0.583376	0.3767
Csak206N	0.303501	0.332453	0.356831	0.347192	0.341334	0.316353	0.336227	0.35075	0.346416	0.337024	0.361025	0.310275	0.315311	0.328107	0.310228	0.351504	0.316975	0.288666	0.331067	0.350747	0.417459	0.634369	0.628609	0.640316	0.637015	0.650929	0.627493	0.651763	0.624286	0.648255	0.639745	0.641314	0.635376	0.637936	0.636019	0.652382	0.662458	0.627531	0.666287	0.647255	0.64598	0.56942	0.653098	0.655245	0.656337	0.518689	0.576143	0.571054	0.392093
Csak2151	0.315243	0.341169	0.371707	0.358746	0.354823	0.333569	0.351368	0.374767	0.351346	0.345358	0.372172	0.320681	0.332967	0.345844	0.320911	0.377271	0.333434	0.294503	0.340859	0.360232	0.435945	0.636712	0.620204	0.636905	0.62799	0.636146	0.613149	0.645303	0.622101	0.638362	0.644761	0.631673	0.633463	0.629424	0.619839	0.66299	0.656727	0.615713	0.657987	0.649231	0.64949	0.558863	0.649671	0.649884	0.657548	0.482783	0.568021	0.552025	0.411069
Csak2156-3	0.240463	0.276969	0.286277	0.29455	0.30867	0.256322	0.274958	0.287947	0.276126	0.282644	0.288624	0.25399	0.270436	0.276024	0.270562	0.276372	0.248468	0.283816	0.273189	0.29954	0.359655	0.539654	0.534006	0.548634	0.543845	0.554474	0.566522	0.595044	0.580261	0.580671	0.547706	0.590494	0.560935	0.552034	0.56499	0.556692	0.570086	0.580938	0.571164	0.5836	0.567941	0.553486	0.584821	0.599042	0.589839	0.545352	0.600899	0.596183	0.311204
Csak255N	0.310544	0.341512	0.367137	0.356897	0.355043	0.321345	0.344693	0.358916	0.35178	0.345744	0.372222	0.31608	0.325091	0.339927	0.318386	0.357142	0.322511	0.298891	0.334705	0.360479	0.43291	0.634948	0.622655	0.643532	0.637371	0.65109	0.630129	0.645978	0.628599	0.643495	0.637736	0.64169	0.633064	0.635098	0.637781	0.650429	0.664865	0.623971	0.663929	0.64884	0.642675	0.563864	0.655922	0.653633	0.655158	0.513134	0.580644	0.57661	0.398075
Csak29544	0.305971	0.338147	0.359823	0.35016	0.341689	0.315162	0.341026	0.348537	0.345103	0.339739	0.369832	0.306422	0.321236	0.334616	0.318744	0.34677	0.314613	0.298623	0.326525	0.354102	0.433771	0.64056	0.623397	0.644731	0.639047	0.652402	0.629262	0.629012	0.618116	0.617282	0.62962	0.622572	0.626382	0.628182	0.641122	0.641083	0.637255	0.596206	0.636189	0.629105	0.621171	0.563792	0.648044	0.637046	0.626784	0.495594	0.546358	0.553342	0.397062
Csak3-21	0.208231	0.253491	0.255772	0.257006	0.261517	0.232466	0.244279	0.248824	0.26246	0.247643	0.255771	0.23566	0.242417	0.244734	0.24835	0.24203	0.236078	0.258627	0.250111	0.269126	0.30858	0.514497	0.51023	0.513926	0.520326	0.522586	0.532722	0.563631	0.535729	0.565364	0.512887	0.573085	0.531478	0.530325	0.540601	0.531085	0.546119	0.570716	0.551271	0.553066	0.542892	0.536223	0.55027	0.562007	0.557743	0.519815	0.55126	0.557036	0.290325
Csak306N	0.30496	0.33598	0.359395	0.348753	0.339094	0.321479	0.338959	0.35296	0.351622	0.338969	0.363308	0.312018	0.315797	0.328589	0.312891	0.358209	0.320937	0.287158	0.334475	0.353047	0.412437	0.637769	0.633343	0.641984	0.640307	0.653362	0.626126	0.655215	0.624107	0.652344	0.646283	0.643127	0.640862	0.642964	0.638557	0.65714	0.665473	0.631473	0.671424	0.651366	0.651215	0.569869	0.655186	0.657583	0.658981	0.513056	0.567294	0.562651	0.395971
Csak4.01C	0.288143	0.316172	0.338957	0.324894	0.316446	0.30876	0.321784	0.332295	0.333551	0.313392	0.344048	0.293276	0.297747	0.308187	0.293724	0.341752	0.307859	0.26868	0.314121	0.32907	0.396862	0.624973	0.628011	0.63041	0.630176	0.635322	0.611272	0.63736	0.600859	0.629467	0.631524	0.623458	0.625477	0.628087	0.617253	0.640955	0.638062	0.610005	0.646551	0.626321	0.632629	0.563393	0.635519	0.636794	0.631809	0.498763	0.540219	0.538361	0.385535
Csak5-21G	0.225781	0.264084	0.266529	0.273446	0.294338	0.2506	0.257703	0.276855	0.275965	0.267017	0.267885	0.25338	0.261406	0.264465	0.255002	0.26675	0.248424	0.274582	0.26129	0.286885	0.332717	0.550424	0.542233	0.551013	0.550997	0.558475	0.566009	0.595024	0.583923	0.589016	0.554342	0.59664	0.56248	0.567684	0.579507	0.555513	0.571441	0.592362	0.575694	0.593948	0.578521	0.574506	0.583287	0.596505	0.608961	0.557715	0.604712	0.596518	0.308872
Csak760029	0.296879	0.333627	0.348439	0.346229	0.350955	0.307107	0.328553	0.343466	0.330431	0.334447	0.345903	0.302049	0.323869	0.334454	0.32058	0.333316	0.301269	0.304825	0.324341	0.358934	0.416872	0.605399	0.595207	0.619875	0.618923	0.612962	0.624452	0.638946	0.636261	0.637652	0.614458	0.636839	0.63083	0.621853	0.62209	0.627713	0.643428	0.625681	0.642097	0.653157	0.631584	0.572958	0.651562	0.647998	0.657873	0.514977	0.60541	0.592184	0.375549
Csak777122	0.30138	0.342144	0.355926	0.354429	0.338558	0.313763	0.339125	0.34379	0.333358	0.338551	0.359999	0.300598	0.313917	0.324003	0.326357	0.340369	0.309371	0.301697	0.332346	0.362654	0.421348	0.616691	0.59966	0.616701	0.619508	0.619798	0.618198	0.638756	0.625429	0.639751	0.622029	0.643373	0.636923	0.625416	0.624048	0.633056	0.642778	0.62284	0.641724	0.656997	0.643163	0.575232	0.645588	0.644693	0.648621	0.500538	0.574971	0.569011	0.38619
Csak788569	0.292291	0.323642	0.340347	0.339687	0.328816	0.293177	0.324819	0.328695	0.315109	0.322859	0.346467	0.293295	0.304105	0.314722	0.316963	0.322882	0.295027	0.29704	0.315752	0.34768	0.415257	0.609988	0.58965	0.607943	0.614583	0.61508	0.61146	0.643172	0.622826	0.631678	0.618356	0.634681	0.628773	0.617307	0.62507	0.623529	0.635853	0.617181	0.63725	0.654635	0.636318	0.573696	0.637499	0.653852	0.6478	0.502783	0.582207	0.580614	0.380087
Csak9368-75	0.284799	0.323187	0.333965	0.33317	0.320171	0.297699	0.322132	0.326469	0.327871	0.320359	0.337327	0.29067	0.293502	0.300122	0.303425	0.325722	0.295171	0.290708	0.320377	0.337362	0.396146	0.617091	0.615624	0.619327	0.625224	0.634348	0.624968	0.649303	0.617861	0.639574	0.628193	0.642486	0.634776	0.634543	0.63013	0.626771	0.636677	0.625388	0.644115	0.638822	0.635869	0.585126	0.638965	0.6496	0.637429	0.530118	0.566903	0.57389	0.373334
Csak936975	0.283261	0.322829	0.338321	0.338075	0.325446	0.297661	0.321015	0.330023	0.329212	0.32319	0.339252	0.289299	0.300309	0.309061	0.304492	0.328224	0.296806	0.29642	0.316408	0.339295	0.414412	0.62212	0.608046	0.624155	0.620863	0.633532	0.623737	0.632769	0.61656	0.62305	0.618542	0.630169	0.627229	0.623149	0.628209	0.622496	0.628021	0.609221	0.628539	0.631486	0.625037	0.575764	0.636705	0.637399	0.627103	0.523009	0.565772	0.571135	0.369564
CsakBAA894	0.28249	0.307773	0.329629	0.320525	0.320544	0.292385	0.310374	0.319366	0.316157	0.307911	0.332571	0.28886	0.296165	0.308742	0.29402	0.311581	0.288775	0.284367	0.304305	0.326142	0.405778	0.584745	0.565215	0.584788	0.592349	0.597391	0.584294	0.604005	0.586071	0.60519	0.583658	0.608596	0.579159	0.589627	0.600999	0.599952	0.617559	0.586887	0.616671	0.608845	0.597743	0.533818	0.604804	0.61067	0.614551	0.478861	0.550982	0.555641	0.373657
CsakBaa894dcpa	0.225065	0.265168	0.279505	0.272708	0.268229	0.278015	0.262149	0.27531	0.285983	0.259257	0.271793	0.248142	0.25146	0.253595	0.248084	0.280421	0.265729	0.257306	0.269666	0.276354	0.330547	0.528411	0.537071	0.532381	0.536528	0.539447	0.525364	0.560568	0.534593	0.572333	0.541662	0.569166	0.529296	0.548698	0.542614	0.543893	0.553766	0.570546	0.559444	0.548029	0.555481	0.542805	0.538981	0.554075	0.558156	0.496892	0.528002	0.528431	0.320427
CsakBaa894dpESA3	0.29121	0.319245	0.348765	0.331142	0.322732	0.310189	0.322839	0.333149	0.330184	0.318457	0.346341	0.299484	0.304606	0.315421	0.301265	0.332644	0.307337	0.290919	0.318863	0.337374	0.401345	0.596155	0.572421	0.586208	0.596797	0.610566	0.578762	0.60788	0.587882	0.608607	0.599668	0.606762	0.582633	0.593367	0.606826	0.628897	0.620925	0.588306	0.622747	0.610186	0.60859	0.534289	0.600858	0.611755	0.611161	0.471651	0.536826	0.538728	0.388298
CsakCF684	0.290685	0.323629	0.339061	0.337064	0.342696	0.295564	0.322148	0.331179	0.330084	0.323113	0.346047	0.308314	0.320919	0.334362	0.318935	0.32097	0.307088	0.312076	0.314417	0.343214	0.422572	0.578683	0.555663	0.585425	0.587856	0.590058	0.590575	0.596125	0.59204	0.596617	0.574916	0.608708	0.575404	0.581197	0.598891	0.59343	0.613598	0.584454	0.608653	0.610229	0.592566	0.531407	0.607473	0.608452	0.611696	0.478707	0.570708	0.575154	0.380857
CsakCI764	0.318271	0.343754	0.37433	0.36879	0.351163	0.321985	0.351032	0.358524	0.338977	0.350198	0.379056	0.315987	0.329136	0.341921	0.33616	0.354363	0.323043	0.305743	0.341446	0.36818	0.452338	0.61926	0.595175	0.620604	0.62359	0.629196	0.620932	0.635104	0.620149	0.625627	0.625535	0.62791	0.629324	0.617887	0.618592	0.636347	0.646664	0.603902	0.644714	0.651214	0.639605	0.557672	0.640759	0.646033	0.641254	0.477679	0.563086	0.559497	0.398823
CsakE756	0.303522	0.334304	0.358115	0.355366	0.360063	0.303073	0.336164	0.346624	0.329231	0.340397	0.364602	0.304819	0.323948	0.338123	0.327584	0.333526	0.302262	0.318364	0.328834	0.359565	0.454274	0.605112	0.573778	0.607647	0.597843	0.620266	0.611403	0.602012	0.626863	0.598106	0.602725	0.612534	0.597966	0.594082	0.622361	0.604413	0.616991	0.583533	0.610062	0.620496	0.597579	0.546896	0.625911	0.616404	0.616221	0.497199	0.58277	0.584686	0.382162
CsakE837	0.296408	0.337899	0.35337	0.346994	0.33487	0.326599	0.335515	0.348279	0.354197	0.336356	0.350862	0.312545	0.326002	0.334604	0.319947	0.34849	0.325462	0.298636	0.332889	0.35042	0.412886	0.621353	0.624999	0.637177	0.631544	0.632704	0.624258	0.647059	0.617936	0.648536	0.629351	0.644683	0.634924	0.634602	0.625957	0.636764	0.652893	0.63189	0.654317	0.648419	0.645	0.572314	0.647142	0.65019	0.651007	0.51938	0.574605	0.573637	0.384226
CsakE899	0.317022	0.345396	0.374921	0.360131	0.36523	0.327499	0.350938	0.365541	0.359362	0.351352	0.380018	0.320188	0.336966	0.351539	0.327334	0.363376	0.328508	0.309173	0.336854	0.365264	0.447424	0.636847	0.609601	0.634812	0.62613	0.644711	0.625969	0.629594	0.624245	0.625227	0.630511	0.629758	0.616557	0.618646	0.636529	0.664479	0.647561	0.603135	0.64451	0.639123	0.628715	0.545806	0.655379	0.639768	0.643481	0.487677	0.561835	0.561613	0.416828
CsakEs35	0.277639	0.298595	0.320875	0.316201	0.322357	0.276475	0.297367	0.311234	0.311602	0.29989	0.32879	0.277833	0.285242	0.295484	0.28974	0.303848	0.28152	0.280544	0.29283	0.319453	0.399686	0.620052	0.608814	0.630653	0.621964	0.625873	0.620599	0.623731	0.614439	0.624292	0.607795	0.634174	0.610706	0.617841	0.632963	0.612309	0.633836	0.608734	0.63342	0.640664	0.628568	0.575068	0.625851	0.632591	0.644071	0.52358	0.588411	0.583308	0.364551
CsakEs718	0.301771	0.340782	0.359964	0.350719	0.34032	0.317745	0.339231	0.350563	0.346565	0.338888	0.360627	0.307733	0.31854	0.329133	0.318741	0.347784	0.315446	0.302115	0.331124	0.357418	0.417412	0.636257	0.621371	0.640474	0.64118	0.644477	0.63378	0.650652	0.628503	0.641302	0.634155	0.644919	0.634696	0.637637	0.636706	0.645761	0.657453	0.625595	0.656301	0.656818	0.651267	0.570486	0.650451	0.657466	0.651063	0.514331	0.574452	0.576197	0.386293
CsakFCHB8142014	0.316114	0.347119	0.375466	0.356654	0.339538	0.334561	0.353542	0.362165	0.351099	0.347277	0.367635	0.320389	0.331318	0.341066	0.325441	0.367369	0.334125	0.297275	0.351219	0.364059	0.414537	0.623029	0.623499	0.63206	0.636223	0.635624	0.61419	0.659396	0.626524	0.651056	0.650357	0.640443	0.647632	0.643409	0.624231	0.66022	0.661078	0.631067	0.665288	0.664177	0.663911	0.57784	0.647754	0.661149	0.66377	0.493586	0.56831	0.555558	0.402943
CsakJ178	0.269482	0.305661	0.315084	0.320031	0.321936	0.285829	0.30473	0.313338	0.305323	0.305256	0.313172	0.290725	0.298968	0.305986	0.303882	0.308895	0.293407	0.299637	0.301278	0.325285	0.368852	0.571359	0.56525	0.57942	0.576182	0.575943	0.584102	0.619128	0.60276	0.615895	0.583543	0.616848	0.596205	0.584683	0.588061	0.598824	0.609581	0.616623	0.611056	0.619774	0.609374	0.573381	0.6124	0.621303	0.624498	0.530778	0.601049	0.591813	0.345365
CsakJ204_2	0.307128	0.330903	0.349719	0.353054	0.349543	0.30103	0.328187	0.33216	0.326746	0.330793	0.355735	0.302712	0.310509	0.322674	0.325873	0.324735	0.306873	0.311724	0.322382	0.354078	0.417181	0.608777	0.592887	0.615553	0.60621	0.608749	0.613703	0.642065	0.62874	0.649189	0.609153	0.652512	0.62374	0.615838	0.623809	0.624461	0.652562	0.638034	0.651061	0.664814	0.645263	0.582974	0.649234	0.65168	0.660908	0.513379	0.623626	0.610574	0.383265
CsakJ32	0.301686	0.333309	0.353672	0.349064	0.357543	0.310302	0.333258	0.351319	0.343015	0.334773	0.363295	0.308951	0.329377	0.343288	0.323606	0.342156	0.309034	0.310768	0.323904	0.357634	0.437461	0.623547	0.60068	0.631073	0.635484	0.639208	0.636491	0.640849	0.634105	0.630713	0.620251	0.643578	0.619582	0.625996	0.636249	0.625981	0.649007	0.617489	0.642802	0.646795	0.629652	0.571528	0.652923	0.652073	0.651486	0.521302	0.597374	0.597196	0.389519
CsakJ96	0.299947	0.323084	0.33868	0.344248	0.355542	0.294121	0.325019	0.334847	0.317945	0.331582	0.344973	0.308465	0.32079	0.333709	0.324703	0.32196	0.304562	0.311588	0.313624	0.349405	0.432561	0.589779	0.568006	0.59801	0.59189	0.596197	0.601323	0.621899	0.621134	0.618853	0.592858	0.622802	0.604878	0.591207	0.605652	0.61066	0.628641	0.608239	0.623945	0.637154	0.615599	0.557972	0.634712	0.633676	0.637499	0.507299	0.611987	0.60543	0.370063
CsakKW1	0.299978	0.335563	0.355316	0.347091	0.341827	0.325382	0.34207	0.353643	0.343417	0.332899	0.355732	0.310769	0.323984	0.334389	0.314246	0.356418	0.322939	0.29517	0.331965	0.357163	0.407589	0.618187	0.613222	0.626935	0.625147	0.629268	0.614158	0.652076	0.627333	0.646414	0.635812	0.641431	0.636988	0.63459	0.623249	0.64886	0.653158	0.632752	0.656529	0.650254	0.646824	0.577242	0.646454	0.655789	0.666697	0.505663	0.584707	0.567922	0.392402
CsakKW3	0.288886	0.318012	0.333761	0.334108	0.34124	0.285032	0.314617	0.32526	0.306404	0.32554	0.33571	0.288314	0.307933	0.318644	0.303349	0.308975	0.280764	0.297783	0.310022	0.342043	0.428703	0.583158	0.56456	0.591511	0.586412	0.590667	0.602954	0.617718	0.618838	0.611902	0.587863	0.616024	0.598644	0.587922	0.598918	0.601137	0.616682	0.598205	0.612673	0.628418	0.603073	0.556169	0.62993	0.631656	0.629028	0.518495	0.605885	0.602859	0.352267
CsakKW9	0.293348	0.335384	0.344484	0.340167	0.329754	0.301949	0.334833	0.33442	0.327168	0.330773	0.350624	0.302818	0.314413	0.32479	0.32322	0.331284	0.308025	0.294947	0.320782	0.353927	0.407011	0.604923	0.59129	0.607168	0.615332	0.618076	0.614745	0.650297	0.625508	0.636386	0.62059	0.636776	0.633485	0.620923	0.624917	0.632301	0.638042	0.620435	0.641662	0.65904	0.640214	0.570395	0.645082	0.6569	0.649492	0.497408	0.574752	0.571737	0.371565
CsakLR579	0.292351	0.326727	0.337706	0.337271	0.351035	0.289702	0.324138	0.331883	0.328322	0.32547	0.345231	0.303739	0.319753	0.334831	0.316534	0.319959	0.300832	0.297455	0.304984	0.347693	0.439466	0.605998	0.587738	0.620889	0.608235	0.622865	0.618302	0.612769	0.619246	0.604282	0.596953	0.617142	0.60555	0.610788	0.624516	0.605013	0.623681	0.589857	0.617594	0.625745	0.602996	0.542958	0.641785	0.626397	0.628054	0.505465	0.586014	0.587392	0.367682
CsakLR582	0.30161	0.323175	0.34014	0.343363	0.352915	0.294714	0.326065	0.340458	0.320636	0.331056	0.355943	0.305181	0.313735	0.327022	0.323101	0.324809	0.302029	0.310029	0.319165	0.350395	0.442397	0.614256	0.577706	0.609896	0.609807	0.616992	0.613256	0.612181	0.628305	0.612578	0.603391	0.624063	0.603803	0.604475	0.629758	0.616832	0.625486	0.595771	0.619573	0.63594	0.611094	0.564863	0.631741	0.625567	0.641419	0.502062	0.600648	0.59474	0.385503
CsakLR642	0.306827	0.341407	0.360175	0.357889	0.35694	0.32473	0.341403	0.36082	0.344637	0.346272	0.36497	0.314536	0.331114	0.342355	0.32071	0.354773	0.32184	0.30094	0.332505	0.36599	0.43241	0.624416	0.615307	0.639664	0.633222	0.636151	0.621661	0.64259	0.64293	0.640091	0.638506	0.63655	0.64719	0.643229	0.6359	0.647114	0.653907	0.622972	0.65153	0.658115	0.64361	0.571678	0.662423	0.650835	0.661779	0.500712	0.584699	0.569273	0.391367
CsakLR643	0.20683	0.233075	0.242552	0.250262	0.254621	0.214041	0.228331	0.233009	0.233705	0.234214	0.248973	0.218868	0.21748	0.219432	0.23887	0.223723	0.214608	0.250992	0.234095	0.247736	0.298177	0.493462	0.498854	0.501649	0.496943	0.495454	0.509772	0.54061	0.523243	0.534922	0.495831	0.540277	0.508555	0.506895	0.513407	0.502192	0.516357	0.541148	0.5199	0.542047	0.532711	0.533096	0.522307	0.540111	0.537958	0.536116	0.571035	0.561502	0.279034
CsakLR646	0.304305	0.329256	0.358366	0.345103	0.32267	0.311705	0.332304	0.334694	0.332266	0.330453	0.360971	0.303501	0.30146	0.308927	0.325346	0.340391	0.320023	0.298454	0.333526	0.344519	0.394566	0.615616	0.616818	0.620178	0.620621	0.614801	0.601758	0.648381	0.608164	0.644446	0.625992	0.640772	0.633165	0.627496	0.61493	0.639395	0.643062	0.628555	0.648205	0.662358	0.666674	0.589104	0.632581	0.647509	0.64644	0.497889	0.573517	0.562089	0.399849
CsakLR737	0.16468	0.190214	0.192626	0.197002	0.205758	0.173145	0.183796	0.187985	0.195886	0.186273	0.191923	0.175746	0.178822	0.179783	0.182485	0.179182	0.171096	0.212252	0.190639	0.201793	0.258883	0.440586	0.436437	0.436	0.442618	0.444667	0.457217	0.486324	0.458448	0.486828	0.43529	0.494079	0.44505	0.450741	0.461711	0.449264	0.467931	0.49324	0.472766	0.47248	0.466197	0.475053	0.468777	0.483794	0.478967	0.497492	0.509324	0.520907	0.22743
CsakLR746	0.182573	0.217272	0.221811	0.228179	0.237431	0.212829	0.211539	0.220972	0.219136	0.221159	0.223775	0.200014	0.205789	0.20832	0.207302	0.214157	0.197485	0.230789	0.215666	0.235119	0.285566	0.47489	0.479996	0.479239	0.48067	0.486794	0.50024	0.535231	0.50866	0.522714	0.486038	0.526706	0.497561	0.492191	0.495448	0.492425	0.501015	0.52673	0.505805	0.511895	0.505722	0.516837	0.510364	0.532753	0.518434	0.535125	0.543821	0.541444	0.24752
CsakMd40g_2	0.192146	0.237545	0.237402	0.244618	0.242461	0.224913	0.226812	0.235349	0.250001	0.236749	0.235228	0.217491	0.216288	0.216837	0.222806	0.231499	0.215845	0.241612	0.237256	0.246855	0.297964	0.502565	0.512596	0.509397	0.496756	0.511395	0.515297	0.518584	0.517186	0.521305	0.500467	0.520262	0.509099	0.511762	0.515911	0.492976	0.499062	0.525826	0.503769	0.493759	0.488269	0.518727	0.516732	0.51432	0.504396	0.549304	0.52421	0.527372	0.254229
CsakMd6g	0.289074	0.319496	0.334126	0.325184	0.328141	0.296285	0.315867	0.329397	0.329919	0.321041	0.338557	0.300561	0.301694	0.314373	0.302771	0.328526	0.310433	0.286753	0.309429	0.339164	0.402436	0.62914	0.609766	0.626762	0.622876	0.630024	0.613936	0.637107	0.620293	0.644449	0.621537	0.64651	0.622789	0.632366	0.635795	0.635192	0.65395	0.627879	0.652621	0.65031	0.642483	0.578694	0.644421	0.642653	0.6535	0.512437	0.582191	0.578712	0.380409
CsakMd70g	0.211222	0.25426	0.252998	0.261636	0.280324	0.241075	0.245079	0.261519	0.274203	0.251271	0.256457	0.244709	0.244101	0.246843	0.246167	0.255717	0.242772	0.262454	0.249114	0.271079	0.318717	0.561297	0.554836	0.557015	0.562686	0.564751	0.572367	0.58491	0.579356	0.58642	0.55682	0.593861	0.561381	0.576262	0.584018	0.547757	0.56676	0.590492	0.571081	0.573999	0.565136	0.581555	0.573227	0.583652	0.593588	0.572452	0.589204	0.584715	0.307079
CsakNM1240	0.298458	0.331893	0.352132	0.344893	0.350133	0.309763	0.333696	0.346655	0.341684	0.333789	0.36102	0.305976	0.31779	0.332383	0.30895	0.341961	0.311464	0.291629	0.318864	0.34895	0.426703	0.631496	0.616669	0.640876	0.632168	0.639629	0.628281	0.627776	0.621379	0.623947	0.623734	0.629248	0.624156	0.627626	0.630328	0.638085	0.647554	0.604412	0.643727	0.635858	0.627255	0.559609	0.649441	0.637178	0.639619	0.504645	0.568386	0.56453	0.391401
CsakNM1241	0.287871	0.318132	0.337406	0.333527	0.321968	0.297269	0.318191	0.327037	0.328066	0.313363	0.335607	0.29377	0.304072	0.312281	0.306587	0.323369	0.302568	0.300289	0.316898	0.33464	0.410719	0.594579	0.581387	0.597566	0.595133	0.607594	0.595669	0.601946	0.593797	0.606503	0.595519	0.615706	0.595587	0.604542	0.610969	0.600049	0.614345	0.592518	0.613067	0.610506	0.605628	0.554083	0.602824	0.6056	0.608955	0.487442	0.552937	0.562974	0.377952
CsakNM1242	0.299282	0.331379	0.353743	0.342922	0.337978	0.317899	0.336161	0.349717	0.345251	0.329624	0.356902	0.306392	0.314785	0.325585	0.30757	0.35279	0.318496	0.285795	0.323915	0.345043	0.414708	0.633429	0.627691	0.641114	0.635332	0.642478	0.621496	0.633522	0.614772	0.628611	0.635429	0.6285	0.627531	0.633826	0.626886	0.644948	0.645515	0.60861	0.648283	0.635356	0.637593	0.562961	0.644135	0.637944	0.639543	0.497672	0.552355	0.54763	0.396867
CsakO#23mBOregano	0.317737	0.344826	0.367862	0.363619	0.347023	0.322075	0.349683	0.358059	0.342138	0.350207	0.37329	0.31609	0.32604	0.336313	0.326877	0.354142	0.321663	0.309105	0.347787	0.365851	0.429237	0.618986	0.609377	0.626059	0.625347	0.633166	0.62157	0.654855	0.626528	0.645094	0.63406	0.640856	0.642138	0.627203	0.623721	0.648445	0.657279	0.624348	0.657979	0.653994	0.648046	0.573259	0.648586	0.661244	0.652785	0.501584	0.579187	0.575199	0.393285
CsakSP291	0.299557	0.325485	0.337706	0.342288	0.353484	0.299362	0.325956	0.34278	0.336342	0.328789	0.342597	0.317137	0.325438	0.337705	0.32129	0.331777	0.313283	0.305275	0.317419	0.348198	0.429704	0.61949	0.596768	0.622367	0.614153	0.624253	0.621843	0.625102	0.628573	0.632283	0.610609	0.63893	0.613669	0.621967	0.635899	0.620312	0.641963	0.617505	0.640035	0.641823	0.622991	0.569556	0.645247	0.635796	0.654419	0.523108	0.609324	0.605881	0.386714
Ctur3032	0.280126	0.302836	0.329606	0.324988	0.328877	0.295363	0.307825	0.31863	0.318253	0.306154	0.33991	0.280261	0.29119	0.29997	0.295737	0.314126	0.284104	0.271246	0.298535	0.321597	0.400527	0.476162	0.471558	0.489093	0.484196	0.491599	0.478007	0.487347	0.480448	0.485616	0.479163	0.491845	0.473889	0.480229	0.487711	0.494701	0.502248	0.471886	0.500162	0.500668	0.491215	0.418233	0.495346	0.497529	0.50275	0.370567	0.451497	0.442214	0.373628
Ctur676	0.321122	0.355995	0.380342	0.359761	0.343132	0.333268	0.364032	0.357735	0.351773	0.354292	0.376898	0.334841	0.332728	0.340532	0.340213	0.361576	0.348923	0.312918	0.353969	0.368909	0.415744	0.523431	0.513615	0.526614	0.530634	0.526455	0.513351	0.549202	0.524488	0.544655	0.540052	0.541518	0.539869	0.535408	0.521027	0.562637	0.559427	0.527396	0.557892	0.560198	0.561243	0.47825	0.544233	0.553545	0.554244	0.391477	0.484468	0.473934	0.416523
Ctur688	0.30011	0.328609	0.346043	0.336279	0.333022	0.302988	0.333484	0.334331	0.332633	0.330239	0.353893	0.291395	0.30714	0.317677	0.311624	0.329812	0.29913	0.290116	0.324144	0.345615	0.419702	0.493994	0.487516	0.507963	0.505612	0.508421	0.498005	0.508734	0.494013	0.510351	0.496005	0.517652	0.506743	0.504101	0.50286	0.515161	0.528383	0.495538	0.522567	0.519153	0.509346	0.434013	0.530774	0.518358	0.517647	0.377446	0.454326	0.46275	0.383299
CturE625B	0.216637	0.260444	0.266793	0.271896	0.284219	0.241718	0.264014	0.262301	0.259839	0.262077	0.269231	0.239233	0.256728	0.258027	0.260718	0.251284	0.234313	0.264234	0.259578	0.280526	0.323666	0.420183	0.418134	0.428195	0.431141	0.434071	0.444164	0.464951	0.464277	0.452804	0.432532	0.46277	0.444183	0.437162	0.44611	0.441831	0.441077	0.457659	0.440549	0.457123	0.443243	0.439893	0.458903	0.468161	0.461713	0.433169	0.473351	0.471387	0.291329
CturE626	0.313249	0.348645	0.375725	0.356378	0.342688	0.324883	0.360561	0.353208	0.34435	0.351687	0.377419	0.316619	0.331021	0.34136	0.337742	0.35733	0.331486	0.302527	0.348127	0.365617	0.418788	0.517991	0.508064	0.522331	0.529161	0.530311	0.514356	0.548687	0.520569	0.538948	0.533596	0.540519	0.535791	0.526257	0.519343	0.557369	0.552078	0.518721	0.548101	0.551897	0.551346	0.473057	0.544867	0.553396	0.544654	0.393854	0.470875	0.471493	0.411458
CturE681-2	0.305418	0.347527	0.35949	0.346145	0.353071	0.320652	0.349856	0.350945	0.35471	0.344128	0.357152	0.314759	0.334093	0.345831	0.31397	0.347083	0.321886	0.303001	0.333854	0.363528	0.425586	0.520518	0.509139	0.531852	0.530398	0.530667	0.520894	0.519362	0.524961	0.530948	0.523796	0.536299	0.520345	0.527927	0.528559	0.537758	0.549627	0.515969	0.543352	0.532538	0.522974	0.467972	0.541819	0.529373	0.548424	0.410135	0.489028	0.487565	0.398744
CturE866	0.267213	0.29511	0.324958	0.314419	0.307313	0.296025	0.300268	0.311416	0.315001	0.298907	0.330551	0.269646	0.278292	0.286187	0.28229	0.316764	0.286234	0.254463	0.295237	0.310206	0.377863	0.471316	0.477801	0.484053	0.478825	0.484607	0.463312	0.484262	0.460781	0.487973	0.477748	0.488116	0.469814	0.478023	0.473501	0.498508	0.499045	0.470571	0.49755	0.490699	0.494381	0.41989	0.482081	0.487959	0.490763	0.364365	0.430256	0.420334	0.372418
CturSh41s	0.318357	0.353653	0.372551	0.359219	0.354738	0.31781	0.357767	0.354044	0.353841	0.358506	0.373442	0.3118	0.327722	0.339827	0.329359	0.35146	0.31822	0.313086	0.342641	0.371104	0.431993	0.525384	0.509601	0.533257	0.536181	0.54069	0.532926	0.536339	0.525645	0.53204	0.52617	0.540207	0.532119	0.528168	0.535967	0.550923	0.553634	0.515052	0.546454	0.549256	0.538102	0.46045	0.555225	0.547939	0.541786	0.401552	0.473896	0.482497	0.403462
Cuni680	0.303372	0.345293	0.369423	0.364694	0.352545	0.351544	0.34486	0.36856	0.360183	0.342857	0.366898	0.323806	0.334906	0.340622	0.328795	0.377957	0.343498	0.313368	0.347417	0.363231	0.392587	0.582222	0.596047	0.597449	0.587167	0.582421	0.56639	0.603159	0.584803	0.608623	0.601922	0.603653	0.601782	0.60558	0.580874	0.613589	0.604329	0.600676	0.605337	0.618081	0.623706	0.568746	0.600869	0.600305	0.613713	0.476604	0.546607	0.53016	0.413648
Cuni797-2	0.297931	0.335236	0.355961	0.352188	0.332321	0.321949	0.341438	0.352155	0.334538	0.337135	0.367898	0.303307	0.318323	0.325172	0.322044	0.351487	0.314136	0.299373	0.337321	0.354999	0.406837	0.551628	0.551763	0.556153	0.563226	0.568639	0.551524	0.598653	0.562213	0.586683	0.570448	0.587971	0.573939	0.565581	0.557962	0.585539	0.585045	0.571103	0.586342	0.590777	0.588336	0.524749	0.583521	0.599072	0.588376	0.453149	0.522843	0.524359	0.39361
Fhelz1159	0.428012	0.433757	0.459473	0.457568	0.426323	0.42169	0.44481	0.451882	0.435286	0.436472	0.467034	0.419995	0.423558	0.430023	0.429855	0.451038	0.430363	0.390049	0.437827	0.44083	0.58088	0.458499	0.44734	0.467742	0.455667	0.473622	0.448517	0.444187	0.443382	0.446765	0.466797	0.448028	0.451004	0.456221	0.451469	0.465581	0.471241	0.417829	0.469317	0.45963	0.454455	0.375714	0.470971	0.451245	0.4498	0.304014	0.389258	0.402832	0.485774
Fhelz513	0.420005	0.419632	0.444132	0.442901	0.423748	0.390285	0.426211	0.433758	0.412652	0.42745	0.459815	0.401403	0.408411	0.420304	0.415682	0.423498	0.404293	0.37643	0.413743	0.428525	0.597643	0.455025	0.427629	0.462508	0.442798	0.468041	0.440882	0.424425	0.435632	0.430856	0.445751	0.436605	0.434179	0.436967	0.44671	0.466043	0.466413	0.397547	0.457966	0.448655	0.432118	0.348424	0.466244	0.437726	0.436281	0.291048	0.386653	0.40591	0.471572
Fpul1160	0.43091	0.450237	0.47318	0.475008	0.455672	0.4421	0.457692	0.475204	0.460534	0.456288	0.488734	0.445589	0.447404	0.456093	0.444378	0.466341	0.44985	0.418877	0.456518	0.462974	0.598203	0.463981	0.446136	0.469081	0.460697	0.475525	0.458352	0.445582	0.460002	0.456464	0.471523	0.459369	0.449156	0.465994	0.459754	0.471098	0.47853	0.432399	0.474764	0.459594	0.45007	0.38774	0.47009	0.453629	0.456814	0.317804	0.413267	0.420878	0.492257
Fpul601	0.441902	0.456912	0.480937	0.483957	0.46397	0.444554	0.467523	0.478429	0.454359	0.464254	0.4916	0.45036	0.460476	0.469289	0.458215	0.467347	0.455535	0.431281	0.463574	0.471264	0.615223	0.455872	0.436636	0.464336	0.454077	0.469439	0.455343	0.448862	0.465291	0.445904	0.471958	0.449291	0.457794	0.454984	0.457829	0.472349	0.46919	0.420726	0.462181	0.468367	0.455422	0.389718	0.471123	0.460356	0.461496	0.311538	0.420523	0.420055	0.501735
Kpneumoniae214	0.381139	0.383467	0.401909	0.4151	0.42504	0.34259	0.386565	0.395895	0.363169	0.398104	0.423136	0.370592	0.388872	0.402049	0.393092	0.365724	0.355152	0.386989	0.374909	0.405289	0.643993	0.395067	0.348075	0.399646	0.382921	0.400309	0.40258	0.365733	0.41644	0.360928	0.38638	0.375954	0.380473	0.375576	0.405514	0.385396	0.395948	0.334398	0.378139	0.404285	0.368537	0.306159	0.414491	0.386911	0.393747	0.258383	0.394655	0.40293	0.407857
SalSTM	0.338934	0.323148	0.343524	0.358814	0.362022	0.287302	0.327233	0.347482	0.305948	0.338721	0.369245	0.311471	0.33076	0.346191	0.328455	0.316837	0.297791	0.314812	0.312946	0.340548	0.62406	0.325672	0.287109	0.338558	0.322825	0.338608	0.338963	0.306518	0.347506	0.303416	0.327798	0.319397	0.317259	0.310212	0.333873	0.327258	0.343108	0.276518	0.32334	0.344545	0.312557	0.244638	0.347683	0.329973	0.329727	0.201046	0.328157	0.333192	0.355551
Stur508	0.325732	0.356895	0.356602	0.373718	0.380332	0.335946	0.348418	0.360383	0.368541	0.352625	0.357895	0.34637	0.360627	0.358937	0.359375	0.340517	0.339428	0.378893	0.357975	0.357144	0.492133	0.356908	0.346887	0.368073	0.355926	0.367412	0.375992	0.338167	0.369278	0.34786	0.345793	0.363201	0.339567	0.358525	0.375663	0.334098	0.35681	0.351375	0.350447	0.349314	0.333727	0.329105	0.371557	0.345797	0.351244	0.353346	0.384895	0.400072	0.343749
[truncated: 76 more columns]
