# Supplementary material for: Development of a Custom-Designed, Pan Genomic DNA Microarray to Characterize Strain-Level Diversity among Cronobacter spp
Source: Front Pediatr. 2015 Apr 30;3:36. doi: 10.3389/fped.2015.00036 (PMC4415424; doi:10.3389/fped.2015.00036)
Supplement: Supplementary file 3 [file Table_3.XLSX]

## Sheet: Cronogenedifference
	206NCsak	255NCsak	306NCsak	853057Cdub	CconLMG26250	Cdub 3-27b	Cdub0743-75	Cdub1027	Cdub1028	Cdub1105-6	Cdub1108-29-3	Cdub464	Cdub5960-70	Cdub6-15Gb	Cdub6-3Gb	Cdub9079-75B	CdubCFS237	CdubE187_2	CdubE515C	CdubE791	CdubE798	CdubE799_2	CdubORA114244	CdubSun-1	Cfreundii576	Cmal0939A-75	Cmal2149	Cmal2153	CmalCI695	CmalCI765	CmalCI825_5ug	CmalE265	CmalE608	CmalE615	CmalE618	CmalE684	CmalE685	CmalE754	CmalE763	CmalE766	CmalE831	CmalE831_FDACRONOa520845F_2.CEL	CmalE833	CmalJ160	CmalJ168BB	CmallCI868	CmalLR577	CmalLR580	CmalLR686C
206NCsak _FDACRONOa520845F.CEL	0	0	0	2266	3449	2414	2285	2203	1942	2279	2401	2732	2295	2382	2465	2773	2463	2480	2809	2349	2797	2288	2308	2414	1087	1692	1680	1639	1706	1601	1653	1439	1579	1434	1618	1444	1709	1654	1609	1416	1423	1420	1407	1432	1449	1722	1404	1406	1406
255NCsak_FDACRONOa520845F.CEL	0	0	0	2266	3420	2400	2270	2204	1923	2265	2380	2726	2299	2383	2439	2737	2443	2454	2792	2339	2808	2301	2289	2397	1072	1677	1671	1617	1696	1575	1637	1405	1573	1421	1604	1442	1692	1649	1595	1410	1411	1421	1399	1438	1449	1714	1392	1397	1395
306NCsak_FDACRONOa520845F.CEL	0	0	0	2276	3470	2422	2279	2226	1962	2295	2404	2757	2331	2421	2474	2776	2458	2490	2829	2358	2816	2321	2322	2411	1121	1712	1696	1656	1733	1617	1680	1448	1617	1441	1641	1457	1711	1674	1619	1430	1447	1431	1431	1456	1470	1729	1424	1421	1423
853057Cdub_FDACRONOa520845F.CEL	2266	2266	2276	0	3338	486	487	119	369	215	470	531	182	462	360	526	725	725	533	183	531	446	397	280	988	2593	2530	2512	2605	2485	2520	2085	2327	2190	2288	2206	2489	2492	2498	2089	2190	2186	2153	2120	2112	2449	2212	2091	2147
CconLMG26250_FDACRONOa520845F.CEL	3449	3420	3470	3338	0	3363	3219	3286	3018	3319	3314	3792	3408	3613	3564	3874	3375	3356	3878	3435	3849	3408	3333	3537	1827	3742	3725	3696	3819	3661	3733	3345	3511	3381	3556	3426	3719	3732	3656	3322	3385	3366	3368	3313	3303	3627	3409	3345	3329
Cdub 3-27b_FDACRONOa520845F.CEL	2414	2400	2422	486	3363	0	262	453	490	492	112	807	484	593	491	741	414	425	808	473	729	582	564	477	1113	2739	2681	2660	2755	2650	2672	2279	2507	2352	2470	2388	2634	2638	2664	2269	2358	2348	2323	2321	2308	2614	2380	2313	2302
Cdub0743-75_FDACRONOa520845F.CEL	2285	2270	2279	487	3219	262	0	461	430	552	283	743	534	677	576	757	516	515	742	535	770	630	553	525	1063	2625	2548	2530	2673	2512	2599	2133	2394	2203	2344	2253	2516	2531	2532	2110	2206	2226	2182	2152	2161	2512	2254	2162	2177
Cdub1027_FDACRONOa520845F.CEL	2203	2204	2226	119	3286	453	461	0	311	170	439	503	154	425	332	503	661	665	506	163	501	417	368	273	944	2513	2443	2411	2552	2411	2494	2040	2269	2119	2216	2151	2410	2397	2426	2017	2129	2111	2091	2054	2031	2403	2150	2063	2096
Cdub1028_FDACRONOa520845F.CEL	1942	1923	1962	369	3018	490	430	311	0	344	490	582	295	447	395	515	595	595	586	309	532	479	427	347	805	2214	2170	2134	2241	2092	2178	1847	1959	1881	1984	1931	2179	2114	2111	1834	1903	1896	1878	1837	1847	2122	1922	1826	1808
Cdub1105-6_FDACRONOa520845F.CEL	2279	2265	2295	215	3319	492	552	170	344	0	504	592	126	404	393	471	627	619	594	126	468	468	422	315	1071	2634	2587	2556	2659	2501	2563	2188	2370	2240	2330	2301	2549	2539	2538	2156	2272	2271	2245	2214	2210	2497	2275	2212	2177
Cdub1108-29-3_FDACRONOa520845F.CEL	2401	2380	2404	470	3314	112	283	439	490	504	0	803	480	638	506	742	395	404	819	472	735	620	564	495	1112	2718	2704	2669	2755	2623	2704	2255	2486	2327	2437	2367	2646	2642	2627	2240	2333	2323	2292	2294	2296	2619	2370	2265	2265
Cdub464_FDACRONOa520845F.CEL	2732	2726	2757	531	3792	807	743	503	582	592	803	0	593	506	493	199	990	983	0	613	194	340	393	545	1280	3018	2973	2950	3052	2916	2991	2554	2793	2591	2751	2652	2956	2948	2931	2556	2632	2603	2575	2542	2547	2899	2637	2557	2575
Cdub5960-70_FDACRONOa520845F.CEL	2295	2299	2331	182	3408	484	534	154	295	126	480	593	0	411	369	467	610	611	590	0	476	453	413	291	1019	2643	2590	2544	2660	2517	2587	2183	2364	2257	2313	2319	2547	2522	2529	2150	2278	2262	2244	2223	2212	2490	2290	2177	2157
Cdub6-15Gb_FDACRONOa520845F.CEL	2382	2383	2421	462	3613	593	677	425	447	404	638	506	411	0	366	362	830	826	512	421	364	321	251	441	1203	2759	2712	2666	2748	2652	2707	2381	2578	2404	2548	2441	2747	2666	2643	2343	2426	2405	2385	2416	2427	2680	2443	2395	2344
Cdub6-3Gb_FDACRONOa520845F.CEL	2465	2439	2474	360	3564	491	576	332	395	393	506	493	369	366	0	421	790	795	491	381	418	316	312	351	1159	2813	2746	2724	2806	2696	2726	2308	2547	2409	2498	2452	2690	2699	2705	2296	2439	2408	2399	2349	2359	2670	2421	2345	2358
Cdub9079-75B_FDACRONOa520845F.CEL	2773	2737	2776	526	3874	741	757	503	515	471	742	199	467	362	421	0	856	846	197	487	1	297	324	504	1342	3118	3053	3050	3141	3009	3057	2676	2822	2677	2794	2742	3057	2996	2990	2625	2709	2684	2670	2636	2644	2924	2775	2687	2591
CdubCFS237_FDACRONOa520845F.CEL	2463	2443	2458	725	3375	414	516	661	595	627	395	990	610	830	790	856	0	0	1004	601	858	833	798	705	1155	2779	2741	2724	2789	2660	2738	2333	2519	2415	2488	2456	2730	2662	2677	2327	2419	2405	2396	2369	2379	2647	2439	2354	2318
CdubE187_2_FDACRONOa520845F.CEL	2480	2454	2490	725	3356	425	515	665	595	619	404	983	611	826	795	846	0	0	993	604	853	844	803	708	1149	2807	2769	2745	2819	2688	2768	2360	2527	2450	2527	2488	2749	2694	2692	2363	2459	2439	2419	2382	2414	2681	2452	2366	2324
CdubE515C_FDACRONOa520845F.CEL	2809	2792	2829	533	3878	808	742	506	586	594	819	0	590	512	491	197	1004	993	0	608	200	340	391	558	1367	3140	3071	3054	3185	3038	3098	2648	2905	2699	2854	2756	3068	3069	3041	2637	2723	2706	2698	2637	2636	2977	2753	2649	2673
CdubE791_FDACRONOa520845F.CEL	2349	2339	2358	183	3435	473	535	163	309	126	472	613	0	421	381	487	601	604	608	0	487	471	431	294	1097	2701	2672	2623	2707	2577	2658	2247	2443	2322	2390	2381	2621	2583	2612	2205	2334	2327	2317	2271	2270	2539	2341	2273	2241
CdubE798_FDACRONOa520845F.CEL	2797	2808	2816	531	3849	729	770	501	532	468	735	194	476	364	418	1	858	853	200	487	0	287	324	491	1361	3151	3128	3104	3179	3059	3120	2688	2890	2710	2855	2781	3100	3044	3040	2655	2738	2744	2699	2689	2683	2955	2815	2699	2636
CdubE799_2_FDACRONOa520845F.CEL	2288	2301	2321	446	3408	582	630	417	479	468	620	340	453	321	316	297	833	844	340	471	287	0	200	408	1005	2583	2568	2530	2616	2489	2537	2130	2368	2214	2337	2246	2519	2487	2441	2137	2276	2227	2198	2154	2171	2463	2256	2138	2140
CdubORA114244_FDACRONOa520845F.CEL	2308	2289	2322	397	3333	564	553	368	427	422	564	393	413	251	312	324	798	803	391	431	324	200	0	350	1033	2627	2608	2583	2664	2553	2586	2180	2388	2247	2352	2276	2558	2536	2550	2161	2252	2233	2242	2183	2186	2493	2269	2189	2188
CdubSun-1_FDACRONOa520845F.CEL	2414	2397	2411	280	3537	477	525	273	347	315	495	545	291	441	351	504	705	708	558	294	491	408	350	0	1143	2723	2683	2679	2758	2630	2693	2241	2503	2314	2424	2350	2632	2622	2628	2235	2348	2340	2301	2268	2264	2583	2363	2266	2270
Cfreundii576_FDACRONOa520845F.CEL	1087	1072	1121	988	1827	1113	1063	944	805	1071	1112	1280	1019	1203	1159	1342	1155	1149	1367	1097	1361	1005	1033	1143	0	1301	1327	1239	1330	1234	1230	1066	1104	1090	1167	1098	1292	1259	1228	1052	1082	1123	1100	1024	1071	1260	1038	1034	1026
Cmal0939A-75_FDACRONOa520845F.CEL	1692	1677	1712	2593	3742	2739	2625	2513	2214	2634	2718	3018	2643	2759	2813	3118	2779	2807	3140	2701	3151	2583	2627	2723	1301	0	350	356	382	186	425	559	259	650	257	663	366	291	154	507	673	668	663	548	558	292	532	551	580
Cmal2149_FDACRONOa520845F.CEL	1680	1671	1696	2530	3725	2681	2548	2443	2170	2587	2704	2973	2590	2712	2746	3053	2741	2769	3071	2672	3128	2568	2608	2683	1327	350	0	7	219	320	288	503	281	542	274	575	201	202	350	554	550	550	545	518	522	278	455	498	564
Cmal2153_FDACRONOa520845F.CEL	1639	1617	1656	2512	3696	2660	2530	2411	2134	2556	2669	2950	2544	2666	2724	3050	2724	2745	3054	2623	3104	2530	2583	2679	1239	356	7	0	224	321	292	496	284	531	278	576	202	207	349	554	549	542	542	505	512	286	453	488	556
CmalCI695_FDACRONOa520845F.CEL	1706	1696	1733	2605	3819	2755	2673	2552	2241	2659	2755	3052	2660	2748	2806	3141	2789	2819	3185	2707	3179	2616	2664	2758	1330	382	219	224	0	323	159	478	281	534	278	578	223	233	343	609	546	533	536	550	550	235	533	482	563
CmalCI765_FDACRONOa520845F.CEL	1601	1575	1617	2485	3661	2650	2512	2411	2092	2501	2623	2916	2517	2652	2696	3009	2660	2688	3038	2577	3059	2489	2553	2630	1234	186	320	321	323	0	349	462	165	565	162	580	319	230	25	463	593	586	583	535	548	277	504	456	529
CmalCI825_5ug_FDACRONOa520845F.CEL	1653	1637	1680	2520	3733	2672	2599	2494	2178	2563	2704	2991	2587	2707	2726	3057	2738	2768	3098	2658	3120	2537	2586	2693	1230	425	288	292	159	349	0	497	346	565	346	580	271	278	383	641	574	576	567	548	569	312	550	497	594
CmalE265_FDACRONOa520845F.CEL	1439	1405	1448	2085	3345	2279	2133	2040	1847	2188	2255	2554	2183	2381	2308	2676	2333	2360	2648	2247	2688	2130	2180	2241	1066	559	503	496	478	462	497	0	375	345	375	348	374	395	476	352	350	353	347	243	253	383	335	0	303
CmalE608_FDACRONOa520845F.CEL	1579	1573	1617	2327	3511	2507	2394	2269	1959	2370	2486	2793	2364	2578	2547	2822	2519	2527	2905	2443	2890	2368	2388	2503	1104	259	281	284	281	165	346	375	0	496	0	535	212	146	183	380	516	514	511	419	432	172	447	372	421
CmalE615_FDACRONOa520845F.CEL	1434	1421	1441	2190	3381	2352	2203	2119	1881	2240	2327	2591	2257	2404	2409	2677	2415	2450	2699	2322	2710	2214	2247	2314	1090	650	542	531	534	565	565	345	496	0	504	85	479	480	579	431	7	7	8	332	332	514	368	343	159
CmalE618_FDACRONOa520845F.CEL	1618	1604	1641	2288	3556	2470	2344	2216	1984	2330	2437	2751	2313	2548	2498	2794	2488	2527	2854	2390	2855	2337	2352	2424	1167	257	274	278	278	162	346	375	0	504	0	533	204	141	184	388	513	522	521	427	436	165	449	364	433
CmalE684_FDACRONOa520845F.CEL	1444	1442	1457	2206	3426	2388	2253	2151	1931	2301	2367	2652	2319	2441	2452	2742	2456	2488	2756	2381	2781	2246	2276	2350	1098	663	575	576	578	580	580	348	535	85	533	0	525	494	575	465	85	82	82	339	343	511	387	346	166
CmalE685_FDACRONOa520845F.CEL	1709	1692	1711	2489	3719	2634	2516	2410	2179	2549	2646	2956	2547	2747	2690	3057	2730	2749	3068	2621	3100	2519	2558	2632	1292	366	201	202	223	319	271	374	212	479	204	525	0	157	344	497	489	489	486	421	428	177	423	369	488
CmalE754_FDACRONOa520845F.CEL	1654	1649	1674	2492	3732	2638	2531	2397	2114	2539	2642	2948	2522	2666	2699	2996	2662	2694	3069	2583	3044	2487	2536	2622	1259	291	202	207	233	230	278	395	146	480	141	494	157	0	239	500	500	490	497	430	428	130	413	391	437
CmalE763_FDACRONOa520845F.CEL	1609	1595	1619	2498	3656	2664	2532	2426	2111	2538	2627	2931	2529	2643	2705	2990	2677	2692	3041	2612	3040	2441	2550	2628	1228	154	350	349	343	25	383	476	183	579	184	575	344	239	0	486	600	595	591	506	511	252	519	474	507
CmalE766_FDACRONOa520845F.CEL	1416	1410	1430	2089	3322	2269	2110	2017	1834	2156	2240	2556	2150	2343	2296	2625	2327	2363	2637	2205	2655	2137	2161	2235	1052	507	554	554	609	463	641	352	380	431	388	465	497	500	486	0	450	452	446	336	345	497	361	343	382
CmalE831_FDACRONOa520845F.CEL	1423	1411	1447	2190	3385	2358	2206	2129	1903	2272	2333	2632	2278	2426	2439	2709	2419	2459	2723	2334	2738	2276	2252	2348	1082	673	550	549	546	593	574	350	516	7	513	85	489	500	600	450	0	2	0	340	350	524	372	350	160
CmalE831_FDACRONOa520845F_2.CEL	1420	1421	1431	2186	3366	2348	2226	2111	1896	2271	2323	2603	2262	2405	2408	2684	2405	2439	2706	2327	2744	2227	2233	2340	1123	668	550	542	533	586	576	353	514	7	522	82	489	490	595	452	2	0	0	343	349	517	379	350	161
CmalE833_FDACRONOa520845F.CEL	1407	1399	1431	2153	3368	2323	2182	2091	1878	2245	2292	2575	2244	2385	2399	2670	2396	2419	2698	2317	2699	2198	2242	2301	1100	663	545	542	536	583	567	347	511	8	521	82	486	497	591	446	0	0	0	340	338	524	364	344	165
CmalJ160_FDACRONOa520845F.CEL	1432	1438	1456	2120	3313	2321	2152	2054	1837	2214	2294	2542	2223	2416	2349	2636	2369	2382	2637	2271	2689	2154	2183	2268	1024	548	518	505	550	535	548	243	419	332	427	339	421	430	506	336	340	343	340	0	0	384	335	237	276
CmalJ168BB_FDACRONOa520845F.CEL	1449	1449	1470	2112	3303	2308	2161	2031	1847	2210	2296	2547	2212	2427	2359	2644	2379	2414	2636	2270	2683	2171	2186	2264	1071	558	522	512	550	548	569	253	432	332	436	343	428	428	511	345	350	349	338	0	0	379	350	242	282
CmallCI868_FDACRONOa520845F.CEL	1722	1714	1729	2449	3627	2614	2512	2403	2122	2497	2619	2899	2490	2680	2670	2924	2647	2681	2977	2539	2955	2463	2493	2583	1260	292	278	286	235	277	312	383	172	514	165	511	177	130	252	497	524	517	524	384	379	0	486	386	408
CmalLR577_FDACRONOa520845F.CEL	1404	1392	1424	2212	3409	2380	2254	2150	1922	2275	2370	2637	2290	2443	2421	2775	2439	2452	2753	2341	2815	2256	2269	2363	1038	532	455	453	533	504	550	335	447	368	449	387	423	413	519	361	372	379	364	335	350	486	0	329	369
CmalLR580_FDACRONOa520845F.CEL	1406	1397	1421	2091	3345	2313	2162	2063	1826	2212	2265	2557	2177	2395	2345	2687	2354	2366	2649	2273	2699	2138	2189	2266	1034	551	498	488	482	456	497	0	372	343	364	346	369	391	474	343	350	350	344	237	242	386	329	0	302
CmalLR686C_FDACRONOa520845F.CEL	1406	1395	1423	2147	3329	2302	2177	2096	1808	2177	2265	2575	2157	2344	2358	2591	2318	2324	2673	2241	2636	2140	2188	2270	1026	580	564	556	563	529	594	303	421	159	433	166	488	437	507	382	160	161	165	276	282	408	369	302	0
CmalMd25g_FDACRONOa520845F.CEL	1652	1646	1668	2602	3764	2734	2630	2541	2205	2612	2744	3047	2602	2735	2783	3108	2768	2771	3196	2696	3154	2591	2663	2748	1292	340	160	170	179	289	208	451	275	517	270	542	206	205	317	566	527	525	521	492	511	252	488	441	499
CmalMd99g_FDACRONOa520845F.CEL	1337	1321	1343	2002	3098	2194	2027	1955	1636	2085	2176	2392	2073	2256	2253	2477	2185	2194	2509	2158	2526	2069	2129	2183	837	588	516	502	545	530	583	299	420	159	435	174	492	434	508	392	165	166	167	256	270	426	370	299	62
CmalSHSM3hTF_FDACRONOa520845F.CEL	1300	1296	1320	2026	3058	2198	2113	1992	1756	2134	2177	2436	2132	2245	2271	2513	2237	2246	2519	2202	2546	2031	2140	2158	841	549	558	533	530	499	533	302	472	117	498	65	497	449	479	409	110	115	112	295	304	432	328	300	112
Cmuy3523-75_FDACRONOa520845F.CEL	2341	2330	2365	1878	3472	2127	1987	1860	1680	1890	2122	2309	1961	2118	2153	2371	2214	2236	2388	1942	2343	1992	1968	2076	1176	2647	2627	2579	2682	2577	2611	2258	2446	2277	2462	2313	2614	2596	2546	2252	2295	2292	2275	2215	2207	2529	2367	2273	2207
Cmuy456B_FDACRONOa520845F.CEL	2312	2299	2349	1921	3319	2126	2039	1895	1684	1960	2135	2359	1989	2151	2123	2354	2192	2233	2450	2017	2351	2007	1979	2077	1044	2575	2604	2549	2621	2507	2546	2236	2338	2250	2358	2293	2575	2500	2476	2210	2279	2284	2255	2206	2208	2462	2285	2225	2152
Cmuy51329B_FDACRONOa520845F.CEL	2510	2495	2527	2097	3606	2270	2178	2077	1876	2090	2288	2524	2162	2297	2307	2492	2388	2408	2635	2168	2518	2195	2168	2263	1252	2794	2795	2779	2848	2726	2778	2404	2552	2426	2586	2483	2781	2737	2711	2372	2459	2431	2445	2385	2388	2646	2481	2424	2341
CmuyE769B_FDACRONOa520845F.CEL	2249	2237	2287	1809	3297	2034	1912	1771	1548	1821	2051	2228	1860	2034	2062	2235	2113	2127	2295	1882	2230	1945	1901	2011	1065	2538	2500	2441	2557	2465	2501	2181	2313	2187	2325	2234	2530	2493	2447	2152	2211	2209	2188	2103	2108	2412	2234	2175	2083
CmuyE888_FDACRONOa520845F.CEL	2309	2290	2332	1830	3329	2013	1931	1752	1607	1816	2055	2234	1876	2032	2041	2221	2114	2137	2289	1880	2229	1951	1903	2004	1099	2632	2569	2535	2660	2576	2589	2233	2419	2247	2419	2286	2588	2564	2536	2212	2285	2281	2247	2161	2172	2485	2325	2233	2151
CmuyJ112_FDACRONOa520845F.CEL	2388	2347	2388	1891	3395	2078	1956	1831	1681	1928	2080	2306	1965	2123	2110	2354	2225	2238	2353	1973	2331	1980	1951	2047	1178	2682	2652	2609	2727	2611	2642	2250	2461	2282	2473	2313	2604	2600	2581	2260	2303	2282	2280	2207	2217	2554	2335	2261	2230
CmuyJ171_FDACRONOa520845F.CEL	2274	2261	2297	1857	3400	2023	1952	1812	1626	1819	2013	2314	1891	2038	2026	2311	2097	2112	2394	1870	2306	1944	1930	1992	1093	2577	2565	2511	2601	2485	2538	2183	2352	2236	2340	2292	2538	2521	2510	2168	2249	2240	2226	2205	2205	2479	2251	2195	2142
CmuyJ174_FDACRONOa520845F.CEL	2357	2344	2377	1948	3457	2128	2034	1921	1753	1920	2103	2381	1955	2107	2127	2355	2212	2226	2443	1960	2338	1995	1954	2069	1194	2644	2675	2636	2693	2585	2631	2273	2441	2285	2464	2341	2608	2597	2564	2235	2319	2302	2291	2249	2265	2522	2358	2272	2212
CmuyJ176_FDACRONOa520845F.CEL	2120	2110	2158	1748	3220	1947	1845	1721	1479	1724	1935	2218	1766	1942	1954	2193	1986	2005	2291	1762	2168	1853	1808	1879	943	2425	2430	2368	2460	2344	2382	2061	2172	2073	2188	2124	2395	2339	2338	2025	2096	2106	2091	2031	2059	2303	2111	2046	1958
CmuyJ77_FDACRONOa520845F.CEL	2441	2415	2465	2067	3580	2258	2149	2019	1823	2025	2247	2473	2079	2237	2279	2439	2262	2263	2564	2083	2420	2145	2112	2216	1230	2733	2711	2678	2789	2658	2724	2369	2531	2393	2536	2423	2680	2671	2649	2337	2405	2409	2383	2339	2342	2619	2391	2376	2275
CmuyJ95_FDACRONOa520845F.CEL	2384	2368	2397	1936	3448	2102	2030	1878	1711	1864	2096	2383	1942	2119	2134	2367	2176	2186	2461	1920	2346	1994	1988	2072	1212	2668	2675	2645	2727	2599	2669	2298	2455	2343	2473	2366	2657	2618	2568	2274	2358	2349	2341	2274	2259	2529	2393	2313	2219
Csak1-15_FDACRONOa520845F.CEL	511	514	509	2427	3594	2565	2436	2382	2133	2489	2568	2885	2491	2689	2597	2965	2674	2675	2972	2567	3006	2464	2503	2589	1153	1830	1826	1788	1801	1761	1737	1416	1674	1486	1684	1505	1707	1761	1767	1474	1485	1496	1487	1442	1476	1758	1460	1387	1435
Csak20060625_FDACRONOa520845F.CEL	251	249	253	2392	3550	2534	2418	2329	1998	2375	2524	2844	2380	2544	2578	2880	2538	2547	2918	2444	2910	2411	2449	2538	1107	1617	1724	1646	1751	1644	1707	1520	1610	1524	1633	1525	1728	1672	1660	1464	1504	1532	1521	1536	1542	1734	1459	1511	1490
Csak2151_5ug_FDACRONOa520845F.CEL	240	238	239	2225	3406	2371	2227	2149	1889	2225	2357	2684	2199	2384	2406	2679	2361	2410	2754	2268	2682	2269	2280	2358	1052	1663	1753	1690	1788	1689	1750	1418	1601	1472	1621	1492	1720	1715	1705	1382	1468	1475	1453	1438	1447	1711	1420	1421	1393
Csak2156-3_FDACRONOa520845F.CEL	188	191	195	2149	3246	2321	2196	2086	1845	2217	2290	2613	2205	2398	2330	2675	2363	2366	2680	2272	2715	2173	2211	2290	937	1636	1664	1598	1658	1556	1590	1256	1465	1316	1515	1322	1559	1582	1556	1266	1314	1323	1321	1256	1284	1588	1291	1229	1261
Csak29544_5ug_FDACRONOa520845F.CEL	638	637	653	2324	3549	2493	2379	2285	2000	2386	2492	2803	2414	2510	2535	2852	2552	2560	2872	2450	2895	2363	2412	2490	1081	1635	1632	1606	1681	1583	1635	1506	1588	1542	1638	1539	1711	1683	1574	1452	1541	1547	1532	1548	1593	1687	1429	1481	1521
Csak3-21_FDACRONOa520845F.CEL	634	630	635	2748	3903	2937	2796	2714	2466	2846	2891	3214	2864	2997	3000	3247	2958	2949	3287	2932	3326	2781	2805	2938	1415	2148	2217	2163	2173	2110	2128	1780	2056	1780	2082	1758	2149	2140	2066	1783	1772	1789	1754	1775	1794	2127	1811	1755	1769
Csak4.01C_5ug_FDACRONOa520845F.CEL	296	300	298	2415	3603	2565	2452	2364	2081	2425	2558	2870	2446	2546	2635	2881	2599	2616	2942	2489	2932	2433	2482	2561	1227	1799	1769	1731	1792	1736	1772	1585	1687	1598	1724	1607	1799	1771	1729	1543	1597	1601	1579	1582	1617	1810	1491	1566	1552
Csak5-21G_FDACRONOa520845F.CEL	501	492	500	2381	3475	2540	2394	2338	1982	2408	2510	2794	2391	2598	2570	2827	2506	2543	2926	2494	2890	2367	2436	2493	1108	1774	1838	1794	1802	1731	1767	1420	1635	1458	1669	1442	1762	1737	1669	1437	1450	1461	1450	1386	1423	1697	1461	1410	1336
Csak760029_FDACRONOa520845F.CEL	472	472	469	2288	3443	2460	2295	2232	1976	2323	2413	2734	2316	2509	2487	2786	2451	2454	2838	2388	2834	2338	2327	2426	1063	1756	1761	1711	1740	1676	1700	1400	1572	1415	1606	1444	1678	1675	1686	1376	1408	1419	1405	1388	1421	1678	1427	1378	1358
Csak777122_FDACRONOa520845F.CEL	557	551	557	2263	3439	2415	2292	2202	1985	2288	2370	2733	2332	2506	2446	2792	2484	2497	2814	2381	2832	2288	2293	2363	1067	1742	1799	1760	1788	1709	1738	1407	1609	1441	1623	1440	1689	1702	1697	1400	1445	1444	1431	1390	1410	1683	1452	1384	1416
Csak788569_FDACRONOa520845F.CEL	447	446	455	2321	3502	2508	2363	2260	2030	2417	2475	2780	2427	2621	2555	2849	2564	2573	2844	2493	2882	2374	2381	2468	1122	1762	1834	1783	1806	1749	1767	1433	1632	1463	1673	1491	1734	1756	1699	1463	1467	1477	1458	1419	1441	1700	1494	1411	1411
Csak9368-75_FDACRONOa520845F.CEL	202	203	205	2264	3473	2425	2266	2226	2019	2319	2396	2733	2340	2452	2458	2804	2504	2523	2828	2384	2825	2298	2318	2414	1113	1727	1735	1684	1708	1610	1648	1429	1604	1467	1609	1441	1650	1643	1609	1459	1459	1478	1457	1453	1471	1684	1446	1422	1479
Csak936975_FDACRONOa520845F.CEL	218	216	218	2380	3548	2503	2391	2291	2071	2413	2508	2850	2439	2528	2538	2898	2601	2623	2923	2501	2906	2385	2423	2516	1129	1697	1737	1688	1725	1633	1664	1507	1642	1538	1674	1534	1694	1722	1642	1508	1528	1543	1526	1524	1548	1743	1489	1491	1538
CsakBAA-10ug_FDACRONOa520845F.CEL	695	692	697	2829	3978	2978	2838	2765	2474	2810	2951	3280	2871	2990	3033	3321	3004	3031	3381	2934	3384	2818	2868	2956	1460	2200	2257	2198	2216	2119	2209	1872	2054	1838	2102	1837	2240	2158	2052	1861	1829	1814	1814	1846	1881	2180	1893	1837	1809
CsakBAA-5ug_FDACRONOa520845F.CEL	685	684	688	2798	3961	2955	2807	2737	2449	2791	2929	3268	2842	2972	3019	3282	2980	2990	3340	2893	3355	2794	2844	2923	1438	2180	2223	2160	2178	2105	2180	1843	2031	1814	2094	1825	2218	2135	2034	1847	1818	1802	1797	1831	1877	2168	1875	1819	1792
CsakBAA894_2ug_FDACRONOa520845F.CEL	644	636	650	2662	3670	2801	2683	2651	2305	2670	2803	3124	2729	2866	2866	3148	2835	2846	3200	2792	3196	2673	2744	2786	1189	1987	2061	1992	2021	1923	2015	1694	1873	1677	1918	1666	2057	1959	1888	1694	1661	1681	1662	1685	1715	1980	1702	1682	1624
CsakBaa894dcpa_FDACRONOa520845F.CEL	662	665	659	2554	3700	2695	2556	2476	2230	2522	2693	3006	2579	2714	2737	3000	2739	2764	3056	2667	3060	2524	2587	2676	1283	2044	2112	2048	2062	1967	2052	1743	1913	1694	1956	1702	2078	2001	1922	1750	1698	1693	1682	1710	1747	2029	1764	1721	1683
CsakBaa894dpESA3_FDACRONOa520845F.CEL	739	744	751	2705	3904	2887	2715	2659	2380	2677	2846	3183	2769	2899	2921	3208	2904	2930	3261	2830	3279	2720	2777	2849	1438	2160	2216	2173	2183	2080	2171	1851	1991	1820	2044	1827	2215	2124	2010	1778	1808	1810	1809	1825	1868	2156	1869	1830	1808
CsakCF684_FDACRONOa520845F.CEL	630	633	637	2585	3729	2771	2629	2550	2272	2638	2743	3004	2657	2808	2821	3058	2754	2771	3105	2707	3128	2598	2650	2748	1237	1990	2069	1998	2022	1943	1993	1688	1905	1678	1928	1656	2037	1987	1899	1664	1664	1679	1672	1659	1704	2007	1698	1654	1646
CsakCI764_5ug_FDACRONOa520845F.CEL	619	615	619	2253	3426	2422	2252	2161	1968	2300	2368	2711	2297	2513	2454	2781	2468	2515	2784	2355	2810	2293	2301	2399	1015	1799	1845	1792	1828	1752	1759	1466	1647	1523	1668	1543	1736	1788	1753	1463	1523	1527	1507	1479	1491	1736	1514	1442	1477
CsakE756_FDACRONOa520845F.CEL	609	603	614	2157	3307	2372	2213	2133	1860	2254	2328	2609	2230	2417	2378	2702	2384	2398	2697	2312	2736	2209	2212	2328	948	1578	1668	1620	1676	1526	1606	1390	1455	1415	1498	1414	1622	1610	1538	1357	1418	1424	1424	1401	1433	1622	1406	1383	1392
CsakE837_FDACRONOa520845F.CEL	416	417	418	2258	3417	2373	2241	2181	1963	2209	2380	2673	2281	2350	2424	2719	2387	2401	2789	2313	2735	2269	2290	2385	1040	1682	1655	1616	1677	1600	1622	1410	1596	1392	1621	1424	1670	1665	1600	1409	1393	1401	1393	1421	1462	1710	1398	1391	1384
CsakE899_5ug_FDACRONOa520845F.CEL	270	273	277	2258	3439	2414	2287	2227	1919	2278	2408	2709	2297	2404	2455	2728	2432	2441	2797	2356	2783	2288	2312	2411	1083	1683	1704	1648	1757	1643	1687	1457	1614	1483	1646	1478	1762	1733	1665	1349	1467	1507	1477	1473	1493	1749	1364	1453	1429
CsakEs35_FDACRONOa520845F.CEL	587	579	587	2663	3782	2817	2687	2583	2242	2715	2834	3106	2713	2819	2873	3162	2843	2885	3204	2773	3220	2640	2707	2823	1249	1820	1813	1754	1824	1767	1794	1643	1770	1642	1799	1620	1889	1833	1728	1662	1630	1653	1640	1612	1649	1814	1685	1616	1581
CsakEs718_FDACRONOa520845F.CEL	374	377	377	2326	3497	2454	2331	2261	2027	2354	2445	2782	2378	2469	2491	2842	2522	2545	2890	2417	2861	2341	2382	2463	1111	1696	1699	1671	1722	1637	1663	1439	1634	1468	1662	1486	1717	1706	1647	1466	1469	1482	1443	1455	1477	1768	1461	1428	1440
CsakFCHB8142014_FDACRONOa520845F.CEL	473	471	475	2188	3382	2334	2191	2123	1932	2207	2328	2673	2222	2404	2365	2668	2375	2382	2747	2298	2729	2248	2231	2323	1090	1757	1764	1711	1736	1667	1714	1406	1581	1429	1594	1458	1673	1674	1675	1386	1418	1421	1410	1394	1417	1664	1454	1398	1363
CsakJ178_FDACRONOa520845F.CEL	239	243	241	2154	3272	2308	2183	2087	1873	2202	2286	2583	2217	2383	2336	2608	2348	2373	2650	2269	2639	2202	2186	2303	993	1707	1741	1700	1730	1661	1697	1316	1533	1347	1556	1393	1630	1665	1634	1327	1342	1352	1345	1291	1314	1639	1373	1309	1309
CsakJ204_2_FDACRONOa520845F.CEL	538	537	544	2226	3351	2416	2212	2173	1932	2303	2354	2686	2317	2522	2462	2761	2475	2503	2776	2387	2770	2281	2293	2415	1010	1687	1710	1674	1731	1662	1699	1323	1557	1326	1571	1340	1627	1637	1613	1340	1328	1333	1319	1296	1303	1617	1374	1301	1270
CsakJ32_FDACRONOa520845F.CEL	446	444	452	2269	3444	2465	2319	2258	1943	2324	2437	2741	2317	2459	2484	2774	2458	2470	2833	2386	2844	2327	2338	2425	1035	1697	1714	1666	1663	1603	1622	1398	1579	1435	1591	1401	1721	1647	1616	1431	1425	1439	1426	1417	1455	1701	1382	1369	1384
CsakJ96_FDACRONOa520845F.CEL	234	238	241	2253	3307	2436	2297	2190	1934	2308	2412	2640	2303	2517	2452	2697	2414	2439	2745	2386	2756	2279	2310	2403	986	1694	1750	1676	1716	1646	1702	1346	1540	1379	1572	1397	1630	1678	1635	1336	1349	1373	1363	1313	1340	1645	1369	1332	1320
CsakKW1_FDACRONOa520845F.CEL	470	472	471	2248	3436	2405	2259	2211	1930	2259	2370	2710	2277	2451	2440	2745	2399	2423	2803	2332	2768	2313	2316	2422	1101	1768	1760	1726	1750	1664	1712	1389	1554	1446	1602	1465	1698	1683	1678	1395	1438	1420	1430	1436	1464	1666	1442	1374	1337
CsakKW3_FDACRONOa520845F.CEL	444	446	441	2207	3291	2358	2209	2155	1902	2266	2313	2654	2253	2457	2394	2722	2414	2402	2745	2352	2767	2241	2249	2321	962	1691	1727	1662	1688	1614	1629	1325	1507	1339	1553	1385	1613	1632	1621	1306	1351	1373	1339	1307	1360	1646	1355	1304	1301
CsakKW9_FDACRONOa520845F.CEL	531	527	532	2338	3531	2501	2352	2298	2032	2414	2441	2774	2404	2599	2540	2843	2501	2529	2857	2451	2882	2374	2392	2482	1121	1819	1836	1792	1814	1730	1761	1402	1634	1445	1682	1457	1722	1773	1726	1427	1446	1467	1444	1445	1459	1775	1477	1398	1423
CsakLR579_FDACRONOa520845F.CEL	183	179	185	2384	3499	2566	2450	2339	2041	2428	2531	2807	2431	2565	2574	2880	2550	2578	2912	2507	2910	2438	2474	2528	1072	1732	1728	1656	1747	1628	1694	1496	1638	1499	1683	1501	1731	1707	1648	1489	1480	1514	1503	1505	1525	1787	1440	1464	1469
CsakLR582_FDACRONOa520845F.CEL	542	543	537	2270	3343	2443	2301	2224	1966	2315	2379	2668	2323	2507	2456	2741	2456	2469	2769	2409	2784	2249	2312	2379	989	1641	1747	1683	1729	1621	1695	1408	1556	1424	1570	1429	1695	1647	1574	1321	1408	1441	1415	1348	1373	1638	1412	1380	1317
CsakLR642_FDACRONOa520845F.CEL	443	441	441	2326	3489	2494	2327	2258	1978	2324	2465	2784	2334	2527	2538	2813	2482	2512	2896	2407	2868	2375	2374	2464	1088	1784	1774	1717	1783	1676	1764	1439	1598	1484	1605	1494	1690	1678	1708	1410	1473	1483	1466	1434	1450	1733	1429	1413	1405
CsakLR643_FDACRONOa520845F.CEL	525	518	526	2045	3173	2244	2094	1998	1789	2132	2229	2460	2118	2327	2266	2544	2309	2319	2551	2193	2571	2072	2119	2221	940	1631	1659	1590	1655	1606	1620	1309	1498	1329	1535	1347	1592	1610	1565	1318	1315	1337	1317	1230	1258	1561	1347	1279	1262
CsakLR646_FDACRONOa520845F.CEL	554	554	557	2205	3361	2378	2235	2155	1968	2293	2378	2669	2326	2474	2436	2734	2478	2503	2709	2363	2748	2254	2272	2368	1106	1778	1797	1746	1788	1762	1768	1418	1656	1430	1669	1437	1718	1747	1718	1407	1431	1438	1428	1338	1358	1696	1481	1411	1382
CsakLR737_FDACRONOa520845F.CEL	583	580	587	2511	3615	2653	2538	2445	2220	2556	2633	2921	2552	2712	2729	3014	2713	2758	3040	2623	3042	2534	2564	2664	1214	1952	2014	1986	1980	1926	1929	1595	1867	1591	1902	1554	1957	1945	1875	1609	1569	1588	1568	1576	1616	1936	1609	1572	1573
CsakLR746_FDACRONOa520845F.CEL	251	253	258	2197	3365	2374	2241	2170	1899	2213	2362	2659	2276	2470	2395	2721	2432	2450	2742	2337	2748	2213	2288	2368	1006	1687	1721	1659	1687	1599	1644	1301	1526	1376	1566	1350	1616	1638	1615	1342	1365	1372	1362	1309	1340	1629	1372	1277	1332
CsakMd40g_2_FDACRONOa520845F.CEL	540	531	539	2166	3355	2317	2202	2137	1913	2241	2309	2633	2242	2346	2377	2698	2421	2442	2709	2298	2711	2224	2244	2327	985	1565	1593	1540	1613	1515	1576	1425	1520	1420	1535	1440	1602	1585	1524	1372	1397	1419	1410	1441	1483	1650	1374	1397	1430
CsakMd6g_FDACRONOa520845F.CEL	203	202	205	2475	3577	2613	2506	2417	2136	2505	2585	2907	2504	2655	2664	2922	2656	2666	3003	2570	2962	2466	2509	2593	1188	1787	1826	1780	1854	1756	1820	1510	1699	1511	1712	1507	1824	1748	1710	1520	1489	1509	1502	1484	1501	1774	1512	1493	1452
CsakMd70g_FDACRONOa520845F.CEL	271	269	273	2438	3565	2589	2483	2405	2074	2443	2583	2861	2473	2555	2628	2890	2615	2626	2950	2532	2915	2419	2478	2567	1164	1699	1772	1698	1717	1650	1677	1480	1598	1489	1634	1465	1734	1655	1587	1494	1470	1488	1479	1473	1499	1665	1488	1473	1423
CsakNM1240_FDACRONOa520845F.CEL	287	287	290	2465	3629	2611	2470	2414	2075	2448	2573	2923	2489	2590	2638	2942	2627	2634	2998	2529	2975	2468	2520	2605	1176	1765	1740	1691	1788	1699	1740	1553	1676	1583	1698	1578	1785	1734	1715	1513	1565	1589	1561	1572	1579	1772	1467	1546	1536
CsakNM1241_FDACRONOa520845F.CEL	642	634	641	2552	3729	2703	2555	2488	2257	2616	2679	3003	2630	2741	2764	3077	2755	2776	3090	2680	3093	2537	2599	2681	1239	1928	2005	1976	2003	1886	1946	1715	1841	1684	1883	1666	1977	1918	1831	1704	1672	1686	1666	1687	1737	1928	1743	1680	1678
CsakNM1242_FDACRONOa520845F.CEL	286	284	286	2381	3564	2509	2383	2287	2035	2350	2490	2824	2395	2478	2554	2843	2529	2550	2905	2441	2852	2397	2444	2506	1158	1729	1711	1668	1746	1679	1696	1529	1638	1543	1669	1559	1761	1700	1697	1488	1553	1547	1533	1536	1562	1747	1470	1527	1516
CsakSP291_5ug_FDACRONOa520845F.CEL	181	178	182	2284	3341	2415	2287	2218	1898	2286	2377	2650	2273	2409	2453	2649	2390	2397	2720	2334	2713	2260	2297	2367	990	1625	1674	1625	1674	1567	1656	1388	1536	1363	1579	1369	1655	1609	1539	1365	1345	1367	1351	1358	1366	1618	1357	1372	1285
Ctur3032_FDACRONOa520845F.CEL	2490	2466	2500	3017	4274	3271	3046	2951	2660	3006	3206	3596	3094	3201	3322	3628	3257	3280	3697	3141	3676	3168	3078	3270	1557	2787	2699	2662	2751	2691	2707	2361	2610	2379	2628	2396	2775	2731	2672	2385	2393	2376	2369	2399	2413	2755	2427	2369	2345
Ctur676_FDACRONOa520845F.CEL	1648	1639	1670	1940	3216	2111	1974	1911	1745	1984	2074	2416	2050	2218	2196	2404	2167	2199	2492	2063	2431	2000	1985	2130	904	1965	1961	1913	1968	1930	1908	1540	1775	1551	1770	1582	1872	1866	1891	1526	1564	1537	1530	1505	1543	1839	1626	1528	1508
Ctur688_FDACRONOa520845F.CEL	2148	2110	2179	2649	3921	2879	2678	2604	2394	2695	2794	3229	2730	2874	2914	3234	2921	2948	3319	2760	3304	2777	2676	2850	1304	2503	2420	2403	2472	2386	2400	2053	2341	2050	2324	2068	2385	2378	2391	2061	2061	2024	2029	2089	2096	2433	2051	2080	2051
CturE625B_FDACRONOa520845F.CEL	1536	1519	1566	1834	3019	2097	1912	1855	1604	1943	2022	2319	1950	2171	2127	2404	2079	2072	2454	2060	2441	1949	1933	2054	716	1840	1837	1781	1817	1736	1730	1399	1581	1466	1630	1479	1745	1755	1734	1431	1475	1464	1450	1394	1438	1744	1441	1389	1400
CturE626_FDACRONOa520845F.CEL	1664	1653	1689	2006	3312	2225	2020	1970	1793	2058	2156	2510	2089	2321	2265	2552	2243	2266	2598	2144	2589	2124	2052	2205	927	2044	2000	1978	2025	1926	1943	1552	1794	1601	1803	1618	1911	1938	1928	1537	1608	1595	1587	1564	1584	1911	1643	1546	1568
CturE681-2_FDACRONOa520845F.CEL	1703	1710	1707	2221	3441	2372	2232	2170	1867	2194	2315	2723	2234	2325	2427	2705	2351	2382	2825	2295	2733	2256	2223	2371	992	2069	1988	1977	2012	1961	1972	1693	1877	1671	1908	1701	2034	1994	1948	1694	1663	1651	1651	1726	1730	1987	1683	1711	1625
CturE866_FDACRONOa520845F.CEL	2604	2590	2622	3189	4459	3428	3183	3122	2871	3208	3387	3777	3282	3399	3497	3810	3453	3496	3863	3310	3875	3326	3248	3440	1710	2960	2860	2827	2924	2847	2883	2527	2786	2522	2777	2544	2922	2884	2826	2534	2527	2531	2519	2544	2541	2924	2553	2534	2484
CturSh41s_FDACRONOa520845F.CEL	1613	1619	1622	2117	3338	2278	2083	2062	1843	2147	2214	2634	2170	2277	2316	2667	2367	2376	2717	2212	2699	2147	2119	2264	962	1936	1906	1877	1909	1838	1837	1586	1811	1596	1816	1597	1918	1888	1855	1567	1589	1602	1587	1601	1608	1934	1615	1582	1597
Cuni680_FDACRONOa520845F.CEL	1563	1534	1564	1859	3061	2034	1856	1786	1553	1846	2013	2290	1878	2060	2094	2293	2039	2044	2364	1919	2311	1902	1900	2027	870	1686	1618	1592	1683	1630	1671	1345	1487	1354	1507	1374	1592	1583	1597	1344	1351	1359	1349	1270	1291	1560	1355	1326	1288
Cuni797-2_FDACRONOa520845F.CEL	1840	1830	1858	2100	3387	2349	2164	2081	1908	2205	2287	2590	2227	2438	2391	2716	2365	2397	2678	2276	2711	2229	2204	2313	1085	2069	2030	1992	2041	1976	2002	1605	1845	1629	1860	1646	1948	1988	1969	1638	1656	1640	1659	1581	1619	1958	1657	1574	1604
Ehelz1159_FDACRONOa520845F.CEL	1057	1051	1090	940	1875	1047	980	881	759	958	1054	1204	964	1060	1075	1287	1124	1138	1295	1012	1270	940	963	1069	139	1250	1254	1189	1275	1184	1207	1040	1119	1023	1162	1020	1267	1234	1201	1016	1019	1022	1026	1021	1049	1251	986	1027	1018
Ehelz513_FDACRONOa520845F.CEL	1096	1072	1137	1035	1991	1154	1064	988	855	1085	1141	1335	1079	1150	1190	1404	1243	1257	1391	1124	1395	1057	1079	1156	190	1305	1315	1238	1357	1259	1265	1109	1206	1064	1233	1090	1343	1301	1253	1028	1074	1085	1067	1082	1122	1333	1043	1091	1088
Epul1160_FDACRONOa520845F.CEL	1017	1006	1049	910	1835	1029	966	883	724	947	1028	1228	940	1020	1053	1248	1094	1110	1313	980	1239	939	942	1038	146	1243	1254	1186	1252	1168	1195	1028	1088	973	1119	984	1242	1199	1182	996	972	988	987	1010	1041	1230	979	1017	996
Epul601_FDACRONOa520845F.CEL	1007	990	1031	861	1808	981	906	843	699	883	975	1161	886	1035	990	1213	1051	1072	1242	938	1201	903	886	982	116	1238	1258	1193	1266	1176	1199	972	1048	995	1092	1014	1218	1208	1179	942	982	1017	1007	938	979	1196	961	950	949
Kpneumoniae214_FDACRONOa520845F.CEL	1181	1171	1223	1080	1957	1213	1125	1044	880	1189	1181	1353	1117	1280	1242	1437	1219	1245	1429	1208	1489	1087	1132	1227	109	1352	1419	1332	1402	1313	1315	1165	1190	1184	1240	1194	1394	1353	1296	1164	1193	1198	1203	1120	1169	1332	1139	1135	1124
NZCQ138_FDACRONOa520845F.CEL	174	174	171	2336	3504	2491	2362	2290	2054	2376	2488	2767	2386	2494	2543	2813	2553	2584	2864	2445	2838	2328	2379	2484	1168	1761	1799	1745	1797	1694	1765	1475	1670	1472	1690	1464	1787	1707	1647	1480	1476	1479	1470	1457	1478	1753	1476	1460	1448
NZCQ139_FDACRONOa520845F.CEL	443	441	446	2345	3496	2480	2336	2274	2016	2325	2477	2800	2384	2479	2538	2860	2552	2543	2888	2448	2901	2402	2419	2517	1146	1764	1700	1647	1738	1671	1681	1469	1654	1443	1692	1478	1739	1742	1668	1476	1452	1428	1434	1435	1478	1757	1447	1437	1449
NZCQ140_FDACRONOa520845F.CEL	481	484	491	2169	3341	2294	2182	2081	1936	2179	2286	2600	2227	2389	2346	2669	2401	2429	2672	2267	2686	2208	2202	2280	1083	1697	1740	1677	1702	1621	1633	1328	1537	1372	1573	1371	1616	1633	1604	1348	1371	1376	1370	1323	1357	1608	1380	1304	1335
NZCQ141_FDACRONOa520845F.CEL	376	378	373	2312	3502	2457	2310	2254	2051	2357	2447	2766	2354	2495	2507	2844	2514	2542	2842	2424	2874	2339	2361	2421	1167	1770	1794	1736	1755	1700	1698	1459	1666	1448	1692	1467	1733	1729	1695	1455	1432	1432	1436	1458	1506	1769	1407	1432	1474
NZCQ142_FDACRONOa520845F.CEL	499	500	503	2272	3463	2401	2261	2212	1981	2316	2399	2696	2322	2488	2463	2788	2508	2486	2797	2369	2824	2282	2299	2374	1078	1743	1789	1740	1755	1686	1683	1350	1586	1424	1618	1407	1672	1707	1656	1380	1420	1413	1404	1369	1393	1684	1418	1329	1367
NZCQ143_FDACRONOa520845F.CEL	233	234	235	2397	3594	2566	2424	2342	2055	2420	2536	2884	2423	2589	2602	2883	2564	2581	2939	2485	2912	2446	2448	2542	1185	1825	1792	1742	1825	1752	1798	1507	1679	1563	1709	1588	1813	1793	1744	1468	1569	1570	1556	1535	1550	1798	1494	1483	1479
NZCQ144_FDACRONOa520845F.CEL	361	354	368	2194	3370	2317	2185	2126	1876	2186	2327	2653	2216	2296	2365	2677	2343	2369	2732	2280	2715	2211	2239	2317	1022	1621	1602	1549	1597	1534	1554	1328	1518	1332	1549	1349	1607	1597	1552	1329	1317	1320	1309	1346	1371	1642	1323	1311	1302
NZCQ145_FDACRONOa520845F.CEL	409	411	416	2297	3500	2454	2285	2251	1979	2346	2449	2772	2349	2439	2505	2830	2514	2529	2865	2412	2861	2350	2363	2453	1118	1735	1663	1631	1704	1645	1655	1413	1631	1400	1655	1432	1696	1701	1655	1424	1404	1391	1388	1407	1433	1729	1405	1397	1403
NZCQ146_FDACRONOa520845F.CEL	168	168	166	2300	3439	2456	2336	2285	1992	2334	2438	2743	2354	2463	2512	2753	2515	2531	2812	2406	2792	2301	2356	2461	1112	1744	1770	1719	1799	1677	1735	1450	1646	1462	1674	1452	1762	1687	1631	1458	1457	1467	1439	1446	1460	1727	1460	1436	1419
NZCQ147_FDACRONOa520845F.CEL	479	478	481	2276	3445	2465	2294	2234	1947	2292	2412	2751	2301	2476	2474	2768	2446	2467	2835	2334	2833	2303	2339	2419	1064	1777	1781	1746	1777	1671	1722	1410	1605	1455	1647	1453	1726	1740	1663	1385	1460	1467	1451	1401	1452	1703	1442	1374	1369
NZCQ148_FDACRONOa520845F.CEL	472	462	474	2196	3372	2392	2237	2170	1885	2250	2351	2705	2237	2422	2420	2716	2386	2419	2776	2307	2764	2237	2266	2362	1018	1754	1764	1729	1741	1638	1684	1368	1554	1419	1615	1430	1699	1710	1626	1375	1428	1424	1425	1372	1413	1680	1415	1354	1342
O#23mBOreganoCsak_FDACRONOa520845F.CEL	487	486	488	2141	3318	2299	2160	2078	1870	2215	2282	2611	2209	2394	2347	2659	2359	2397	2679	2251	2692	2188	2199	2281	999	1675	1721	1678	1703	1622	1653	1306	1502	1375	1532	1403	1594	1638	1603	1311	1364	1378	1363	1336	1364	1619	1388	1289	1330
SalSTM_FDACRONOa520845F.CEL	1529	1515	1568	1448	2347	1589	1515	1423	1251	1529	1568	1749	1485	1663	1634	1834	1602	1614	1837	1579	1845	1461	1504	1611	383	1719	1765	1666	1766	1675	1657	1471	1525	1502	1589	1526	1728	1691	1649	1481	1505	1528	1516	1446	1501	1687	1457	1442	1429
Stur508_FDACRONOa520845F.CEL	948	928	979	877	1757	974	919	841	724	905	980	1150	906	993	1005	1187	1054	1085	1200	947	1210	890	892	998	98	1159	1185	1131	1188	1097	1102	994	1044	971	1098	982	1213	1157	1090	995	975	992	981	950	1008	1180	927	974	961
[truncated: 90 more columns]

## Sheet: Gene diff 1.29.2015
Supplemental Table S3. Gene differences based on strain-to-strain comparisons is shown. A “gene difference” is defined here as a 8-fold difference in the RMA summarized probe set intensities. As the gene difference between strains decreases from highest to lowest, the color changes from red to green respectively.
Gene differences or divergence among strains interogated with the microarray
Strain	206NCsak	255NCsak	306NCsak	853057Cdub	CconLMG26250	Cdub 3-27b	Cdub0743-75	Cdub1027	Cdub1028	Cdub1105-6	Cdub1108-29-3	Cdub5960-70	Cdub6-15Gb	Cdub6-3Gb	Cdub9079-75B	CdubCFS237	CdubE187_2	CdubE515C	CdubE791	CdubE798	CdubE799_2	CdubORA114244	CdubSun-1	Cfreundii576	Cmal0939A-75	Cmal2149	Cmal2153	CmalCI695	CmalCI765	CmalCI825_5ug	CmalE265	CmalE608	CmalE615	CmalE618	CmalE684	CmalE685	CmalE754	CmalE763	CmalE766	CmalE831	CmalE831	CmalE833	CmalJ160	CmalJ168BB	CmallCI868	CmalLR577	CmalLR580	CmalLR686C	CmalMd25g
206NCsak	0	0	0	2266	3449	2414	2285	2203	1942	2279	2401	2295	2382	2465	2773	2463	2480	2809	2349	2797	2288	2308	2414	1087	1692	1680	1639	1706	1601	1653	1439	1579	1434	1618	1444	1709	1654	1609	1416	1423	1420	1407	1432	1449	1722	1404	1406	1406	1652
255NCsak	0	0	0	2266	3420	2400	2270	2204	1923	2265	2380	2299	2383	2439	2737	2443	2454	2792	2339	2808	2301	2289	2397	1072	1677	1671	1617	1696	1575	1637	1405	1573	1421	1604	1442	1692	1649	1595	1410	1411	1421	1399	1438	1449	1714	1392	1397	1395	1646
306NCsak	0	0	0	2276	3470	2422	2279	2226	1962	2295	2404	2331	2421	2474	2776	2458	2490	2829	2358	2816	2321	2322	2411	1121	1712	1696	1656	1733	1617	1680	1448	1617	1441	1641	1457	1711	1674	1619	1430	1447	1431	1431	1456	1470	1729	1424	1421	1423	1668
853057Cdub	2266	2266	2276	0	3338	486	487	119	369	215	470	182	462	360	526	725	725	533	183	531	446	397	280	988	2593	2530	2512	2605	2485	2520	2085	2327	2190	2288	2206	2489	2492	2498	2089	2190	2186	2153	2120	2112	2449	2212	2091	2147	2602
CconLMG26250	3449	3420	3470	3338	0	3363	3219	3286	3018	3319	3314	3408	3613	3564	3874	3375	3356	3878	3435	3849	3408	3333	3537	1827	3742	3725	3696	3819	3661	3733	3345	3511	3381	3556	3426	3719	3732	3656	3322	3385	3366	3368	3313	3303	3627	3409	3345	3329	3764
Cdub 3-27b	2414	2400	2422	486	3363	0	262	453	490	492	112	484	593	491	741	414	425	808	473	729	582	564	477	1113	2739	2681	2660	2755	2650	2672	2279	2507	2352	2470	2388	2634	2638	2664	2269	2358	2348	2323	2321	2308	2614	2380	2313	2302	2734
Cdub0743-75	2285	2270	2279	487	3219	262	0	461	430	552	283	534	677	576	757	516	515	742	535	770	630	553	525	1063	2625	2548	2530	2673	2512	2599	2133	2394	2203	2344	2253	2516	2531	2532	2110	2206	2226	2182	2152	2161	2512	2254	2162	2177	2630
Cdub1027	2203	2204	2226	119	3286	453	461	0	311	170	439	154	425	332	503	661	665	506	163	501	417	368	273	944	2513	2443	2411	2552	2411	2494	2040	2269	2119	2216	2151	2410	2397	2426	2017	2129	2111	2091	2054	2031	2403	2150	2063	2096	2541
Cdub1028	1942	1923	1962	369	3018	490	430	311	0	344	490	295	447	395	515	595	595	586	309	532	479	427	347	805	2214	2170	2134	2241	2092	2178	1847	1959	1881	1984	1931	2179	2114	2111	1834	1903	1896	1878	1837	1847	2122	1922	1826	1808	2205
Cdub1105-6	2279	2265	2295	215	3319	492	552	170	344	0	504	126	404	393	471	627	619	594	126	468	468	422	315	1071	2634	2587	2556	2659	2501	2563	2188	2370	2240	2330	2301	2549	2539	2538	2156	2272	2271	2245	2214	2210	2497	2275	2212	2177	2612
Cdub1108-29-3	2401	2380	2404	470	3314	112	283	439	490	504	0	480	638	506	742	395	404	819	472	735	620	564	495	1112	2718	2704	2669	2755	2623	2704	2255	2486	2327	2437	2367	2646	2642	2627	2240	2333	2323	2292	2294	2296	2619	2370	2265	2265	2744
Cdub5960-70	2295	2299	2331	182	3408	484	534	154	295	126	480	0	411	369	467	610	611	590	0	476	453	413	291	1019	2643	2590	2544	2660	2517	2587	2183	2364	2257	2313	2319	2547	2522	2529	2150	2278	2262	2244	2223	2212	2490	2290	2177	2157	2602
Cdub6-15Gb	2382	2383	2421	462	3613	593	677	425	447	404	638	411	0	366	362	830	826	512	421	364	321	251	441	1203	2759	2712	2666	2748	2652	2707	2381	2578	2404	2548	2441	2747	2666	2643	2343	2426	2405	2385	2416	2427	2680	2443	2395	2344	2735
Cdub6-3Gb	2465	2439	2474	360	3564	491	576	332	395	393	506	369	366	0	421	790	795	491	381	418	316	312	351	1159	2813	2746	2724	2806	2696	2726	2308	2547	2409	2498	2452	2690	2699	2705	2296	2439	2408	2399	2349	2359	2670	2421	2345	2358	2783
Cdub9079-75B	2773	2737	2776	526	3874	741	757	503	515	471	742	467	362	421	0	856	846	197	487	1	297	324	504	1342	3118	3053	3050	3141	3009	3057	2676	2822	2677	2794	2742	3057	2996	2990	2625	2709	2684	2670	2636	2644	2924	2775	2687	2591	3108
CdubCFS237	2463	2443	2458	725	3375	414	516	661	595	627	395	610	830	790	856	0	0	1004	601	858	833	798	705	1155	2779	2741	2724	2789	2660	2738	2333	2519	2415	2488	2456	2730	2662	2677	2327	2419	2405	2396	2369	2379	2647	2439	2354	2318	2768
CdubE187_2	2480	2454	2490	725	3356	425	515	665	595	619	404	611	826	795	846	0	0	993	604	853	844	803	708	1149	2807	2769	2745	2819	2688	2768	2360	2527	2450	2527	2488	2749	2694	2692	2363	2459	2439	2419	2382	2414	2681	2452	2366	2324	2771
CdubE515C	2809	2792	2829	533	3878	808	742	506	586	594	819	590	512	491	197	1004	993	0	608	200	340	391	558	1367	3140	3071	3054	3185	3038	3098	2648	2905	2699	2854	2756	3068	3069	3041	2637	2723	2706	2698	2637	2636	2977	2753	2649	2673	3196
CdubE791	2349	2339	2358	183	3435	473	535	163	309	126	472	0	421	381	487	601	604	608	0	487	471	431	294	1097	2701	2672	2623	2707	2577	2658	2247	2443	2322	2390	2381	2621	2583	2612	2205	2334	2327	2317	2271	2270	2539	2341	2273	2241	2696
CdubE798	2797	2808	2816	531	3849	729	770	501	532	468	735	476	364	418	1	858	853	200	487	0	287	324	491	1361	3151	3128	3104	3179	3059	3120	2688	2890	2710	2855	2781	3100	3044	3040	2655	2738	2744	2699	2689	2683	2955	2815	2699	2636	3154
CdubE799_2	2288	2301	2321	446	3408	582	630	417	479	468	620	453	321	316	297	833	844	340	471	287	0	200	408	1005	2583	2568	2530	2616	2489	2537	2130	2368	2214	2337	2246	2519	2487	2441	2137	2276	2227	2198	2154	2171	2463	2256	2138	2140	2591
CdubORA114244	2308	2289	2322	397	3333	564	553	368	427	422	564	413	251	312	324	798	803	391	431	324	200	0	350	1033	2627	2608	2583	2664	2553	2586	2180	2388	2247	2352	2276	2558	2536	2550	2161	2252	2233	2242	2183	2186	2493	2269	2189	2188	2663
CdubSun-1	2414	2397	2411	280	3537	477	525	273	347	315	495	291	441	351	504	705	708	558	294	491	408	350	0	1143	2723	2683	2679	2758	2630	2693	2241	2503	2314	2424	2350	2632	2622	2628	2235	2348	2340	2301	2268	2264	2583	2363	2266	2270	2748
Cfreundii576	1087	1072	1121	988	1827	1113	1063	944	805	1071	1112	1019	1203	1159	1342	1155	1149	1367	1097	1361	1005	1033	1143	0	1301	1327	1239	1330	1234	1230	1066	1104	1090	1167	1098	1292	1259	1228	1052	1082	1123	1100	1024	1071	1260	1038	1034	1026	1292
Cmal0939A-75	1692	1677	1712	2593	3742	2739	2625	2513	2214	2634	2718	2643	2759	2813	3118	2779	2807	3140	2701	3151	2583	2627	2723	1301	0	350	356	382	186	425	559	259	650	257	663	366	291	154	507	673	668	663	548	558	292	532	551	580	340
Cmal2149	1680	1671	1696	2530	3725	2681	2548	2443	2170	2587	2704	2590	2712	2746	3053	2741	2769	3071	2672	3128	2568	2608	2683	1327	350	0	7	219	320	288	503	281	542	274	575	201	202	350	554	550	550	545	518	522	278	455	498	564	160
Cmal2153	1639	1617	1656	2512	3696	2660	2530	2411	2134	2556	2669	2544	2666	2724	3050	2724	2745	3054	2623	3104	2530	2583	2679	1239	356	7	0	224	321	292	496	284	531	278	576	202	207	349	554	549	542	542	505	512	286	453	488	556	170
CmalCI695	1706	1696	1733	2605	3819	2755	2673	2552	2241	2659	2755	2660	2748	2806	3141	2789	2819	3185	2707	3179	2616	2664	2758	1330	382	219	224	0	323	159	478	281	534	278	578	223	233	343	609	546	533	536	550	550	235	533	482	563	179
CmalCI765	1601	1575	1617	2485	3661	2650	2512	2411	2092	2501	2623	2517	2652	2696	3009	2660	2688	3038	2577	3059	2489	2553	2630	1234	186	320	321	323	0	349	462	165	565	162	580	319	230	25	463	593	586	583	535	548	277	504	456	529	289
CmalCI825_5ug	1653	1637	1680	2520	3733	2672	2599	2494	2178	2563	2704	2587	2707	2726	3057	2738	2768	3098	2658	3120	2537	2586	2693	1230	425	288	292	159	349	0	497	346	565	346	580	271	278	383	641	574	576	567	548	569	312	550	497	594	208
CmalE265	1439	1405	1448	2085	3345	2279	2133	2040	1847	2188	2255	2183	2381	2308	2676	2333	2360	2648	2247	2688	2130	2180	2241	1066	559	503	496	478	462	497	0	375	345	375	348	374	395	476	352	350	353	347	243	253	383	335	0	303	451
CmalE608	1579	1573	1617	2327	3511	2507	2394	2269	1959	2370	2486	2364	2578	2547	2822	2519	2527	2905	2443	2890	2368	2388	2503	1104	259	281	284	281	165	346	375	0	496	0	535	212	146	183	380	516	514	511	419	432	172	447	372	421	275
CmalE615	1434	1421	1441	2190	3381	2352	2203	2119	1881	2240	2327	2257	2404	2409	2677	2415	2450	2699	2322	2710	2214	2247	2314	1090	650	542	531	534	565	565	345	496	0	504	85	479	480	579	431	7	7	8	332	332	514	368	343	159	517
CmalE618	1618	1604	1641	2288	3556	2470	2344	2216	1984	2330	2437	2313	2548	2498	2794	2488	2527	2854	2390	2855	2337	2352	2424	1167	257	274	278	278	162	346	375	0	504	0	533	204	141	184	388	513	522	521	427	436	165	449	364	433	270
CmalE684	1444	1442	1457	2206	3426	2388	2253	2151	1931	2301	2367	2319	2441	2452	2742	2456	2488	2756	2381	2781	2246	2276	2350	1098	663	575	576	578	580	580	348	535	85	533	0	525	494	575	465	85	82	82	339	343	511	387	346	166	542
CmalE685	1709	1692	1711	2489	3719	2634	2516	2410	2179	2549	2646	2547	2747	2690	3057	2730	2749	3068	2621	3100	2519	2558	2632	1292	366	201	202	223	319	271	374	212	479	204	525	0	157	344	497	489	489	486	421	428	177	423	369	488	206
CmalE754	1654	1649	1674	2492	3732	2638	2531	2397	2114	2539	2642	2522	2666	2699	2996	2662	2694	3069	2583	3044	2487	2536	2622	1259	291	202	207	233	230	278	395	146	480	141	494	157	0	239	500	500	490	497	430	428	130	413	391	437	205
CmalE763	1609	1595	1619	2498	3656	2664	2532	2426	2111	2538	2627	2529	2643	2705	2990	2677	2692	3041	2612	3040	2441	2550	2628	1228	154	350	349	343	25	383	476	183	579	184	575	344	239	0	486	600	595	591	506	511	252	519	474	507	317
CmalE766	1416	1410	1430	2089	3322	2269	2110	2017	1834	2156	2240	2150	2343	2296	2625	2327	2363	2637	2205	2655	2137	2161	2235	1052	507	554	554	609	463	641	352	380	431	388	465	497	500	486	0	450	452	446	336	345	497	361	343	382	566
CmalE831	1423	1411	1447	2190	3385	2358	2206	2129	1903	2272	2333	2278	2426	2439	2709	2419	2459	2723	2334	2738	2276	2252	2348	1082	673	550	549	546	593	574	350	516	7	513	85	489	500	600	450	0	2	0	340	350	524	372	350	160	527
CmalE831	1420	1421	1431	2186	3366	2348	2226	2111	1896	2271	2323	2262	2405	2408	2684	2405	2439	2706	2327	2744	2227	2233	2340	1123	668	550	542	533	586	576	353	514	7	522	82	489	490	595	452	2	0	0	343	349	517	379	350	161	525
CmalE833	1407	1399	1431	2153	3368	2323	2182	2091	1878	2245	2292	2244	2385	2399	2670	2396	2419	2698	2317	2699	2198	2242	2301	1100	663	545	542	536	583	567	347	511	8	521	82	486	497	591	446	0	0	0	340	338	524	364	344	165	521
CmalJ160	1432	1438	1456	2120	3313	2321	2152	2054	1837	2214	2294	2223	2416	2349	2636	2369	2382	2637	2271	2689	2154	2183	2268	1024	548	518	505	550	535	548	243	419	332	427	339	421	430	506	336	340	343	340	0	0	384	335	237	276	492
CmalJ168BB	1449	1449	1470	2112	3303	2308	2161	2031	1847	2210	2296	2212	2427	2359	2644	2379	2414	2636	2270	2683	2171	2186	2264	1071	558	522	512	550	548	569	253	432	332	436	343	428	428	511	345	350	349	338	0	0	379	350	242	282	511
CmallCI868	1722	1714	1729	2449	3627	2614	2512	2403	2122	2497	2619	2490	2680	2670	2924	2647	2681	2977	2539	2955	2463	2493	2583	1260	292	278	286	235	277	312	383	172	514	165	511	177	130	252	497	524	517	524	384	379	0	486	386	408	252
CmalLR577	1404	1392	1424	2212	3409	2380	2254	2150	1922	2275	2370	2290	2443	2421	2775	2439	2452	2753	2341	2815	2256	2269	2363	1038	532	455	453	533	504	550	335	447	368	449	387	423	413	519	361	372	379	364	335	350	486	0	329	369	488
CmalLR580	1406	1397	1421	2091	3345	2313	2162	2063	1826	2212	2265	2177	2395	2345	2687	2354	2366	2649	2273	2699	2138	2189	2266	1034	551	498	488	482	456	497	0	372	343	364	346	369	391	474	343	350	350	344	237	242	386	329	0	302	441
CmalLR686C	1406	1395	1423	2147	3329	2302	2177	2096	1808	2177	2265	2157	2344	2358	2591	2318	2324	2673	2241	2636	2140	2188	2270	1026	580	564	556	563	529	594	303	421	159	433	166	488	437	507	382	160	161	165	276	282	408	369	302	0	499
CmalMd25g	1652	1646	1668	2602	3764	2734	2630	2541	2205	2612	2744	2602	2735	2783	3108	2768	2771	3196	2696	3154	2591	2663	2748	1292	340	160	170	179	289	208	451	275	517	270	542	206	205	317	566	527	525	521	492	511	252	488	441	499	0
CmalMd99g	1337	1321	1343	2002	3098	2194	2027	1955	1636	2085	2176	2073	2256	2253	2477	2185	2194	2509	2158	2526	2069	2129	2183	837	588	516	502	545	530	583	299	420	159	435	174	492	434	508	392	165	166	167	256	270	426	370	299	62	493
CmalSHSM3hTF	1300	1296	1320	2026	3058	2198	2113	1992	1756	2134	2177	2132	2245	2271	2513	2237	2246	2519	2202	2546	2031	2140	2158	841	549	558	533	530	499	533	302	472	117	498	65	497	449	479	409	110	115	112	295	304	432	328	300	112	490
Cmuy3523-75	2341	2330	2365	1878	3472	2127	1987	1860	1680	1890	2122	1961	2118	2153	2371	2214	2236	2388	1942	2343	1992	1968	2076	1176	2647	2627	2579	2682	2577	2611	2258	2446	2277	2462	2313	2614	2596	2546	2252	2295	2292	2275	2215	2207	2529	2367	2273	2207	2656
Cmuy456B	2312	2299	2349	1921	3319	2126	2039	1895	1684	1960	2135	1989	2151	2123	2354	2192	2233	2450	2017	2351	2007	1979	2077	1044	2575	2604	2549	2621	2507	2546	2236	2338	2250	2358	2293	2575	2500	2476	2210	2279	2284	2255	2206	2208	2462	2285	2225	2152	2605
Cmuy51329B	2510	2495	2527	2097	3606	2270	2178	2077	1876	2090	2288	2162	2297	2307	2492	2388	2408	2635	2168	2518	2195	2168	2263	1252	2794	2795	2779	2848	2726	2778	2404	2552	2426	2586	2483	2781	2737	2711	2372	2459	2431	2445	2385	2388	2646	2481	2424	2341	2832
CmuyE769B	2249	2237	2287	1809	3297	2034	1912	1771	1548	1821	2051	1860	2034	2062	2235	2113	2127	2295	1882	2230	1945	1901	2011	1065	2538	2500	2441	2557	2465	2501	2181	2313	2187	2325	2234	2530	2493	2447	2152	2211	2209	2188	2103	2108	2412	2234	2175	2083	2540
CmuyE888	2309	2290	2332	1830	3329	2013	1931	1752	1607	1816	2055	1876	2032	2041	2221	2114	2137	2289	1880	2229	1951	1903	2004	1099	2632	2569	2535	2660	2576	2589	2233	2419	2247	2419	2286	2588	2564	2536	2212	2285	2281	2247	2161	2172	2485	2325	2233	2151	2617
CmuyJ112	2388	2347	2388	1891	3395	2078	1956	1831	1681	1928	2080	1965	2123	2110	2354	2225	2238	2353	1973	2331	1980	1951	2047	1178	2682	2652	2609	2727	2611	2642	2250	2461	2282	2473	2313	2604	2600	2581	2260	2303	2282	2280	2207	2217	2554	2335	2261	2230	2676
CmuyJ171	2274	2261	2297	1857	3400	2023	1952	1812	1626	1819	2013	1891	2038	2026	2311	2097	2112	2394	1870	2306	1944	1930	1992	1093	2577	2565	2511	2601	2485	2538	2183	2352	2236	2340	2292	2538	2521	2510	2168	2249	2240	2226	2205	2205	2479	2251	2195	2142	2550
CmuyJ174	2357	2344	2377	1948	3457	2128	2034	1921	1753	1920	2103	1955	2107	2127	2355	2212	2226	2443	1960	2338	1995	1954	2069	1194	2644	2675	2636	2693	2585	2631	2273	2441	2285	2464	2341	2608	2597	2564	2235	2319	2302	2291	2249	2265	2522	2358	2272	2212	2658
CmuyJ176	2120	2110	2158	1748	3220	1947	1845	1721	1479	1724	1935	1766	1942	1954	2193	1986	2005	2291	1762	2168	1853	1808	1879	943	2425	2430	2368	2460	2344	2382	2061	2172	2073	2188	2124	2395	2339	2338	2025	2096	2106	2091	2031	2059	2303	2111	2046	1958	2406
CmuyJ77	2441	2415	2465	2067	3580	2258	2149	2019	1823	2025	2247	2079	2237	2279	2439	2262	2263	2564	2083	2420	2145	2112	2216	1230	2733	2711	2678	2789	2658	2724	2369	2531	2393	2536	2423	2680	2671	2649	2337	2405	2409	2383	2339	2342	2619	2391	2376	2275	2735
CmuyJ95	2384	2368	2397	1936	3448	2102	2030	1878	1711	1864	2096	1942	2119	2134	2367	2176	2186	2461	1920	2346	1994	1988	2072	1212	2668	2675	2645	2727	2599	2669	2298	2455	2343	2473	2366	2657	2618	2568	2274	2358	2349	2341	2274	2259	2529	2393	2313	2219	2698
Csak1-15	511	514	509	2427	3594	2565	2436	2382	2133	2489	2568	2491	2689	2597	2965	2674	2675	2972	2567	3006	2464	2503	2589	1153	1830	1826	1788	1801	1761	1737	1416	1674	1486	1684	1505	1707	1761	1767	1474	1485	1496	1487	1442	1476	1758	1460	1387	1435	1769
Csak20060625	251	249	253	2392	3550	2534	2418	2329	1998	2375	2524	2380	2544	2578	2880	2538	2547	2918	2444	2910	2411	2449	2538	1107	1617	1724	1646	1751	1644	1707	1520	1610	1524	1633	1525	1728	1672	1660	1464	1504	1532	1521	1536	1542	1734	1459	1511	1490	1689
Csak2151_5ug	240	238	239	2225	3406	2371	2227	2149	1889	2225	2357	2199	2384	2406	2679	2361	2410	2754	2268	2682	2269	2280	2358	1052	1663	1753	1690	1788	1689	1750	1418	1601	1472	1621	1492	1720	1715	1705	1382	1468	1475	1453	1438	1447	1711	1420	1421	1393	1728
Csak2156-3	188	191	195	2149	3246	2321	2196	2086	1845	2217	2290	2205	2398	2330	2675	2363	2366	2680	2272	2715	2173	2211	2290	937	1636	1664	1598	1658	1556	1590	1256	1465	1316	1515	1322	1559	1582	1556	1266	1314	1323	1321	1256	1284	1588	1291	1229	1261	1592
Csak29544_5ug	638	637	653	2324	3549	2493	2379	2285	2000	2386	2492	2414	2510	2535	2852	2552	2560	2872	2450	2895	2363	2412	2490	1081	1635	1632	1606	1681	1583	1635	1506	1588	1542	1638	1539	1711	1683	1574	1452	1541	1547	1532	1548	1593	1687	1429	1481	1521	1680
Csak3-21	634	630	635	2748	3903	2937	2796	2714	2466	2846	2891	2864	2997	3000	3247	2958	2949	3287	2932	3326	2781	2805	2938	1415	2148	2217	2163	2173	2110	2128	1780	2056	1780	2082	1758	2149	2140	2066	1783	1772	1789	1754	1775	1794	2127	1811	1755	1769	2154
Csak4.01C_5ug	296	300	298	2415	3603	2565	2452	2364	2081	2425	2558	2446	2546	2635	2881	2599	2616	2942	2489	2932	2433	2482	2561	1227	1799	1769	1731	1792	1736	1772	1585	1687	1598	1724	1607	1799	1771	1729	1543	1597	1601	1579	1582	1617	1810	1491	1566	1552	1760
Csak5-21G	501	492	500	2381	3475	2540	2394	2338	1982	2408	2510	2391	2598	2570	2827	2506	2543	2926	2494	2890	2367	2436	2493	1108	1774	1838	1794	1802	1731	1767	1420	1635	1458	1669	1442	1762	1737	1669	1437	1450	1461	1450	1386	1423	1697	1461	1410	1336	1736
Csak760029	472	472	469	2288	3443	2460	2295	2232	1976	2323	2413	2316	2509	2487	2786	2451	2454	2838	2388	2834	2338	2327	2426	1063	1756	1761	1711	1740	1676	1700	1400	1572	1415	1606	1444	1678	1675	1686	1376	1408	1419	1405	1388	1421	1678	1427	1378	1358	1718
Csak777122	557	551	557	2263	3439	2415	2292	2202	1985	2288	2370	2332	2506	2446	2792	2484	2497	2814	2381	2832	2288	2293	2363	1067	1742	1799	1760	1788	1709	1738	1407	1609	1441	1623	1440	1689	1702	1697	1400	1445	1444	1431	1390	1410	1683	1452	1384	1416	1747
Csak788569	447	446	455	2321	3502	2508	2363	2260	2030	2417	2475	2427	2621	2555	2849	2564	2573	2844	2493	2882	2374	2381	2468	1122	1762	1834	1783	1806	1749	1767	1433	1632	1463	1673	1491	1734	1756	1699	1463	1467	1477	1458	1419	1441	1700	1494	1411	1411	1786
Csak9368-75	202	203	205	2264	3473	2425	2266	2226	2019	2319	2396	2340	2452	2458	2804	2504	2523	2828	2384	2825	2298	2318	2414	1113	1727	1735	1684	1708	1610	1648	1429	1604	1467	1609	1441	1650	1643	1609	1459	1459	1478	1457	1453	1471	1684	1446	1422	1479	1682
Csak936975	218	216	218	2380	3548	2503	2391	2291	2071	2413	2508	2439	2528	2538	2898	2601	2623	2923	2501	2906	2385	2423	2516	1129	1697	1737	1688	1725	1633	1664	1507	1642	1538	1674	1534	1694	1722	1642	1508	1528	1543	1526	1524	1548	1743	1489	1491	1538	1694
CsakBAA-10ug	695	692	697	2829	3978	2978	2838	2765	2474	2810	2951	2871	2990	3033	3321	3004	3031	3381	2934	3384	2818	2868	2956	1460	2200	2257	2198	2216	2119	2209	1872	2054	1838	2102	1837	2240	2158	2052	1861	1829	1814	1814	1846	1881	2180	1893	1837	1809	2173
CsakBAA-5ug	685	684	688	2798	3961	2955	2807	2737	2449	2791	2929	2842	2972	3019	3282	2980	2990	3340	2893	3355	2794	2844	2923	1438	2180	2223	2160	2178	2105	2180	1843	2031	1814	2094	1825	2218	2135	2034	1847	1818	1802	1797	1831	1877	2168	1875	1819	1792	2152
CsakBAA894_2ug	644	636	650	2662	3670	2801	2683	2651	2305	2670	2803	2729	2866	2866	3148	2835	2846	3200	2792	3196	2673	2744	2786	1189	1987	2061	1992	2021	1923	2015	1694	1873	1677	1918	1666	2057	1959	1888	1694	1661	1681	1662	1685	1715	1980	1702	1682	1624	1984
CsakBaa894dpESA3	739	744	751	2705	3904	2887	2715	2659	2380	2677	2846	2769	2899	2921	3208	2904	2930	3261	2830	3279	2720	2777	2849	1438	2160	2216	2173	2183	2080	2171	1851	1991	1820	2044	1827	2215	2124	2010	1778	1808	1810	1809	1825	1868	2156	1869	1830	1808	2144
CsakCF684	630	633	637	2585	3729	2771	2629	2550	2272	2638	2743	2657	2808	2821	3058	2754	2771	3105	2707	3128	2598	2650	2748	1237	1990	2069	1998	2022	1943	1993	1688	1905	1678	1928	1656	2037	1987	1899	1664	1664	1679	1672	1659	1704	2007	1698	1654	1646	2006
CsakCI764_5ug	619	615	619	2253	3426	2422	2252	2161	1968	2300	2368	2297	2513	2454	2781	2468	2515	2784	2355	2810	2293	2301	2399	1015	1799	1845	1792	1828	1752	1759	1466	1647	1523	1668	1543	1736	1788	1753	1463	1523	1527	1507	1479	1491	1736	1514	1442	1477	1777
CsakE756	609	603	614	2157	3307	2372	2213	2133	1860	2254	2328	2230	2417	2378	2702	2384	2398	2697	2312	2736	2209	2212	2328	948	1578	1668	1620	1676	1526	1606	1390	1455	1415	1498	1414	1622	1610	1538	1357	1418	1424	1424	1401	1433	1622	1406	1383	1392	1635
CsakE837	416	417	418	2258	3417	2373	2241	2181	1963	2209	2380	2281	2350	2424	2719	2387	2401	2789	2313	2735	2269	2290	2385	1040	1682	1655	1616	1677	1600	1622	1410	1596	1392	1621	1424	1670	1665	1600	1409	1393	1401	1393	1421	1462	1710	1398	1391	1384	1623
CsakE899_5ug	270	273	277	2258	3439	2414	2287	2227	1919	2278	2408	2297	2404	2455	2728	2432	2441	2797	2356	2783	2288	2312	2411	1083	1683	1704	1648	1757	1643	1687	1457	1614	1483	1646	1478	1762	1733	1665	1349	1467	1507	1477	1473	1493	1749	1364	1453	1429	1706
CsakEs35	587	579	587	2663	3782	2817	2687	2583	2242	2715	2834	2713	2819	2873	3162	2843	2885	3204	2773	3220	2640	2707	2823	1249	1820	1813	1754	1824	1767	1794	1643	1770	1642	1799	1620	1889	1833	1728	1662	1630	1653	1640	1612	1649	1814	1685	1616	1581	1762
CsakEs718	374	377	377	2326	3497	2454	2331	2261	2027	2354	2445	2378	2469	2491	2842	2522	2545	2890	2417	2861	2341	2382	2463	1111	1696	1699	1671	1722	1637	1663	1439	1634	1468	1662	1486	1717	1706	1647	1466	1469	1482	1443	1455	1477	1768	1461	1428	1440	1686
CsakFCHB8142014	473	471	475	2188	3382	2334	2191	2123	1932	2207	2328	2222	2404	2365	2668	2375	2382	2747	2298	2729	2248	2231	2323	1090	1757	1764	1711	1736	1667	1714	1406	1581	1429	1594	1458	1673	1674	1675	1386	1418	1421	1410	1394	1417	1664	1454	1398	1363	1730
CsakJ178	239	243	241	2154	3272	2308	2183	2087	1873	2202	2286	2217	2383	2336	2608	2348	2373	2650	2269	2639	2202	2186	2303	993	1707	1741	1700	1730	1661	1697	1316	1533	1347	1556	1393	1630	1665	1634	1327	1342	1352	1345	1291	1314	1639	1373	1309	1309	1703
CsakJ204_2	538	537	544	2226	3351	2416	2212	2173	1932	2303	2354	2317	2522	2462	2761	2475	2503	2776	2387	2770	2281	2293	2415	1010	1687	1710	1674	1731	1662	1699	1323	1557	1326	1571	1340	1627	1637	1613	1340	1328	1333	1319	1296	1303	1617	1374	1301	1270	1718
CsakJ32	446	444	452	2269	3444	2465	2319	2258	1943	2324	2437	2317	2459	2484	2774	2458	2470	2833	2386	2844	2327	2338	2425	1035	1697	1714	1666	1663	1603	1622	1398	1579	1435	1591	1401	1721	1647	1616	1431	1425	1439	1426	1417	1455	1701	1382	1369	1384	1619
CsakJ96	234	238	241	2253	3307	2436	2297	2190	1934	2308	2412	2303	2517	2452	2697	2414	2439	2745	2386	2756	2279	2310	2403	986	1694	1750	1676	1716	1646	1702	1346	1540	1379	1572	1397	1630	1678	1635	1336	1349	1373	1363	1313	1340	1645	1369	1332	1320	1691
CsakKW1	470	472	471	2248	3436	2405	2259	2211	1930	2259	2370	2277	2451	2440	2745	2399	2423	2803	2332	2768	2313	2316	2422	1101	1768	1760	1726	1750	1664	1712	1389	1554	1446	1602	1465	1698	1683	1678	1395	1438	1420	1430	1436	1464	1666	1442	1374	1337	1696
CsakKW3	444	446	441	2207	3291	2358	2209	2155	1902	2266	2313	2253	2457	2394	2722	2414	2402	2745	2352	2767	2241	2249	2321	962	1691	1727	1662	1688	1614	1629	1325	1507	1339	1553	1385	1613	1632	1621	1306	1351	1373	1339	1307	1360	1646	1355	1304	1301	1648
CsakKW9	531	527	532	2338	3531	2501	2352	2298	2032	2414	2441	2404	2599	2540	2843	2501	2529	2857	2451	2882	2374	2392	2482	1121	1819	1836	1792	1814	1730	1761	1402	1634	1445	1682	1457	1722	1773	1726	1427	1446	1467	1444	1445	1459	1775	1477	1398	1423	1814
CsakLR579	183	179	185	2384	3499	2566	2450	2339	2041	2428	2531	2431	2565	2574	2880	2550	2578	2912	2507	2910	2438	2474	2528	1072	1732	1728	1656	1747	1628	1694	1496	1638	1499	1683	1501	1731	1707	1648	1489	1480	1514	1503	1505	1525	1787	1440	1464	1469	1684
CsakLR582	542	543	537	2270	3343	2443	2301	2224	1966	2315	2379	2323	2507	2456	2741	2456	2469	2769	2409	2784	2249	2312	2379	989	1641	1747	1683	1729	1621	1695	1408	1556	1424	1570	1429	1695	1647	1574	1321	1408	1441	1415	1348	1373	1638	1412	1380	1317	1686
CsakLR642	443	441	441	2326	3489	2494	2327	2258	1978	2324	2465	2334	2527	2538	2813	2482	2512	2896	2407	2868	2375	2374	2464	1088	1784	1774	1717	1783	1676	1764	1439	1598	1484	1605	1494	1690	1678	1708	1410	1473	1483	1466	1434	1450	1733	1429	1413	1405	1745
CsakLR643	525	518	526	2045	3173	2244	2094	1998	1789	2132	2229	2118	2327	2266	2544	2309	2319	2551	2193	2571	2072	2119	2221	940	1631	1659	1590	1655	1606	1620	1309	1498	1329	1535	1347	1592	1610	1565	1318	1315	1337	1317	1230	1258	1561	1347	1279	1262	1624
CsakLR646	554	554	557	2205	3361	2378	2235	2155	1968	2293	2378	2326	2474	2436	2734	2478	2503	2709	2363	2748	2254	2272	2368	1106	1778	1797	1746	1788	1762	1768	1418	1656	1430	1669	1437	1718	1747	1718	1407	1431	1438	1428	1338	1358	1696	1481	1411	1382	1788
CsakLR737	583	580	587	2511	3615	2653	2538	2445	2220	2556	2633	2552	2712	2729	3014	2713	2758	3040	2623	3042	2534	2564	2664	1214	1952	2014	1986	1980	1926	1929	1595	1867	1591	1902	1554	1957	1945	1875	1609	1569	1588	1568	1576	1616	1936	1609	1572	1573	1970
CsakLR746	251	253	258	2197	3365	2374	2241	2170	1899	2213	2362	2276	2470	2395	2721	2432	2450	2742	2337	2748	2213	2288	2368	1006	1687	1721	1659	1687	1599	1644	1301	1526	1376	1566	1350	1616	1638	1615	1342	1365	1372	1362	1309	1340	1629	1372	1277	1332	1631
CsakMd40g_2	540	531	539	2166	3355	2317	2202	2137	1913	2241	2309	2242	2346	2377	2698	2421	2442	2709	2298	2711	2224	2244	2327	985	1565	1593	1540	1613	1515	1576	1425	1520	1420	1535	1440	1602	1585	1524	1372	1397	1419	1410	1441	1483	1650	1374	1397	1430	1579
CsakMd6g	203	202	205	2475	3577	2613	2506	2417	2136	2505	2585	2504	2655	2664	2922	2656	2666	3003	2570	2962	2466	2509	2593	1188	1787	1826	1780	1854	1756	1820	1510	1699	1511	1712	1507	1824	1748	1710	1520	1489	1509	1502	1484	1501	1774	1512	1493	1452	1797
CsakMd70g	271	269	273	2438	3565	2589	2483	2405	2074	2443	2583	2473	2555	2628	2890	2615	2626	2950	2532	2915	2419	2478	2567	1164	1699	1772	1698	1717	1650	1677	1480	1598	1489	1634	1465	1734	1655	1587	1494	1470	1488	1479	1473	1499	1665	1488	1473	1423	1678
CsakNM1240	287	287	290	2465	3629	2611	2470	2414	2075	2448	2573	2489	2590	2638	2942	2627	2634	2998	2529	2975	2468	2520	2605	1176	1765	1740	1691	1788	1699	1740	1553	1676	1583	1698	1578	1785	1734	1715	1513	1565	1589	1561	1572	1579	1772	1467	1546	1536	1728
CsakNM1241	642	634	641	2552	3729	2703	2555	2488	2257	2616	2679	2630	2741	2764	3077	2755	2776	3090	2680	3093	2537	2599	2681	1239	1928	2005	1976	2003	1886	1946	1715	1841	1684	1883	1666	1977	1918	1831	1704	1672	1686	1666	1687	1737	1928	1743	1680	1678	1965
CsakNM1242	286	284	286	2381	3564	2509	2383	2287	2035	2350	2490	2395	2478	2554	2843	2529	2550	2905	2441	2852	2397	2444	2506	1158	1729	1711	1668	1746	1679	1696	1529	1638	1543	1669	1559	1761	1700	1697	1488	1553	1547	1533	1536	1562	1747	1470	1527	1516	1703
CsakSP291_5ug	181	178	182	2284	3341	2415	2287	2218	1898	2286	2377	2273	2409	2453	2649	2390	2397	2720	2334	2713	2260	2297	2367	990	1625	1674	1625	1674	1567	1656	1388	1536	1363	1579	1369	1655	1609	1539	1365	1345	1367	1351	1358	1366	1618	1357	1372	1285	1625
Ctur3032	2490	2466	2500	3017	4274	3271	3046	2951	2660	3006	3206	3094	3201	3322	3628	3257	3280	3697	3141	3676	3168	3078	3270	1557	2787	2699	2662	2751	2691	2707	2361	2610	2379	2628	2396	2775	2731	2672	2385	2393	2376	2369	2399	2413	2755	2427	2369	2345	2696
Ctur676	1648	1639	1670	1940	3216	2111	1974	1911	1745	1984	2074	2050	2218	2196	2404	2167	2199	2492	2063	2431	2000	1985	2130	904	1965	1961	1913	1968	1930	1908	1540	1775	1551	1770	1582	1872	1866	1891	1526	1564	1537	1530	1505	1543	1839	1626	1528	1508	1955
Ctur688	2148	2110	2179	2649	3921	2879	2678	2604	2394	2695	2794	2730	2874	2914	3234	2921	2948	3319	2760	3304	2777	2676	2850	1304	2503	2420	2403	2472	2386	2400	2053	2341	2050	2324	2068	2385	2378	2391	2061	2061	2024	2029	2089	2096	2433	2051	2080	2051	2431
CturE625B	1536	1519	1566	1834	3019	2097	1912	1855	1604	1943	2022	1950	2171	2127	2404	2079	2072	2454	2060	2441	1949	1933	2054	716	1840	1837	1781	1817	1736	1730	1399	1581	1466	1630	1479	1745	1755	1734	1431	1475	1464	1450	1394	1438	1744	1441	1389	1400	1785
CturE626	1664	1653	1689	2006	3312	2225	2020	1970	1793	2058	2156	2089	2321	2265	2552	2243	2266	2598	2144	2589	2124	2052	2205	927	2044	2000	1978	2025	1926	1943	1552	1794	1601	1803	1618	1911	1938	1928	1537	1608	1595	1587	1564	1584	1911	1643	1546	1568	2009
CturE681-2	1703	1710	1707	2221	3441	2372	2232	2170	1867	2194	2315	2234	2325	2427	2705	2351	2382	2825	2295	2733	2256	2223	2371	992	2069	1988	1977	2012	1961	1972	1693	1877	1671	1908	1701	2034	1994	1948	1694	1663	1651	1651	1726	1730	1987	1683	1711	1625	1962
CturE866	2604	2590	2622	3189	4459	3428	3183	3122	2871	3208	3387	3282	3399	3497	3810	3453	3496	3863	3310	3875	3326	3248	3440	1710	2960	2860	2827	2924	2847	2883	2527	2786	2522	2777	2544	2922	2884	2826	2534	2527	2531	2519	2544	2541	2924	2553	2534	2484	2853
CturSh41s	1613	1619	1622	2117	3338	2278	2083	2062	1843	2147	2214	2170	2277	2316	2667	2367	2376	2717	2212	2699	2147	2119	2264	962	1936	1906	1877	1909	1838	1837	1586	1811	1596	1816	1597	1918	1888	1855	1567	1589	1602	1587	1601	1608	1934	1615	1582	1597	1864
Cuni680	1563	1534	1564	1859	3061	2034	1856	1786	1553	1846	2013	1878	2060	2094	2293	2039	2044	2364	1919	2311	1902	1900	2027	870	1686	1618	1592	1683	1630	1671	1345	1487	1354	1507	1374	1592	1583	1597	1344	1351	1359	1349	1270	1291	1560	1355	1326	1288	1661
Cuni797-2	1840	1830	1858	2100	3387	2349	2164	2081	1908	2205	2287	2227	2438	2391	2716	2365	2397	2678	2276	2711	2229	2204	2313	1085	2069	2030	1992	2041	1976	2002	1605	1845	1629	1860	1646	1948	1988	1969	1638	1656	1640	1659	1581	1619	1958	1657	1574	1604	2021
Ehelz1159	1057	1051	1090	940	1875	1047	980	881	759	958	1054	964	1060	1075	1287	1124	1138	1295	1012	1270	940	963	1069	139	1250	1254	1189	1275	1184	1207	1040	1119	1023	1162	1020	1267	1234	1201	1016	1019	1022	1026	1021	1049	1251	986	1027	1018	1219
Ehelz513	1096	1072	1137	1035	1991	1154	1064	988	855	1085	1141	1079	1150	1190	1404	1243	1257	1391	1124	1395	1057	1079	1156	190	1305	1315	1238	1357	1259	1265	1109	1206	1064	1233	1090	1343	1301	1253	1028	1074	1085	1067	1082	1122	1333	1043	1091	1088	1297
Epul1160	1017	1006	1049	910	1835	1029	966	883	724	947	1028	940	1020	1053	1248	1094	1110	1313	980	1239	939	942	1038	146	1243	1254	1186	1252	1168	1195	1028	1088	973	1119	984	1242	1199	1182	996	972	988	987	1010	1041	1230	979	1017	996	1209
Epul601	1007	990	1031	861	1808	981	906	843	699	883	975	886	1035	990	1213	1051	1072	1242	938	1201	903	886	982	116	1238	1258	1193	1266	1176	1199	972	1048	995	1092	1014	1218	1208	1179	942	982	1017	1007	938	979	1196	961	950	949	1213
Kpneumoniae214	1181	1171	1223	1080	1957	1213	1125	1044	880	1189	1181	1117	1280	1242	1437	1219	1245	1429	1208	1489	1087	1132	1227	109	1352	1419	1332	1402	1313	1315	1165	1190	1184	1240	1194	1394	1353	1296	1164	1193	1198	1203	1120	1169	1332	1139	1135	1124	1367
O#23mBOreganoCsak	487	486	488	2141	3318	2299	2160	2078	1870	2215	2282	2209	2394	2347	2659	2359	2397	2679	2251	2692	2188	2199	2281	999	1675	1721	1678	1703	1622	1653	1306	1502	1375	1532	1403	1594	1638	1603	1311	1364	1378	1363	1336	1364	1619	1388	1289	1330	1699
Supplemental Table S3. The gene differences based on strain-to-strain comparisons is shown. A “gene difference” is defined here as a 8-fold difference in the RMA summarized probe set intensities. As the gene difference between strains decreases from highest to lowest, the color changes from red to green respectively.
[truncated: 76 more columns]
