# Supplementary material for: Development of a Custom-Designed, Pan Genomic DNA Microarray to Characterize Strain-Level Diversity among Cronobacter spp
Source: Front Pediatr. 2015 Apr 30;3:36. doi: 10.3389/fped.2015.00036 (PMC4415424; doi:10.3389/fped.2015.00036)
Supplement: Supplementary file 6 [file Table_6.XLSX]

## Sheet: crono1
Supplemental Table S6. Unique gene alleles shared among representative C. sakazakii strains compared to the seqeucned strains used to design the microarray.
Strains analyzed by Microarray
									CsakMd40g_2	CsakE756	CsakEs35	Csak777122	CsakJ204_2	CsakKW9	Csak3_21	Csak2151_5ug	306NCsak	206NCsak	Csak20060625	Csak2156_3	CconLMG26250	CdubCFS237	CdubE515C	Cdub464	CmalCI825_5ug	Cmuy51329B	Csak29544_5ug	Csak4_01C_5ug	CsakBAA_5ug	CsakCI764_5ug	CsakE899_5ug	CsakSP291_5ug	Ctur3032	Cuni797_2
ProbeSet	Probe species ID	ProbeSet	% similarity	NCBI protein	NCBI annotations	BAA loci	BAA_peg_id	GR	Fly, Musca domestica gut, subclade I	Food, Flour, subclade II	Clinical, subclade III	Food, Hulled Seseme Seed, subclade III	Food, Liquorice, subclade III	Food, Sorghum, subclade III	Food,Nuts, subclade IV	Clinical, CSF, subclade IV	Clinical, subclade V	Clinical, subclade VI	Clinical, subclade VII	Clinical, Blood, subclade VIII
1073999.3.359	Ccon	359	85.59	AEW62714	putative_prophage_presumed_portal_protein			fCCON1	A	A	P	A	P	A	A	A	A	A	A	A	P	A	P	P	A	A	A	A	A	A	A	A	P	P
1073999.3.360	Ccon	360	81.48	AEW62712	conserved_hypothetical_phage_protein			fCCON1	A	A	P	A	P	A	A	A	A	A	A	A	P	A	A	A	A	A	A	A	A	A	A	A	A	A
1073999.3.361	Ccon	361	41.33	AAL21613	Fels-2_prophage_protein			fCCON1	A	A	P	A	P	A	A	A	A	A	A	A	P	A	A	A	A	A	A	A	A	A	A	A	A	A
1073999.3.362	Ccon	362	99.73	WP_007674874	Phage replication protein			fCCON1	A	A	A	A	A	A	A	A	A	A	A	A	P	A	A	A	A	A	A	A	A	A	A	A	A	A
1073999.3.363	Ccon	363	67.12	AAO71785	hypothetical_protein			fCCON1	A	A	A	A	A	A	A	A	A	A	A	A	P	A	A	A	A	A	A	A	A	A	A	A	A	A
1073999.3.364	Ccon	364	70.13	AAL21618	Fels-2_prophage_protein			fCCON1	A	A	A	A	A	A	A	A	A	A	A	A	P	A	A	A	A	A	A	A	A	A	A	A	A	A
1073999.3.365	Ccon	365	68.82	AEW62703	hypothetical_protein			fCCON1	A	A	P	A	A	A	A	A	A	A	A	A	P	A	P	P	A	A	A	A	A	A	A	A	P	A
1073999.3.365	Ccon	365	68.82	AEW62703	hypothetical_protein			fCCON1	A	A	P	A	P	A	A	A	A	A	A	A	P	A	P	P	A	A	A	A	A	A	A	A	P	A
1073999.3.366	Ccon	366	100	WP_007674880	overexpression blocks cell division			fCCON1	A	A	P	A	P	A	A	A	A	A	A	A	P	A	P	P	A	A	A	A	A	A	A	A	P	A
1073999.3.2629	Ccon	2629	64.94	AAO71761	probable_phage_tail_fiber_protein			fCCON2	A	A	P	A	A	A	A	A	A	A	A	A	P	A	A	A	A	A	A	A	A	A	A	A	A	A
1073999.3.2630	Ccon	2630	62.63	AAL21594	Fels-2_prophage_protein			fCCON2	A	A	A	A	A	A	A	A	A	A	A	A	P	A	A	A	A	A	A	A	A	A	A	A	A	A
1073999.3.2631	Ccon	2631	66.56	AEW62730	putative_prophage_baseplate_assembly_protein			fCCON2	A	A	A	A	A	A	A	A	A	A	A	A	P	A	A	A	A	A	A	A	A	A	A	A	A	A
1073999.3.2633	Ccon	2633	76.14	AEW62728	putative_prophage_baseplate_assembly_protein			fCCON2	A	A	P	A	P	A	A	A	A	A	A	P	P	A	P	P	A	A	A	A	A	A	A	A	A	A
1073999.3.2634	Ccon	2634	100	WP_007669467	hypothetical protein			fCCON2	A	A	P	A	A	A	A	A	A	A	A	A	P	A	A	A	A	A	A	A	A	A	A	A	A	A
1073999.3.2635	Ccon	2635	69.67	AEW62727	"putative_prophage	_tail_completion_protein"		fCCON2	A	A	A	A	A	A	A	A	A	A	A	A	A	A	A	A	A	A	A	A	A	A	A	A	A	A
1073999.3.2635	Ccon	2635	69.67	AEW62727	"putative_prophage	_tail_completion_protein"		fCCON2	A	A	A	A	P	A	A	A	A	A	A	A	P	A	P	P	A	A	A	A	A	A	A	A	A	A
1073999.3.2638	Ccon	2638	67.48	AEW62724	putative_prophage_P2_LysB-like_protein			fCCON2	A	P	P	A	P	A	A	A	A	A	A	A	P	A	A	A	A	A	P	A	A	A	A	A	A	A
1073999.3.2638	Ccon	2638	67.48	AEW62724	putative_prophage_P2_LysB-like_protein			fCCON2	A	A	P	A	P	A	A	A	A	A	A	A	P	A	P	P	A	A	A	A	A	A	A	A	P	A
1073999.3.2639	Ccon	2639	35.16	ABU76879	Lysozyme;Ontology_term=KEGG_ENZYME:3.2.1.17	ESA_01625	1463	fCCON2	A	A	A	A	A	A	A	A	A	A	A	A	P	A	A	A	A	A	A	A	A	A	A	A	A	A
1073999.3.2640	Ccon	2640	100	WP_007669482	putative prophage Hp1 family Holin			fCCON2	A	A	P	A	P	A	A	A	A	A	A	A	P	A	P	P	A	A	A	A	A	A	A	A	A	A
1073999.3.2641	Ccon	2641	88.82	ABU79629	hypothetical_protein			fCCON2	A	A	A	A	A	A	A	A	A	A	A	A	P	A	A	A	A	A	A	A	A	A	A	A	A	A
413498.3.730	Cdubdub	730	97.5	WP_007722260				fCDUB2	A	A	A	A	A	A	A	A	A	A	A	A	A	P	A	A	A	A	A	A	A	A	A	A	A	A
413498.3.730	Cdubdub	730		WP_007722260				fCDUB2	A	A	A	A	A	A	A	A	A	A	A	A	A	P	A	A	A	A	A	A	A	A	A	A	A	A
413498.3.731	Cdubdub	731	79.85	ABU76289	Phage endopeptidase	ESA_01020	916	fCDUB2	A	A	A	A	A	A	A	A	A	A	A	A	A	P	A	A	A	A	A	A	A	A	A	A	A	A
413498.3.732	Cdubdub	732	91.53	ABU76288	Lytic enzyme	ESA_01019	915	fCDUB2	A	A	A	A	A	A	A	A	A	A	A	A	A	P	A	A	A	A	A	A	A	A	A	A	A	A
413498.3.733	Cdubdub	733	100	ABU76287	Putative prophage membrane protein	ESA_01018	914	fCDUB2	A	A	P	A	A	A	A	A	A	A	A	A	A	P	A	A	P	P	P	A	P	A	A	A	P	A
413498.3.735	Cdubdub	735	36.21	ABU75635	DNA-binding protein2C CopG family	ESA_00336	302	fCDUB2	A	A	A	A	A	A	A	A	A	A	A	A	A	P	A	A	A	A	A	A	A	A	A	A	A	A
413498.3.737	Cdubdub	737	95.85	ABU76283	Putative cytoplasmic protein	ESA_01014	911	fCDUB2	A	A	P	A	A	A	A	A	A	A	A	A	A	P	A	A	A	A	A	P	A	A	A	A	A	A
413498.3.738	Cdubdub	738	96.17	ABU76282	COG3645: Uncharacterized phage-encoded protein	ESA_01013	910	fCDUB2	A	A	A	A	A	A	A	A	A	A	A	A	A	P	A	A	A	P	P	A	A	A	A	P	A	A
413498.3.739	Cdubdub	739	96.85	ABU76281	Holliday junction resolvase / Crossover junction endodeoxyribonuclease rusA;Ontology_term=KEGG_ENZYME:3.1.22.-	ESA_01012	909	fCDUB2	A	A	A	A	A	A	A	P	A	A	P	A	A	P	A	A	P	P	P	P	P	A	P	P	P	A
413498.3.740	Cdubdub	740	95.7	ABU76280	SOS-response repressor and protease LexA;Ontology_term=KEGG_ENZYME:3.4.21.88	ESA_01011	908	fCDUB2	A	A	A	A	A	A	A	A	A	A	A	A	A	A	A	A	A	A	A	A	A	A	A	A	A	A
413498.3.741	Cdubdub	741	93.62	ABU76279	DNA adenine methylase	ESA_01010	907	fCDUB2	A	A	A	A	A	A	A	A	A	A	A	A	A	P	A	A	A	A	A	A	A	A	A	A	A	A
413498.3.742	Cdubdub	742	94.87	ABU76278	FIG00554669: hypothetical protein	ESA_01009	906	fCDUB2	A	A	A	A	A	A	A	A	A	A	P	A	A	P	A	A	P	P	A	A	A	A	A	A	A	A
413498.3.744	Cdubdub	744	98.18	WP_015386538	hypothetical protein			fCDUB2	A	P	P	A	A	A	A	P	P	P	P	A	A	P	A	A	P	P	P	P	P	A	P	P	P	A
413498.3.746	Cdubdub	746	100	WP_007716873				fCDUB2	A	A	P	A	A	A	A	A	A	A	A	A	A	A	A	A	A	A	A	A	A	A	A	A	A	A
413498.3.746	Cdubdub	746		WP_007716873				fCDUB2	A	A	P	A	A	A	A	A	A	A	A	A	A	A	A	A	A	A	A	A	A	A	A	A	A	A
413498.3.747	Cdubdub	747	100	WP_007716876	FIG00642676: hypothetical protein			fCDUB2	A	A	P	A	A	A	A	A	A	A	A	A	A	P	A	A	A	A	A	A	A	A	A	A	A	A
413498.3.748	Cdubdub	748	98.22	ABU76259	Mobile element protein	ESA_00990	895	fCDUB2	A	A	A	A	A	A	A	A	A	A	A	A	A	P	A	A	A	A	A	A	A	A	A	A	A	A
413498.3.1184	Cdubdub	1184	33.65	ABU78954	FIG00553946: hypothetical protein	ESA_03758	3382	fCDUB5	A	A	A	A	A	A	A	A	A	A	A	A	A	P	A	A	A	A	A	A	A	A	A	A	A	A
413498.3.1184	Cdubdub	1184	34.85	ABU78954	FIG00553946: hypothetical protein	ESA_03758	3382	fCDUB5	A	A	A	A	A	A	A	A	A	A	A	A	A	P	A	A	A	A	A	A	A	A	A	A	A	A
413498.3.1184	Cdubdub	1184	33.86	ABU78954	FIG00553946: hypothetical protein	ESA_03758	3382	fCDUB5	A	A	A	A	A	A	A	A	A	A	A	A	A	P	A	A	A	A	A	A	A	A	A	A	A	A
413498.3.1184	Cdubdub	1184	31.4	ABU78954	FIG00553946: hypothetical protein	ESA_03758	3382	fCDUB5	A	A	A	A	A	A	A	A	A	A	A	A	A	P	A	A	A	A	A	A	A	A	A	A	A	A
413498.3.1184	Cdubdub	1184	32.39	ABU78954	FIG00553946: hypothetical protein	ESA_03758	3382	fCDUB5	A	A	A	A	A	A	A	A	A	A	A	A	A	P	A	A	A	A	A	A	A	A	A	A	A	A
413498.3.1184	Cdubdub	1184	31.6	ABU78954	FIG00553946: hypothetical protein	ESA_03758	3382	fCDUB5	A	A	A	A	A	A	A	A	A	A	A	A	A	P	A	A	A	A	A	A	A	A	A	A	A	A
413498.3.1184	Cdubdub	1184	31.1	ABU78954	FIG00553946: hypothetical protein	ESA_03758	3382	fCDUB5	A	A	A	A	A	A	A	A	A	A	A	A	A	P	A	A	A	A	A	A	A	A	A	A	A	A
413498.3.1184	Cdubdub	1184	32.33	ABU78954	FIG00553946: hypothetical protein	ESA_03758	3382	fCDUB5	A	A	A	A	A	A	A	A	A	A	A	A	A	P	A	A	A	A	A	A	A	A	A	A	A	A
413498.3.1184	Cdubdub	1184	43.7	ABU78954	FIG00553946: hypothetical protein	ESA_03758	3382	fCDUB5	A	A	A	A	A	A	A	A	A	A	A	A	A	P	A	A	A	A	A	A	A	A	A	A	A	A
413498.3.1186	Cdubdub	1186	97.78	WP_007727010	hypothetical protein			fCDUB5	A	A	A	A	P	A	P	A	A	A	A	A	A	P	A	A	A	A	A	A	A	A	A	A	A	A
413498.3.1187	Cdubdub	1187	99.82	WP_007751541	FIG01221575: hypothetical protein			fCDUB5	A	A	A	A	A	A	A	A	A	A	A	A	A	P	P	P	A	A	A	A	A	A	A	A	A	A
413498.3.1188	Cdubdub	1188	100	WP_007710786	FIG01221335: hypothetical protein			fCDUB5	A	A	A	A	A	A	A	A	A	A	A	A	A	P	P	P	A	A	A	A	A	A	A	A	A	A
413498.3.1189	Cdubdub	1189	100	WP_007710789	FIG01220105: hypothetical protein			fCDUB5	A	A	A	A	A	P	P	A	A	A	A	A	A	P	P	P	A	A	A	A	A	A	A	A	A	A
413498.3.1190	Cdubdub	1190	40.52	AAO71760	putative_phage_tail_fiber_protein			fCDUB5	A	A	A	A	A	A	A	A	A	A	A	A	A	P	A	A	A	A	A	A	A	A	A	A	A	A
413498.3.1190	Cdubdub	1190	40.52	AAO71760	putative_phage_tail_fiber_protein			fCDUB5	A	A	A	A	A	A	A	A	A	A	A	A	A	P	P	P	A	A	A	A	A	A	A	A	A	A
413498.3.1191	Cdubdub	1191	28.42	AAL23024	putative_phage_tail_fiber_protein_H			fCDUB5	A	A	A	A	A	A	A	A	A	A	A	A	A	P	A	A	A	A	A	A	A	A	A	A	A	A
413498.3.1192	Cdubdub	1192	100	WP_007710799	FIG00639373: hypothetical protein			fCDUB5	A	A	A	A	A	P	P	A	A	A	A	A	A	P	A	A	A	A	A	A	A	A	A	P	A	A
413498.3.1193	Cdubdub	1193	100	WP_007710801	Phage baseplate			fCDUB5	A	A	A	A	A	P	P	A	A	A	A	A	A	P	P	P	A	A	A	A	A	A	A	P	A	A
413498.3.1194	Cdubdub	1194	100	WP_007710803	FIG00953163: hypothetical protein			fCDUB5	A	A	A	A	A	P	P	A	A	A	A	A	A	P	A	A	A	A	A	A	A	A	A	P	A	A
413498.3.1195	Cdubdub	1195	100	WP_007710805	COG5283: Phage-related tail protein			fCDUB5	A	A	A	A	A	P	P	A	A	A	A	A	A	P	P	P	A	A	A	A	A	A	A	P	A	A
413498.3.1196	Cdubdub	1196	100	WP_007710810	putative phage gene			fCDUB5	A	A	A	A	A	P	P	A	A	A	A	A	A	P	P	P	A	A	A	A	A	A	A	P	A	A
413498.3.1197	Cdubdub	1197	100	WP_007710820	FIG01221266: hypothetical protein			fCDUB5	A	A	A	A	A	P	A	A	A	A	A	A	A	P	P	P	A	A	A	A	A	A	A	P	A	A
413498.3.1198	Cdubdub	1198	99.12	WP_007710822	FIG01219977: hypothetical protein			fCDUB5	A	A	A	A	A	P	A	A	A	A	A	A	A	P	P	P	A	A	A	A	A	A	A	P	A	A
413498.3.1199	Cdubdub	1199	47.46	AEW62722	putative_prophage_holin			fCDUB5	A	A	A	A	A	A	A	A	A	A	A	A	A	A	A	A	A	A	A	A	A	A	A	A	A	A
413498.3.1200	Cdubdub	1200	100	WP_007710825	hypothetical protein			fCDUB5	A	A	A	A	A	P	P	A	A	A	A	A	A	P	P	P	A	A	A	A	A	A	A	P	A	A
413498.3.1201	Cdubdub	1201	99.47	WP_007751578	COG0550: Topoisomerase IA			fCDUB5	A	A	A	A	A	P	P	A	A	A	A	A	A	P	P	P	A	A	A	A	A	A	A	P	A	A
413498.3.1202	Cdubdub	1202	100	WP_007710832	FIG00956269: hypothetical protein			fCDUB5	A	A	A	A	A	P	P	A	A	A	A	A	A	P	P	P	A	A	A	A	A	A	A	P	A	A
413498.3.1203	Cdubdub	1203	100	WP_007710834	FIG00641266: hypothetical protein			fCDUB5	A	A	A	A	A	P	P	A	A	A	A	A	A	P	P	P	A	A	A	A	A	A	A	P	A	A
413498.3.1204	Cdubdub	1204	100	WP_007710835	putative phage gene			fCDUB5	A	A	A	A	A	P	P	A	A	A	A	A	A	P	P	P	A	A	A	A	A	A	A	P	A	A
413498.3.1205	Cdubdub	1205	100	WP_007710839	"Phage terminase	endonuclease subunit"		fCDUB5	A	A	A	A	A	P	P	A	A	A	A	A	A	P	P	P	A	A	A	A	A	A	A	P	A	A
413498.3.1206	Cdubdub	1206	48.03	ABU78251	Phage major capsid protein	ESA_03022	2732	fCDUB5	A	A	A	A	A	P	P	A	A	A	A	A	A	P	P	P	A	A	A	A	A	A	A	A	A	A
413498.3.1207	Cdubdub	1207	100	WP_007710842	Phage capsid scaffolding protein # Fam Scf032			fCDUB5	A	A	A	A	A	P	A	A	A	A	A	A	A	P	A	A	A	A	A	A	A	A	A	A	A	A
413498.3.1208	Cdubdub	1208	43.63	AAL21609	Fels-2_prophage_protein			fCDUB5	A	A	A	A	A	P	P	A	A	A	A	A	A	P	P	P	A	A	A	A	A	A	A	P	A	A
413498.3.1209	Cdubdub	1209	34.86	AAO70939	probable_capsid_portal_protein			fCDUB5	A	A	A	A	A	A	A	A	A	A	A	A	A	P	A	A	A	A	A	A	A	A	A	A	A	A
413498.3.1210	Cdubdub	1210	100	WP_029590508	putative phage gene			fCDUB5	A	P	P	P	A	P	P	A	A	A	P	A	A	P	P	P	A	A	P	A	P	P	P	P	P	P
413498.3.1211	Cdubdub	1211	100	WP_007710851	Phage replication protein			fCDUB5	A	A	A	A	A	P	A	A	A	A	A	A	A	P	P	P	A	A	A	A	A	A	A	P	A	A
413498.3.1212	Cdubdub	1212	100	WP_007710853	hypothetical protein			fCDUB5	A	A	A	A	A	A	A	A	A	A	A	A	A	P	A	A	A	A	A	A	A	A	A	A	A	A
413498.3.1213	Cdubdub	1213	100	WP_007710855	FIG01046701: hypothetical protein			fCDUB5	A	A	A	A	A	P	P	A	A	A	A	A	A	P	P	P	A	A	A	A	A	A	A	P	A	A
413498.3.1214	Cdubdub	1214	100	WP_007751600	FIG01045970: hypothetical protein			fCDUB5	A	A	A	A	A	P	P	A	A	A	A	A	A	P	P	P	A	A	A	A	A	A	A	P	A	A
413498.3.1215	Cdubdub	1215	99.03	WP_007710857	hypothetical protein			fCDUB5	A	A	A	A	A	A	A	A	A	A	A	A	A	P	A	A	A	A	A	A	A	A	A	A	A	A
413498.3.1216	Cdubdub	1216	100	WP_007710858	hypothetical protein			fCDUB5	A	A	A	A	A	P	P	A	A	A	A	A	A	P	P	P	A	A	A	A	A	A	A	P	A	A
413498.3.1217	Cdubdub	1217	100	WP_007710859	hypothetical protein			fCDUB5	A	A	A	A	A	P	P	A	A	A	A	A	A	P	A	A	A	A	A	A	A	A	A	P	A	A
413498.3.1218	Cdubdub	1218	36.81	AAO70925	repressor_protein;cI			fCDUB5	A	A	A	A	A	A	P	A	A	A	A	A	A	P	A	A	A	A	A	A	A	A	A	A	A	A
413498.3.1219	Cdubdub	1219	66.27	AAL21625	Fels-2_prophage_protein			fCDUB5	A	A	A	A	A	A	P	A	A	A	A	A	A	P	A	A	A	A	A	A	A	A	A	A	A	A
413498.3.1220	Cdubdub	1220	94.4	ABU76525	Error-prone2C lesion bypass DNA polymerase V (UmuC)	ESA_01263	1132	fCDUB5	A	A	A	A	A	A	A	A	A	A	A	A	A	P	A	A	A	A	A	A	A	A	A	A	A	A
413498.3.1221	Cdubdub	1221	89.19	ABU76524	Error-prone repair protein UmuD;Ontology_term=KEGG_ENZYME:3.4.21.-	ESA_01262	1131	fCDUB5	A	A	A	A	A	A	A	A	A	A	A	A	A	P	A	A	A	A	A	A	A	A	A	A	A	A
413498.3.1223	Cdubdub	1223	98.75	WP_007760198	hypothetical protein			fCDUB5	A	A	A	A	A	A	A	A	A	A	A	A	A	P	A	A	A	A	A	A	A	A	A	A	A	A
413498.3.1224	Cdubdub	1224	97.06	WP_007760197	Phage minor tail protein			fCDUB5	A	A	A	A	A	A	A	A	A	A	A	A	A	P	A	A	A	A	A	A	A	A	A	A	A	A
413498.3.1225	Cdubdub	1225	83.7	WP_014728238	Phage protein			fCDUB5	A	A	A	A	A	A	A	A	A	A	A	A	A	P	A	A	A	A	A	A	A	A	A	A	A	A
413498.3.1226	Cdubdub	1226	84.88	ABU76313	Phage tail fiber protein	ESA_01044	936	fCDUB5	A	A	A	A	A	A	A	A	A	A	A	A	A	P	A	A	A	A	A	A	A	A	A	A	A	A
413498.3.1227	Cdubdub	1227	80.6	ABU76312	Phage tail assembly protein I	ESA_01043	935	fCDUB5	A	A	A	A	A	A	A	A	A	A	A	A	A	A	A	A	A	A	A	A	A	A	A	A	A	A
413498.3.1228	Cdubdub	1228	98.29	ABU76311	Phage tail assembly protein	ESA_01042	934	fCDUB5	A	A	A	A	A	A	A	A	A	A	A	A	A	P	A	A	A	A	A	A	A	A	A	A	A	A
413498.3.1230	Cdubdub	1230	92.86	ABU76309	Phage minor tail protein	ESA_01040	932	fCDUB5	A	A	A	A	A	A	A	P	P	P	P	A	A	P	A	A	A	A	P	P	A	A	P	A	A	A
413498.3.1231	Cdubdub	1231	83.79	ABU76308	Phage tail length tape-measure protein 1	ESA_01039	931	fCDUB5	A	A	A	A	A	A	A	P	A	A	P	A	A	P	A	A	A	A	A	A	A	A	A	A	A	A
413498.3.1231	Cdubdub	1231	50.89	ABU76308	Phage tail length tape-measure protein 1	ESA_01039	931	fCDUB5	A	A	A	A	A	A	A	P	A	A	P	A	A	P	A	A	A	A	A	A	A	A	A	A	A	A
413498.3.1231	Cdubdub	1231	27.25	ABU76308	Phage tail length tape-measure protein 1	ESA_01039	931	fCDUB5	A	A	A	A	A	A	A	P	A	A	P	A	A	P	A	A	A	A	A	A	A	A	A	A	A	A
413498.3.1232	Cdubdub	1232	100	WP_007710489				fCDUB5	A	A	A	A	A	A	A	A	A	A	A	A	A	P	A	A	A	A	A	A	A	A	A	A	A	A
413498.3.1232	Cdubdub	1232		WP_007710489				fCDUB5	A	A	A	A	A	A	A	A	A	A	A	A	A	P	A	A	A	A	A	A	A	A	A	A	A	A
413498.3.1233	Cdubdub	1233	83.78	ABU76305	FIG00553794: hypothetical protein	ESA_01036	929	fCDUB5	A	A	A	A	A	A	A	A	A	A	A	A	A	P	A	A	A	A	A	A	A	A	A	A	A	A
413498.3.1234	Cdubdub	1234	92.11	ABU76304	Phage tail assembly chaperone	ESA_01035	928	fCDUB5	A	A	A	A	A	A	A	A	A	A	A	A	A	A	A	A	A	A	A	A	A	A	A	A	A	A
413498.3.1237	Cdubdub	1237	89.89	ABU76301	hypothetical protein	ESA_01032	925	fCDUB5	A	A	P	A	A	A	A	A	A	A	A	A	A	P	A	A	A	A	A	A	A	A	A	A	P	A
413498.3.1238	Cdubdub	1238	100	WP_007710505	hypothetical protein			fCDUB5	A	A	A	A	A	A	A	A	A	A	A	A	A	P	A	A	A	A	A	A	A	A	A	A	A	A
413498.3.1238	Cdubdub	1238	100	WP_007710505	hypothetical protein			fCDUB5	A	A	P	A	A	A	A	A	A	A	P	A	A	P	A	A	A	A	A	A	A	A	A	A	P	A
413498.3.1240	Cdubdub	1240	84.09	ABU76298	FIG00554378: hypothetical protein	ESA_01029	923	fCDUB5	A	A	A	A	A	A	A	A	A	A	A	A	A	P	A	A	A	A	A	A	A	A	A	A	A	A
413498.3.1241	Cdubdub	1241	98.22	ABU76297	Phage major capsid protein	ESA_01028	922	fCDUB5	A	A	A	A	A	A	A	P	A	A	A	A	A	P	A	A	A	A	A	P	A	A	P	A	A	A
413498.3.1242	Cdubdub	1242	96.51	ABU76296	Prophage Clp protease-like protein	ESA_01027	921	fCDUB5	A	A	A	A	A	A	A	A	A	A	A	A	A	P	A	A	A	A	A	A	A	A	A	A	A	A
413498.3.1243	Cdubdub	1243	99.08	ABU76295	Phage portal protein	ESA_01026	920	fCDUB5	A	A	A	A	A	A	A	A	A	A	A	A	A	P	A	A	A	A	A	A	A	A	A	A	A	A
413498.3.1244	Cdubdub	1244	98.63	ABU76294	Phage terminase large subunit	ESA_01025	919	fCDUB5	A	A	A	A	A	A	A	A	A	A	A	A	A	P	A	A	A	A	A	A	A	A	A	A	A	A
413498.3.1246	Cdubdub	1246	90.77	ABU76288	Lytic enzyme	ESA_01019	915	fCDUB5	A	A	A	A	A	A	A	A	A	A	A	A	A	P	A	A	A	A	A	A	A	A	A	A	A	A
413498.3.1248	Cdubdub	1248	95.41	ABU76284	Phage antitermination protein Q	ESA_01015	912	fCDUB5	A	A	A	A	A	A	A	A	A	A	A	A	A	P	A	A	A	A	A	A	A	A	A	A	A	A
413498.3.1249	Cdubdub	1249	95.85	ABU76283	Putative cytoplasmic protein	ESA_01014	911	fCDUB5	A	A	A	A	A	A	A	A	A	A	A	A	A	P	A	A	A	A	A	A	A	A	A	A	A	A
413498.3.1250	Cdubdub	1250	97.58	ABU76281	Holliday junction resolvase / Crossover junction endodeoxyribonuclease rusA;Ontology_term=KEGG_ENZYME:3.1.22.-	ESA_01012	909	fCDUB5	A	A	A	A	A	A	A	A	A	A	A	A	A	P	A	A	A	A	A	A	A	A	A	A	A	A
413498.3.1250	Cdubdub	1250	97.58	ABU76281	Holliday junction resolvase / Crossover junction endodeoxyribonuclease rusA;Ontology_term=KEGG_ENZYME:3.1.22.-	ESA_01012	909	fCDUB5	A	A	A	A	A	A	A	P	A	A	P	A	A	P	A	A	P	P	P	P	P	A	P	P	P	A
413498.3.1251	Cdubdub	1251	100	WP_007725985	hypothetical protein			fCDUB5	A	A	A	A	A	A	A	A	A	A	A	A	A	P	A	A	A	A	A	A	A	A	A	A	A	A
413498.3.1251	Cdubdub	1251	100	WP_007725985	hypothetical protein			fCDUB5	A	A	A	A	A	A	A	A	A	A	A	A	A	P	A	A	A	A	A	A	A	A	A	P	P	A
413498.3.1253	Cdubdub	1253	95.15	ABU76279	DNA adenine methylase	ESA_01010	907	fCDUB5	A	A	A	A	A	A	A	P	A	A	P	A	A	P	A	A	A	A	P	P	A	A	P	P	A	A
413498.3.1255	Cdubdub	1255	97.46	ABU76277	FIG01047124: hypothetical protein	ESA_01008	905	fCDUB5	A	A	A	A	A	A	A	A	A	A	A	A	A	P	A	A	A	A	A	A	A	A	A	P	A	A
413498.3.1258	Cdubdub	1258	46.88	ABU78315	FIG017723: Putative cI prophage repressor protein	ESA_03086	2774	fCDUB5	A	A	A	A	A	A	A	A	A	A	A	A	A	P	A	A	A	A	A	A	A	A	A	A	A	A
413498.3.1259	Cdubdub	1259	28.94	ABU76862	Phage integrase	ESA_01608	1452	fCDUB5	A	A	A	A	A	A	A	A	A	A	A	A	A	P	A	A	A	A	A	A	A	A	A	A	A	A
413498.3.1260	Cdubdub	1260	100	WP_007730306	hypothetical protein			fCDUB5	A	A	P	A	A	A	P	A	A	A	A	A	A	P	P	A	A	A	A	A	A	A	A	A	P	A
413498.3.1261	Cdubdub	1261	74.51	AAL21597	Fels-2_prophage_protein			fCDUB5	A	A	A	A	A	A	A	A	A	A	A	A	A	P	A	A	A	A	A	A	A	A	A	A	A	A
413498.3.1262	Cdubdub	1262	100	WP_007730310	Putative ATP binding protein SugR			fCDUB5	A	A	A	A	A	A	A	A	A	A	A	A	A	P	A	A	A	A	A	A	A	A	A	A	A	A
413498.3.1263	Cdubdub	1263	84.42	AAO70950	putative_phage_tail_protein			fCDUB5	A	A	A	A	A	A	A	A	A	A	A	A	A	P	A	A	A	A	A	A	A	A	A	A	A	A
413500.3.342	Cdublau	342	95.62	WP_015742185	hypothetical protein			fCLAU1	A	A	A	A	A	A	A	A	A	A	A	A	A	A	P	P	A	A	A	A	A	A	A	A	A	A
413500.3.343	Cdublau	343	74.47	AEW62741	putative_prophage_tail_protein			fCLAU1	A	A	A	A	A	A	A	A	A	A	A	A	P	A	P	P	A	A	A	A	A	A	A	A	A	A
413500.3.343	Cdublau	343	74.47	AEW62741	putative_prophage_tail_protein			fCLAU1	A	A	P	A	P	A	A	A	A	A	A	A	P	A	P	P	A	A	A	A	A	A	A	A	P	A
413500.3.344	Cdublau	344	51.9	AEW60447	putative_bacteriophage_tail_protein			fCLAU1	A	A	P	A	A	A	A	A	A	A	A	A	A	A	P	P	A	A	A	A	A	A	A	A	A	A
413500.3.345	Cdublau	345	71.52	AEW62739	putative_prophage_tail_length_determinator			fCLAU1	A	A	A	A	P	A	A	A	A	A	A	A	A	A	P	P	A	A	A	A	A	A	A	A	A	A
413500.3.346	Cdublau	346	75.45	AEW62739	putative_prophage_tail_length_determinator			fCLAU1	A	A	P	A	P	A	A	A	A	A	A	A	P	A	P	P	A	A	A	A	A	A	A	A	A	A
413500.3.346	Cdublau	346	75.45	AEW62739	putative_prophage_tail_length_determinator			fCLAU1	A	A	A	A	P	A	A	A	A	A	A	A	P	A	P	P	A	A	A	A	A	A	A	A	P	A
413500.3.349	Cdublau	349	83.67	AEW62735	putative_prophage_tail_sheath			fCLAU1	A	A	A	A	A	A	A	A	A	A	A	A	A	A	P	P	A	A	A	A	A	A	A	A	A	A
413500.3.350	Cdublau	350	38.24	AAO71760	putative_phage_tail_fiber_protein			fCLAU1	A	A	A	A	A	A	A	A	A	A	A	A	A	A	P	P	A	A	A	A	A	A	A	A	A	A
413500.3.351	Cdublau	351	47.91	AAL23024	putative_phage_tail_fiber_protein_H			fCLAU1	A	A	A	A	A	A	A	A	A	A	A	A	A	A	P	P	A	A	A	A	A	A	A	A	A	A
413500.3.352	Cdublau	352	56.8	AAO71762	putative_phage_tail_protein			fCLAU1	A	A	A	A	A	A	A	A	A	A	A	A	A	A	P	P	A	A	A	A	A	A	A	A	A	A
413500.3.353	Cdublau	353	69.87	AEW62730	putative_prophage_baseplate_assembly_protein			fCLAU1	A	A	A	A	A	A	A	A	A	A	A	A	A	A	P	P	A	A	A	A	A	A	A	A	A	A
413500.3.354	Cdublau	354	69.57	AEW62729	putative_prophage_baseplate_protein			fCLAU1	A	A	A	A	A	A	A	A	A	A	A	A	A	A	A	A	A	A	A	A	A	A	A	A	A	A
413500.3.355	Cdublau	355	74.11	AEW62728	putative_prophage_baseplate_assembly_protein			fCLAU1	A	A	A	A	A	A	A	A	A	A	A	A	A	A	P	P	A	A	A	A	A	A	A	A	A	A
413500.3.356	Cdublau	356						fCLAU1	A	A	A	A	A	A	A	A	A	A	A	A	A	A	P	P	A	A	A	A	A	A	A	A	A	A
413500.3.357	Cdublau	357	68.29	AEW62727	"putative_prophage	_tail_completion_protein"		fCLAU1	A	A	A	A	A	A	A	A	A	A	A	A	A	A	P	P	A	A	A	A	A	A	A	A	A	A
413500.3.358	Cdublau	358	92.42	WP_015742201	Phage tail completion protein			fCLAU1	A	A	P	A	P	A	A	A	A	A	A	A	P	A	P	P	A	A	A	A	A	A	A	A	P	A
413500.3.361	Cdublau	361	64.46	AEW62724	putative_prophage_P2_LysB-like_protein			fCLAU1	A	A	A	A	A	A	A	A	A	A	A	A	A	A	A	A	A	A	A	A	A	A	A	A	A	A
413500.3.361	Cdublau	361	64.46	AEW62724	putative_prophage_P2_LysB-like_protein			fCLAU1	A	A	P	A	P	A	A	A	A	A	A	A	P	A	P	P	A	A	A	A	A	A	A	A	P	A
413500.3.362	Cdublau	362	33.59	ABU76879	Lysozyme;Ontology_term=KEGG_ENZYME:3.2.1.17	ESA_01625	1463	fCLAU1	P	P	P	P	P	P	P	P	A	A	P	P	P	P	P	P	P	A	P	A	P	P	P	P	P	P
413500.3.366	Cdublau	366	73.42	AEW62719	putative_prophage_small_terminase_subunit			fCLAU1	A	A	A	A	P	A	A	A	A	A	A	A	A	A	P	P	A	A	A	A	A	A	A	A	A	A
413500.3.367	Cdublau	367	25.39	ABU78251	Phage major capsid protein	ESA_03022	2732	fCLAU1	A	A	P	A	P	A	A	A	A	A	A	A	P	A	P	P	A	A	A	A	A	A	A	A	A	A
413500.3.368	Cdublau	368	80.28	AEW62716	putative_prophage_capsid_scaffolding_protein			fCLAU1	A	A	A	A	P	A	A	A	A	A	A	A	A	A	P	A	A	A	A	A	A	A	A	A	A	A
413500.3.369	Cdublau	369	87.59	AEW62715	putative_prophage_large_terminase_protein			fCLAU1	A	A	A	A	P	A	A	A	A	A	A	A	P	A	P	P	A	A	A	A	A	A	A	A	P	P
413500.3.370	Cdublau	370	85.3	AEW62714	putative_prophage_presumed_portal_protein			fCLAU1	A	A	A	A	A	A	A	A	A	A	A	A	A	A	P	P	A	A	A	A	A	A	A	A	A	A
413500.3.371	Cdublau	371						fCLAU1	A	A	A	A	A	A	A	A	A	A	A	A	A	A	P	P	A	A	A	A	A	A	A	A	A	A
413500.3.373	Cdublau	373	96.65	WP_023898121	Phage replication protein			fCLAU1	A	A	A	A	A	A	A	A	A	A	A	A	A	A	P	P	A	A	A	A	A	A	A	A	P	A
413500.3.374	Cdublau	374	66.67	AEW62705	putative_phage_protein			fCLAU1	A	A	P	A	P	A	A	A	A	A	A	A	A	A	P	P	A	A	A	A	A	A	A	A	A	A
413500.3.375	Cdublau	375	68.83	AAL21618	Fels-2_prophage_protein			fCLAU1	A	A	A	A	A	A	A	A	A	A	A	A	A	A	P	P	A	A	A	A	A	A	A	A	A	A
413500.3.378	Cdublau	378	100	WP_015742223	Regulatory protein CII			fCLAU1	A	A	A	A	A	A	A	A	A	A	A	A	A	A	P	P	A	A	A	A	A	A	A	A	P	A
413500.3.379	Cdublau	379	59.52	AAO71791	phage_repressor_protein_cI;cI			fCLAU1	A	A	A	A	A	A	A	A	A	A	A	A	A	A	P	P	A	A	A	A	A	A	A	A	A	A
413500.3.380	Cdublau	380	28.57	ABU75734	Tyrosine recombinase XerD	ESA_00437	397	fCLAU1	A	A	A	A	A	A	A	A	A	A	A	A	A	A	P	P	A	A	A	A	A	A	A	A	A	A
413500.3.381	Cdublau	381						fCLAU1	A	A	A	A	A	A	A	A	A	A	A	A	A	A	P	P	A	A	A	A	A	A	A	A	A	A
413500.3.382	Cdublau	382	59.15	ABU75914	Phage integrase2C Phage P4-associated	ESA_00630	560	fCLAU1	A	A	A	A	A	A	A	A	A	A	A	A	A	A	P	P	A	A	A	A	A	A	A	A	A	A
413500.3.383	Cdublau	383	74.55	ABU78180	Lipid A biosynthesis lauroyl acyltransferase;Ontology_term=KEGG_ENZYME:2.3.1.-	ESA_02951	2671	fCLAU1	A	A	A	A	A	A	A	A	A	A	A	A	A	A	P	P	A	A	A	A	A	A	A	A	A	A
413500.3.384	Cdublau	384	96.84	ACI07888	conserved_hypothetical_protein			fCLAU1	A	A	A	A	A	A	A	A	A	A	A	A	A	A	P	P	A	A	A	A	A	A	A	A	A	A
413500.3.385	Cdublau	385	98.28	ACI07176	cyclic_beta_1-2_glucan_synthase			fCLAU1	A	A	A	A	A	A	A	A	A	A	A	A	A	A	P	P	A	A	A	A	A	A	A	A	A	A
413500.3.386	Cdublau	386	41.79	ABU79502	Cold shock protein CspA	ESA_04323	3891	fCLAU1	A	A	A	A	A	A	A	A	A	A	A	A	A	A	P	P	A	A	A	A	A	A	A	A	A	A
413500.3.387	Cdublau	387	54.41	ABU79502	Cold shock protein CspA	ESA_04323	3891	fCLAU1	A	A	A	A	A	A	A	A	A	A	A	A	A	A	P	P	A	A	A	A	A	A	A	A	A	A
413500.3.388	Cdublau	388	51.85	ABU76791	DNA-binding protein H-NS	ESA_01537	1380	fCLAU1	A	A	A	A	A	A	A	A	A	A	A	A	A	A	P	P	A	A	A	A	A	A	A	A	A	A
413500.3.389	Cdublau	389	44.35	ABU76043	Arsenate reductase;Ontology_term=KEGG_ENZYME:1.20.4.1	ESA_00766	683	fCLAU1	A	A	A	A	A	A	A	A	A	A	A	A	A	A	P	P	A	A	A	A	A	A	A	A	A	A
413500.3.390	Cdublau	390	87.88	AHB72633	Arsenical_pump_membrane_protein			fCLAU1	A	A	A	A	A	A	A	A	A	A	A	A	A	A	P	P	A	A	A	A	A	A	A	A	A	A
413500.3.391	Cdublau	391	72	AAO68734	conserved_hypothetical_protein			fCLAU1	A	A	A	A	A	A	A	A	A	A	A	A	A	A	P	P	A	A	A	A	A	A	A	A	A	A
413500.3.392	Cdublau	392	76.92	WP_022624429	hypothetical protein			fCLAU1	A	A	A	A	A	A	A	A	A	A	A	A	A	A	P	P	A	A	A	A	A	A	A	A	A	A
413500.3.395	Cdublau	395	98.36	ACI10688	OLD_family_TOPRIM_nucleotidyl_transferase/hydrolase_domain_protein			fCLAU1	A	A	A	A	A	A	A	A	A	A	A	A	A	A	P	P	A	A	A	A	A	A	A	A	A	A
413500.3.396	Cdublau	396	64.44	ACI07419	GTPase_family_protein			fCLAU1	A	A	A	A	A	A	A	A	A	A	A	A	A	A	P	P	A	A	A	A	A	A	A	A	A	A
413500.3.397	Cdublau	397	98.28	WP_010847063	FIG01047234: hypothetical protein			fCLAU1	A	A	A	A	A	A	A	A	A	A	A	A	A	A	P	P	A	A	A	A	A	A	A	A	A	A
413500.3.398	Cdublau	398	61.64	ACI06684	antirestriction_protein			fCLAU1	A	A	A	A	A	A	A	A	A	A	A	A	A	A	P	A	A	A	A	A	A	A	A	A	A	A
413500.3.399	Cdublau	399	58.2	ABU79275	DNA repair protein RadC	ESA_04094	3676	fCLAU1	A	A	A	A	A	A	A	A	A	A	A	A	A	A	P	P	A	A	A	A	A	A	A	A	A	A
413500.3.400	Cdublau	400	70	ACI11162	conserved_hypothetical_protein			fCLAU1	A	A	A	A	A	A	A	A	A	A	A	A	A	A	P	P	A	A	A	A	A	A	A	A	A	A
413500.3.401	Cdublau	401	89.32	WP_024967353	YeeV toxin protein			fCLAU1	A	A	A	A	A	A	A	A	A	A	A	A	A	A	P	P	A	A	A	A	A	A	A	A	A	A
413500.3.402	Cdublau	402	84.62	WP_022649089	hypothetical protein			fCLAU1	A	A	A	A	A	A	A	A	A	A	A	A	A	A	P	P	A	A	A	A	A	A	A	A	A	A
413500.3.403	Cdublau	403	84.78	ABU76525	Error-prone2C lesion bypass DNA polymerase V (UmuC)	ESA_01263	1132	fCLAU1	A	A	A	A	A	A	A	A	A	A	A	A	A	A	P	P	A	A	A	A	A	A	A	A	A	A
413500.3.404	Cdublau	404	100	WP_007751740	hypothetical protein			fCLAU1	A	A	A	A	A	A	A	A	A	A	A	A	A	P	P	P	A	A	A	A	A	A	A	A	A	A
413500.3.405	Cdublau	405	100	WP_007751743	hypothetical protein			fCLAU1	A	A	A	A	A	A	A	A	A	A	A	A	A	P	P	P	A	P	A	A	A	A	A	A	A	A
413500.3.1781	Cdublau	1781	96.05	ABU76428	Colanic acid biosynthesis glycosyl transferase WcaC	ESA_01161	1043		A	A	A	A	A	A	A	A	A	A	P	A	A	P	P	P	P	A	A	A	A	A	A	A	A	A
413500.3.1783	Cdublau	1783	94.4	ABU76430	Colanic acid biosynthesis glycosyl transferase WcaE	ESA_01163	1045		A	P	A	P	A	A	A	A	A	A	A	A	A	P	P	P	A	A	A	A	A	A	A	A	A	A
413500.3.1791	Cdublau	1791	97.13	ABU76438	Colanic acid biosynthsis UDP-glucose lipid carrier transferase WcaJ	ESA_01171	1053		A	P	A	P	A	A	A	A	A	A	A	A	A	P	P	P	A	P	A	A	A	P	A	A	A	A
413500.3.2237	Cdublau	2237	89.2	ABU76862	Phage integrase	ESA_01608	1452	fCLAU3	A	A	A	A	A	A	A	A	A	A	A	A	A	A	P	P	A	P	A	A	A	A	A	A	A	A
413500.3.2240	Cdublau	2240	100	WP_007749450	hypothetical protein			fCLAU3	A	A	A	A	A	A	A	A	A	A	A	A	A	A	P	P	A	P	A	A	A	A	A	A	A	A
413500.3.2241	Cdublau	2241	100	ABU76886	phage terminase2C small subunit2C putative2C P27 family	ESA_01632	1465	fCLAU3	A	A	P	A	P	A	P	A	A	A	A	A	P	A	P	P	A	P	A	A	P	A	A	P	A	A
413500.3.2242	Cdublau	2242	98.65	ABU76887	Phage terminase large subunit	ESA_01633	1466	fCLAU3	A	A	P	A	P	A	P	A	A	A	A	A	P	A	P	P	A	P	A	A	P	A	A	P	A	A
413500.3.2243	Cdublau	2243	96.37	ABU76889	Phage portal protein	ESA_01635	1468	fCLAU3	A	A	P	A	P	A	P	A	A	A	A	A	P	A	P	P	A	P	A	A	P	A	A	P	A	A
413500.3.2244	Cdublau	2244	99.03	ABU76890	Phage head maturation protease	ESA_01636	1469	fCLAU3	A	A	P	A	P	A	P	A	A	A	A	A	P	A	P	P	A	P	A	A	P	A	A	P	A	A
413500.3.2245	Cdublau	2245	99.25	ABU76891	Phage major capsid protein	ESA_01637	1470	fCLAU3	A	A	P	A	P	A	P	A	A	A	A	A	P	A	P	P	A	P	A	A	P	A	A	P	A	A
413500.3.2246	Cdublau	2246	88.74	WP_007668790	"FIG111678: IS	phage		fCLAU3	A	A	A	A	A	A	A	A	A	A	A	A	A	A	P	P	A	A	A	A	A	A	A	A	A	A
413500.3.2247	Cdublau	2247	100	WP_007749408	Bacteriophage tail sheath protein			fCLAU3	A	A	P	A	P	A	A	A	A	A	A	A	A	A	P	P	A	P	A	A	A	A	A	P	A	A
413500.3.2248	Cdublau	2248	100	WP_007668785	Phage tail tube protein			fCLAU3	A	A	P	A	P	A	A	A	A	A	A	A	P	A	P	P	A	P	A	A	A	A	A	P	A	A
413500.3.2249	Cdublau	2249	99.07	WP_007749398	hypothetical protein			fCLAU3	A	A	A	A	P	A	A	A	A	A	A	A	A	A	A	P	A	A	A	A	A	A	A	A	A	A
413500.3.2250	Cdublau	2250	23.14	AAL21584	Fels-2_prophage_protein			fCLAU3	A	A	A	A	A	A	A	A	A	A	A	A	P	A	P	P	A	P	A	A	A	A	A	A	A	A
413500.3.2251	Cdublau	2251	99.3	WP_007668770	Phage tail/DNA circulation protein			fCLAU3	A	A	P	A	P	A	A	A	A	A	A	A	P	A	P	P	A	P	A	A	A	A	A	P	A	A
413500.3.2252	Cdublau	2252	98.02	WP_007668767	FIG003269: Prophage tail protein			fCLAU3	A	A	P	A	P	A	A	P	A	A	A	A	P	A	P	P	A	P	A	A	A	A	P	P	A	A
413500.3.2253	Cdublau	2253	99.48	WP_007668765	Prophage baseplate assembly protein V			fCLAU3	A	A	A	A	A	A	A	A	A	A	A	A	P	A	P	P	A	P	A	A	A	A	A	A	A	A
413500.3.2254	Cdublau	2254	100	WP_007668762	Bacteriophage protein GP46			fCLAU3	A	A	P	A	P	A	A	A	A	A	A	A	P	A	P	P	A	P	A	A	A	A	A	P	A	A
413500.3.2255	Cdublau	2255	98.35	ABU76896	hypothetical protein	ESA_01642	1473	fCLAU3	A	A	P	A	P	A	A	A	A	A	A	A	P	A	P	P	A	P	A	A	A	A	A	P	A	A
413500.3.2256	Cdublau	2256	95.86	ABU76897	FIG121501: Prophage tail protein	ESA_01643	1474	fCLAU3	A	A	P	A	A	A	A	A	A	A	A	A	P	A	P	P	A	P	A	A	A	A	A	A	A	A
413500.3.2257	Cdublau	2257	51.44	ABU76898	Prophage tail fiber protein	ESA_01644	1475	fCLAU3	A	A	A	A	A	A	A	A	A	A	A	A	P	A	P	P	A	P	A	A	A	A	A	P	A	A
413500.3.2258	Cdublau	2258	38.21	AAL21592	Fels-2_prophage_protein			fCLAU3	A	A	A	A	A	A	A	A	A	A	A	A	P	A	P	P	A	P	A	A	A	A	A	P	A	A
413500.3.2259	Cdublau	2259	75.49	YP_008888616	hypothetical_protein			fCLAU3	A	A	A	A	A	A	A	A	A	A	A	A	A	A	P	P	A	P	A	A	A	A	A	A	A	A
413500.3.2260	Cdublau	2260	83.8	AHB72633	Arsenical_pump_membrane_protein			fCLAU3	A	A	A	A	A	A	A	A	A	A	A	A	A	A	P	P	A	P	A	A	A	A	A	A	A	A
413500.3.2261	Cdublau	2261	46.09	ABU76043	Arsenate reductase;Ontology_term=KEGG_ENZYME:1.20.4.1	ESA_00766	683	fCLAU3	A	A	A	A	A	A	A	A	A	A	A	A	A	A	P	P	A	P	A	A	A	A	A	A	A	A
413500.3.2262	Cdublau	2262	99.58	WP_007749365	Arsenic resistance protein ArsH			fCLAU3	A	A	A	A	A	A	A	A	A	A	A	A	A	A	P	P	A	P	A	A	A	A	A	A	A	A
413500.3.2263	Cdublau	2263	100	WP_007749362	"Transcriptional regulator	ArsR family"		fCLAU3	A	A	A	A	A	A	A	A	A	A	A	A	A	A	P	P	A	P	A	A	A	A	A	A	A	A
413500.3.2264	Cdublau	2264	43.69	AEW62602	major_facilitator_superfamily_transporter			fCLAU3	A	A	A	A	A	A	A	A	A	A	A	A	A	A	P	P	A	P	A	A	A	A	A	A	A	A
413500.3.2265	Cdublau	2265	52.33	ABU76373	GCN5-related N-acetyltransferase	ESA_01105	991	fCLAU3	A	A	A	A	A	A	A	A	A	A	A	A	A	A	P	P	A	P	A	A	A	A	A	A	A	A
413500.3.2266	Cdublau	2266	28.14	ABU76349	LysR family transcriptional regulator YeiE	ESA_01081	967	fCLAU3	A	A	A	A	A	A	A	A	A	A	A	A	A	A	P	P	A	P	A	A	A	A	A	A	A	A
413503.3.433	Cmal 825	433	91.78	ABU76913	FIG00553301: hypothetical protein	ESA_01659	1489	core	P	P	P	A	A	A	A	A	A	A	A	A	A	A	A	A	P	A	P	A	A	A	A	A	A	A
413503.3.435	Cmal 825	435	97.92	ABU76911	Gamma-D-Glutamyl-meso-Diaminopimelate Amidase	ESA_01657	1487	core	P	P	P	A	A	A	A	P	P	P	P	P	A	A	A	A	P	A	P	P	A	A	P	P	A	A
413503.3.436	Cmal 825	436	96.94	ABU76910	L-alanine-DL-glutamate epimerase	ESA_01656	1486	core	P	P	P	A	A	A	A	A	A	A	A	A	A	A	A	A	P	A	P	A	A	A	A	A	A	A
413503.3.562	Cmal 825	562	67.14	ACI11553	glyoxalase_family_protein			GR51	A	A	A	A	A	A	A	A	A	A	A	A	A	A	A	A	P	A	A	A	A	A	A	A	A	A
413503.3.563	Cmal 825	563	36.59	ACI10202	cyanate_transporter;cynX			GR51	A	A	A	A	P	A	A	A	A	A	A	A	A	A	A	A	P	A	A	A	A	A	A	A	A	A
413503.3.564	Cmal 825	564	32.26	ABU77063	Multiple antibiotic resistance protein MarR	ESA_01809	1624	GR51	A	A	A	A	P	A	A	A	A	A	A	A	A	A	A	A	P	A	A	A	A	A	A	A	A	A
413503.3.565	Cmal 825	565	28.77	ABU75795	Glycine cleavage system transcriptional activator GcvA	ESA_00503	451	GR51	A	A	A	A	P	A	A	A	A	A	A	A	A	A	A	A	P	A	A	A	A	A	A	A	A	A
413503.3.566	Cmal 825	566	100	WP_007775724	hypothetical protein			GR51	A	A	A	A	P	A	A	A	A	A	A	A	A	A	A	A	P	A	A	A	A	A	A	A	A	A
413503.3.567	Cmal 825	567	30.85	ABU77746	Uncharacterized glutathione S-transferase-like protein	ESA_02501	2256	GR51	A	A	A	A	A	A	A	A	A	A	A	A	A	A	A	A	P	A	A	A	A	A	A	A	A	A
413503.3.587	Cmal 825	587	81.58	ABU76721	hypothetical protein	ESA_01463	1313	fCMAL1	A	A	A	A	A	A	A	A	A	A	A	A	A	A	A	A	P	A	A	A	A	A	A	A	A	A
413503.3.588	Cmal 825	588	81.67	AAO69902	bactoprenol-linked_glucose_translocase;gtrA			fCMAL1	A	A	A	A	A	P	A	A	A	A	A	A	A	A	A	A	P	A	P	A	A	A	A	A	A	A
413503.3.589	Cmal 825	589	94.41	ABU78256	Polymyxin resistance protein ArnC2C glycosyl transferase;Ontology_term=KEGG_ENZYME:2.4.-.-	ESA_03027	2735	fCMAL1	A	A	A	A	A	A	A	A	A	A	A	A	A	A	A	A	P	A	A	A	A	A	A	A	A	A
413503.3.590	Cmal 825	590	100	WP_007775782	hypothetical protein			fCMAL1	A	A	A	A	A	A	A	A	A	A	A	A	A	A	A	A	P	A	A	A	A	A	A	A	A	A
413503.3.591	Cmal 825	591	72.11	ABU78258	binds to the polymannose O-antigen accelerating adsorption of T5 phage	ESA_03029	2737	fCMAL1	A	A	A	A	A	A	A	A	A	A	A	A	A	A	A	A	P	A	A	A	A	A	A	A	A	A
413503.3.592	Cmal 825	592	89.83	ABU78259	FIG00553532: hypothetical protein	ESA_03030	2738	fCMAL1	A	A	A	A	A	A	A	A	A	A	A	A	A	A	A	A	P	A	A	A	A	A	A	A	A	A
413503.3.593	Cmal 825	593	97.58	ABU78262	hypothetical protein	ESA_03033	2740	fCMAL1	A	P	A	A	A	A	P	A	A	A	A	A	A	A	A	A	P	A	A	A	P	A	A	A	A	A
413503.3.594	Cmal 825	594	80	ABU78263	Phage tail length tape-measure protein 1	ESA_03034	2741	fCMAL1	A	A	A	A	A	A	A	A	A	A	A	A	A	A	A	A	P	A	A	A	A	A	A	A	A	A
413503.3.595	Cmal 825	595	100	WP_007779740	hypothetical protein			fCMAL1	A	A	A	A	A	A	A	A	A	A	A	A	A	A	A	A	P	A	A	A	A	A	A	A	A	A
413503.3.596	Cmal 825	596	67.27	ABU78265	hypothetical protein	ESA_03036	2742	fCMAL1	A	A	A	A	A	A	A	A	A	A	A	A	A	A	A	A	P	A	A	A	A	A	A	A	A	A
413503.3.597	Cmal 825	597	47.71	ABU78268	FIG00627013: hypothetical protein	ESA_03039	2745	fCMAL1	A	A	A	A	A	A	A	A	A	A	A	A	A	A	A	A	P	A	A	A	A	A	A	A	A	A
413503.3.598	Cmal 825	598	33.56	ABU78271	FIG00553480: hypothetical protein	ESA_03042	2747	fCMAL1	A	A	A	A	A	A	A	A	A	A	A	A	A	A	A	A	P	A	A	A	A	A	A	A	A	A
413503.3.599	Cmal 825	599	65.85	ABU78272	FIG00553556: hypothetical protein	ESA_03043	2748	fCMAL1	A	A	A	A	A	A	A	A	A	A	A	A	A	A	A	A	P	A	A	A	A	A	A	A	A	A
413503.3.600	Cmal 825	600	98.75	WP_007779730	hypothetical protein			fCMAL1	A	P	P	A	A	P	A	A	A	A	A	A	A	A	A	A	P	A	P	A	A	A	A	A	A	A
413503.3.601	Cmal 825	601	23.91	ABU78275	FIG01045895: hypothetical protein	ESA_03046	2751	fCMAL1	A	A	P	A	A	A	A	A	A	A	A	A	A	A	A	A	P	A	P	A	A	A	A	A	A	A
413503.3.602	Cmal 825	602	100	WP_007786504	gp8			fCMAL1	A	A	P	A	A	A	A	A	A	A	A	A	A	A	A	A	P	A	P	A	A	A	A	A	A	A
413503.3.603	Cmal 825	603	30.27	ABU78277	gp7	ESA_03048	2753	fCMAL1	A	A	A	A	A	P	A	A	A	A	A	A	A	A	A	A	P	A	A	A	A	A	P	A	A	A
413503.3.604	Cmal 825	604	100	WP_007779666	FIG01047095: hypothetical protein			fCMAL1	A	P	P	A	A	P	A	A	A	A	A	A	A	A	A	A	P	A	A	A	A	A	A	A	A	A
413503.3.605	Cmal 825	605	31.84	ABU78280	FIG00554000: hypothetical protein	ESA_03051	2754	fCMAL1	A	P	P	A	A	P	A	A	A	A	A	A	A	A	A	A	P	A	P	A	A	A	P	A	A	A
413503.3.606	Cmal 825	606	29.91	AEW60962	putative_bacteriophage_protein			fCMAL1	A	A	A	A	A	A	A	A	A	A	A	A	A	A	A	A	P	A	A	A	A	A	A	A	A	A
413503.3.607	Cmal 825	607	93.94	ABU78284	hypothetical protein	ESA_03055	2757	fCMAL1	A	A	A	A	A	A	A	A	A	A	A	A	A	A	A	A	P	A	A	A	A	A	A	A	A	A
413503.3.608	Cmal 825	608	97.44	ABU78287	Putative DNA-binding protein Roi of bacteriophage BP-933W	ESA_03058	2758	fCMAL1	A	A	A	A	A	A	A	A	A	A	A	A	A	A	A	A	P	A	A	A	A	A	A	A	A	A
413503.3.609	Cmal 825	609	73	ABU77978	Phage outer membrane lytic protein Rz%3B Endopeptidase;Ontology_term=KEGG_ENZYME:3.4.-.-	ESA_02746	2477	fCMAL1	A	P	P	A	P	P	A	P	P	P	P	P	A	P	P	P	P	P	P	P	A	P	P	P	A	P
413503.3.610	Cmal 825	610	93.83	ABU77979	Lysozyme;Ontology_term=KEGG_ENZYME:3.2.1.17	ESA_02747	2478	fCMAL1	A	A	A	A	A	A	A	A	A	A	A	A	A	A	A	A	P	A	A	A	A	A	A	A	A	A
413503.3.613	Cmal 825	613	97.73	ABU78296	hypothetical protein	ESA_03067	2765	fCMAL1	A	A	P	P	A	P	P	A	A	A	A	A	A	A	A	A	P	A	A	A	P	A	P	A	A	A
413503.3.614	Cmal 825	614	94.55	ABU78299	Phage NinG rap recombination	ESA_03070	2767	fCMAL1	A	A	A	A	A	A	A	A	A	A	A	A	A	A	A	A	A	A	A	A	A	A	A	A	A	A
413503.3.615	Cmal 825	615	100	WP_007778604	Phage NinX			fCMAL1	A	A	A	A	A	A	A	A	A	A	A	A	A	A	A	A	P	A	A	A	A	A	A	A	A	A
413503.3.616	Cmal 825	616	92.98	ABU78303	hypothetical protein	ESA_03074	2768	fCMAL1	A	P	A	A	A	A	A	A	A	A	A	A	A	A	A	A	P	A	P	A	P	A	A	A	A	A
413503.3.617	Cmal 825	617	97.67	WP_029039636	probable DNA methylase			fCMAL1	A	A	A	A	A	A	A	A	A	A	A	A	A	A	A	A	A	A	A	A	A	A	A	A	A	A
413503.3.618	Cmal 825	618	38.39	ACI06830	putative_ninB_protein			fCMAL1	A	A	P	A	A	A	A	A	A	A	A	A	A	A	A	A	P	A	A	A	A	A	A	A	A	A
413503.3.619	Cmal 825	619	64.29	ABU78308	hypothetical protein	ESA_03079	2771	fCMAL1	A	A	A	A	A	A	A	A	A	A	A	A	A	A	A	A	P	A	A	A	A	P	A	A	A	A
413503.3.620	Cmal 825	620	38.46	WP_023898280	hypothetical protein			fCMAL1	A	A	A	A	A	A	A	A	A	A	A	A	A	A	A	A	P	A	A	A	A	A	A	A	A	A
413503.3.621	Cmal 825	621	99.01	WP_029039724	"DNA primase/helicase	phage-associated"		fCMAL1	A	A	A	A	A	A	A	A	A	A	A	A	A	A	A	A	P	A	A	A	A	A	A	A	A	A
413503.3.622	Cmal 825	622	100	WP_007778181	Origin specific replication initiation factor			fCMAL1	A	A	P	A	A	A	A	A	A	A	A	A	A	A	A	A	P	A	A	A	A	A	P	A	A	A
413503.3.622	Cmal 825	622	100	WP_007778181	Origin specific replication initiation factor			fCMAL1	A	A	P	A	A	A	A	A	A	A	A	A	A	A	A	A	P	A	A	A	A	A	A	A	A	A
413503.3.623	Cmal 825	623	91.3	WP_029464165	cII			fCMAL1	P	P	P	P	A	A	P	A	A	A	A	P	A	A	A	A	P	A	A	A	A	A	A	A	A	A
413503.3.624	Cmal 825	624	80.77	AAL19833	predicted_Fels-1_prophage_transcriptional_regulator			fCMAL1	A	A	A	A	A	A	A	A	A	A	A	A	A	A	A	A	P	A	A	A	A	A	P	A	A	A
413503.3.625	Cmal 825	625	69.23	AAL19833	predicted_Fels-1_prophage_transcriptional_regulator			fCMAL1	A	A	A	A	A	A	A	A	A	A	A	A	A	A	A	A	P	A	P	A	A	A	P	A	P	A
413503.3.626	Cmal 825	626	100	WP_007778131	hypothetical protein			fCMAL1	A	A	A	A	A	A	A	A	A	A	A	A	A	A	A	A	P	A	P	A	A	A	A	A	A	A
413503.3.627	Cmal 825	627	41.24	ACI10020	conserved_hypothetical_protein			fCMAL1	P	A	A	A	A	A	A	A	A	A	A	A	A	A	A	A	P	A	P	A	A	A	A	A	A	A
413503.3.628	Cmal 825	628	100	WP_007841605	hypothetical protein			fCMAL1	P	A	A	A	A	A	A	A	A	A	A	A	A	A	P	P	P	A	P	A	A	A	A	A	A	A
413503.3.629	Cmal 825	629	71.74	ACI10463	conserved_hypothetical_protein			fCMAL1	A	A	A	A	A	P	A	A	A	A	A	A	A	A	A	A	P	A	P	A	A	A	A	A	A	A
413503.3.629	Cmal 825	629	71.74	ACI10463	conserved_hypothetical_protein			fCMAL1	P	A	A	A	A	P	A	A	A	A	A	A	A	A	P	P	P	A	P	A	A	P	A	A	A	A
413503.3.630	Cmal 825	630	100	WP_007778077	Single-stranded DNA-binding protein			fCMAL1	A	A	A	A	A	A	A	A	A	A	A	A	A	A	A	A	P	A	A	A	A	A	A	A	A	A
413503.3.632	Cmal 825	632	96.23	ABU78330	hypothetical protein	ESA_03101	2782	fCMAL1	A	A	P	A	A	A	A	A	A	A	A	P	A	A	P	P	P	A	A	P	A	A	P	A	P	A
413503.3.633	Cmal 825	633	58.02	WP_007847503	Phage eae protein			fCMAL1	A	A	A	A	A	A	A	A	A	A	A	A	A	A	A	A	P	A	A	A	A	A	A	A	A	A
413503.3.634	Cmal 825	634	100	WP_007777846	hypothetical protein			fCMAL1	A	A	A	A	A	A	A	A	A	A	A	A	A	A	A	A	P	A	A	A	A	A	A	A	A	A
413503.3.635	Cmal 825	635	95.45	ABU78331	hypothetical protein	ESA_03102	2783	fCMAL1	A	A	A	A	A	A	A	A	A	A	A	A	A	A	A	A	P	A	A	A	A	A	A	A	A	A
413503.3.636	Cmal 825	636	55.56	ABU76863	Putative excisionase	ESA_01609	1453	fCMAL1	A	A	A	A	A	A	P	A	A	A	A	A	A	A	A	A	P	A	P	A	A	A	A	A	A	P
413503.3.637	Cmal 825	637	55.53	ABU76862	Phage integrase	ESA_01608	1452	fCMAL1	A	A	A	A	A	A	A	A	A	A	A	A	A	A	A	A	P	A	A	A	A	A	A	A	A	A
413503.3.802	Cmal 825	802	93.03	ABU76541	hypothetical protein	ESA_01279	1144	fCMAL2	A	A	A	A	A	A	A	A	A	A	A	A	A	A	A	A	P	A	P	A	A	A	A	A	A	A
413503.3.803	Cmal 825	803	100	WP_023898477	hypothetical protein			fCMAL2	A	A	A	A	A	A	A	A	A	A	A	A	A	A	A	A	P	A	A	A	A	A	A	A	A	A
413503.3.804	Cmal 825	804	87.74	WP_017900603				fCMAL2	A	A	A	A	A	A	A	A	A	A	A	A	A	A	A	A	P	A	A	A	A	A	A	A	A	A
413503.3.804	Cmal 825	804		WP_017900603				fCMAL2	A	A	A	A	A	A	A	A	A	A	A	A	A	A	A	A	P	A	A	A	A	A	A	A	A	A
413503.3.805	Cmal 825	805	99.89	WP_007776115	ATPase involved in DNA repair			fCMAL2	A	A	A	A	A	A	A	A	A	A	A	A	A	A	A	A	P	A	A	A	A	A	A	A	A	A
413503.3.806	Cmal 825	806	95.93	ABU76525	Error-prone2C lesion bypass DNA polymerase V (UmuC)	ESA_01263	1132	fCMAL2	A	A	A	A	A	A	A	A	A	A	A	A	A	A	A	A	P	A	A	A	A	A	A	A	A	A
413503.3.807	Cmal 825	807	91.89	ABU76524	Error-prone repair protein UmuD;Ontology_term=KEGG_ENZYME:3.4.21.-	ESA_01262	1131	fCMAL2	A	A	P	A	A	A	A	P	A	A	P	A	A	A	A	A	P	A	A	P	A	A	P	P	A	A
413503.3.808	Cmal 825	808	45.88	AAO70957	hypothetical_protein			fCMAL2	A	A	A	A	A	A	A	A	A	A	A	A	A	A	A	A	P	A	A	A	A	A	A	A	A	A
413503.3.809	Cmal 825	809	99.8	WP_007776121	Phage minor tail protein			fCMAL2	A	A	A	A	A	A	A	A	A	A	A	A	A	A	A	A	P	A	A	A	A	A	A	A	A	A
413503.3.810	Cmal 825	810	100	WP_007776122	FIG00553794: hypothetical protein			fCMAL2	A	A	A	A	A	A	A	A	A	A	A	A	A	A	A	A	P	A	A	A	A	A	A	A	A	A
413503.3.814	Cmal 825	814	94.34	ABU76302	FIG00638104: hypothetical protein	ESA_01033	926	fCMAL2	A	A	P	A	A	A	A	P	P	P	P	A	A	P	A	A	P	A	A	P	P	A	P	P	P	A
413503.3.815	Cmal 825	815	78.7	ABU76299	FIG00553545: hypothetical protein	ESA_01030	924	fCMAL2	A	A	A	A	A	A	A	P	A	A	P	A	A	P	A	A	P	A	A	P	A	A	P	A	A	A
413503.3.816	Cmal 825	816	53.33	ACI11481	HNH_endonuclease_domain_protein			fCMAL2	A	A	A	A	A	A	A	A	A	A	A	A	A	A	A	A	P	A	A	A	A	A	A	A	A	A
413503.3.817	Cmal 825	817	80.88	ABU76289	Phage endopeptidase	ESA_01020	916	fCMAL2	A	A	P	A	A	A	A	A	A	A	A	A	A	A	A	A	P	A	A	A	A	A	A	A	A	A
413503.3.818	Cmal 825	818	91.79	ABU76288	Lytic enzyme	ESA_01019	915	fCMAL2	A	A	P	A	A	A	A	A	A	A	A	A	A	A	A	A	P	A	A	A	A	A	A	A	A	A
413503.3.819	Cmal 825	819	98.51	ABU76287	Putative prophage membrane protein	ESA_01018	914	fCMAL2	A	A	P	A	A	A	A	A	A	A	A	A	A	A	A	A	P	A	A	A	A	A	A	A	A	A
413503.3.820	Cmal 825	820	99.21	ABU76286	Putative prophage membrane protein	ESA_01017	913	fCMAL2	A	A	P	A	A	A	A	A	A	A	A	A	A	A	A	A	P	A	A	A	A	A	A	A	A	A
413503.3.821	Cmal 825	821	97.73	ABU76284	Phage antitermination protein Q	ESA_01015	912	fCMAL2	A	A	P	A	A	A	A	P	A	A	P	A	A	P	A	A	P	P	A	P	P	A	P	P	A	A
413503.3.822	Cmal 825	822	99.21	ABU76281	Holliday junction resolvase / Crossover junction endodeoxyribonuclease rusA;Ontology_term=KEGG_ENZYME:3.1.22.-	ESA_01012	909	fCMAL2	A	A	A	A	A	A	A	A	A	A	A	A	A	A	A	A	P	A	A	A	A	A	A	A	A	A
413503.3.822	Cmal 825	822	99.21	ABU76281	Holliday junction resolvase / Crossover junction endodeoxyribonuclease rusA;Ontology_term=KEGG_ENZYME:3.1.22.-	ESA_01012	909	fCMAL2	A	A	A	A	A	A	A	P	A	A	P	A	A	P	A	A	P	P	P	P	P	A	P	P	P	A
413503.3.823	Cmal 825	823	86.46	ABU76280	SOS-response repressor and protease LexA;Ontology_term=KEGG_ENZYME:3.4.21.88	ESA_01011	908	fCMAL2	A	A	A	A	A	A	A	A	A	A	A	A	A	A	A	A	P	A	A	A	A	A	A	A	A	A
413503.3.824	Cmal 825	824	94.64	ABU76279	DNA adenine methylase	ESA_01010	907	fCMAL2	A	A	A	A	A	A	A	P	A	A	P	A	A	A	A	A	P	A	A	P	A	A	A	A	A	A
413503.3.825	Cmal 825	825	96.15	ABU76278	FIG00554669: hypothetical protein	ESA_01009	906	fCMAL2	A	A	A	A	A	A	A	A	A	A	A	A	A	A	A	A	A	A	A	A	A	A	A	A	A	A
413503.3.826	Cmal 825	826	97.46	ABU76277	FIG01047124: hypothetical protein	ESA_01008	905	fCMAL2	A	A	P	A	A	A	A	A	A	A	A	A	A	A	A	A	P	A	A	P	A	A	P	P	A	A
413503.3.828	Cmal 825	828	53.06	ABU76863	Putative excisionase	ESA_01609	1453	fCMAL2	A	A	P	A	A	A	A	A	A	A	A	A	A	A	A	A	P	A	A	A	A	A	A	P	A	A
413503.3.829	Cmal 825	829	59.43	ABU76862	Phage integrase	ESA_01608	1452	fCMAL2	A	A	P	A	A	A	A	A	A	A	A	A	A	A	A	A	P	A	A	A	A	A	A	P	A	A
413503.3.2104	Cmal 825	2104	100	WP_007779079	hypothetical protein			GR32	P	P	P	A	A	P	A	A	A	A	A	A	A	A	P	P	P	A	P	A	A	A	A	A	A	P
413503.3.2105	Cmal 825	2105	100	WP_007702902	hypothetical protein			GR32	P	P	P	A	A	A	A	A	A	A	A	A	A	A	A	A	P	A	P	A	A	A	A	A	A	A
413503.3.2106	Cmal 825	2106	100	WP_007797229	RelE/StbE replicon stabilization toxin			GR32	P	P	P	A	A	P	A	A	A	A	A	A	A	A	A	A	P	A	P	A	A	A	A	A	A	P
413503.3.2841	Cmal 825	2841	42.16	ABU78254	Phage integrase	ESA_03025	2734	fCMAL6	A	A	A	A	A	A	A	A	A	A	A	A	A	A	A	A	P	A	A	A	A	A	A	A	A	A
413503.3.2842	Cmal 825	2842	100	WP_007780894	hypothetical protein			fCMAL6	A	A	A	A	A	A	A	A	A	A	A	A	A	A	A	A	P	A	A	A	A	A	A	A	A	A
413503.3.2843	Cmal 825	2843	74.18	AAO71967	phage_polarity_suppression_protein			fCMAL6	A	A	A	A	A	A	A	A	A	A	A	A	A	A	A	A	A	A	A	A	A	A	A	A	A	A
413503.3.2843	Cmal 825	2843	74.18	AAO71967	phage_polarity_suppression_protein			fCMAL6	P	A	A	A	P	A	A	A	A	A	A	A	A	A	A	A	P	P	A	A	A	A	A	A	A	A
413503.3.2844	Cmal 825	2844	59.18	ABU75911	Prophage P2 OGR protein	ESA_00627	558	fCMAL6	P	A	A	A	P	A	A	A	A	A	A	A	A	A	A	A	P	P	A	A	A	A	A	A	A	A
413503.3.2845	Cmal 825	2845	42.52	ABU75910	FIG070121: Phage capsid and scaffold protein	ESA_00626	557	fCMAL6	A	A	A	A	A	A	A	A	A	A	A	A	A	A	A	A	P	A	A	A	A	A	A	A	A	A
413503.3.2846	Cmal 825	2846	72.41	ABU75909	Phage DNA-binding protein	ESA_00625	556	fCMAL6	A	A	A	A	A	P	A	A	A	A	A	A	A	A	A	A	P	A	A	A	A	A	A	A	A	A
413503.3.2846	Cmal 825	2846	72.41	ABU75909	Phage DNA-binding protein	ESA_00625	556	fCMAL6	P	A	A	A	P	A	A	A	A	A	A	A	A	A	A	A	P	P	A	A	A	A	A	A	A	A
413503.3.2847	Cmal 825	2847	62.5	ABU75908	FIG118045: Phage immunity repressor protein	ESA_00624	555	fCMAL6	P	A	P	A	P	A	A	A	A	A	A	A	A	A	A	A	P	A	A	A	A	P	A	A	A	A
413503.3.2848	Cmal 825	2848	82.67	AAO71972	hypothetical_protein			fCMAL6	A	A	A	A	A	A	A	A	A	A	A	A	A	A	A	A	A	A	A	A	A	A	A	A	A	A
413503.3.2848	Cmal 825	2848	82.67	AAO71972	hypothetical_protein			fCMAL6	A	A	A	A	P	A	A	A	A	A	A	A	A	A	A	A	P	P	A	A	A	A	A	A	A	A
413503.3.2849	Cmal 825	2849	48.35	ABU75906	FIG018226: DNA replication protein2C phage-associated	ESA_00622	553	fCMAL6	P	A	A	A	P	A	A	A	A	A	A	A	A	A	A	A	P	P	A	A	A	A	A	A	A	A
413503.3.2850	Cmal 825	2850	59.38	ABU75904	Zinc binding domain / DNA primase2C Phage P4-associated / Replicative helicase RepA2C Phage P4-associated;Ontology_term=KEGG_ENZYME:2.7.7.-	ESA_00620	552	fCMAL6	A	A	A	A	P	A	A	A	A	A	A	A	A	A	A	A	P	A	A	A	A	A	A	A	A	A
413503.3.2851	Cmal 825	2851	55.56	ABU78254	Phage integrase	ESA_03025	2734	fCMAL6	A	A	A	A	A	A	A	A	A	A	A	A	A	A	A	A	P	A	A	A	A	A	A	A	A	A
413503.3.2852	Cmal 825	2852	100	WP_007780908	FIG01046921: hypothetical protein			fCMAL6	A	A	A	A	A	A	A	A	A	A	A	A	A	A	A	A	P	A	A	A	A	A	A	A	A	A
413503.3.2853	Cmal 825	2853	71.1	ABU76499	DNA-cytosine methyltransferase;Ontology_term=KEGG_ENZYME:2.1.1.37	ESA_01237	1107	fCMAL6	A	A	A	A	A	A	A	A	A	A	A	A	A	A	A	A	P	A	A	A	A	A	A	A	A	A
413503.3.3160	Cmal 825	3160	100	WP_007777695	putative integrase			fCMAL7	A	A	A	A	A	A	A	A	A	A	A	A	A	A	A	A	P	A	A	A	A	A	A	A	A	A
413503.3.3161	Cmal 825	3161	100	WP_007777699	hypothetical protein			fCMAL7	A	A	A	A	A	A	A	A	A	A	A	A	A	A	A	A	P	A	A	A	A	A	A	A	A	A
413503.3.3162	Cmal 825	3162	38.29	ABU79596	hypothetical_protein			fCMAL7	A	A	A	A	A	A	A	A	A	A	A	A	A	A	A	A	P	A	A	A	A	A	A	A	A	A
413503.3.3163	Cmal 825	3163	100	WP_007777705	hypothetical protein			fCMAL7	A	A	A	A	A	A	A	A	A	A	A	A	A	A	A	A	P	A	A	A	A	A	A	A	A	A
413503.3.3164	Cmal 825	3164	100	WP_007777706	FIG01220739: hypothetical protein			fCMAL7	A	A	A	A	A	A	A	A	A	A	A	A	A	A	A	A	P	A	A	A	A	A	A	A	A	A
413503.3.3165	Cmal 825	3165	100	WP_007777708	hypothetical protein			fCMAL7	A	A	A	A	A	A	A	A	A	A	A	A	A	A	A	A	P	A	A	A	A	A	A	A	A	A
413503.3.3166	Cmal 825	3166	100	WP_007777710	YkfI toxin protein			fCMAL7	P	P	P	A	A	A	A	A	A	A	P	A	A	A	A	A	P	A	P	P	A	P	A	A	A	A
413503.3.3167	Cmal 825	3167	66	ACI11162	conserved_hypothetical_protein			fCMAL7	P	P	P	A	A	A	A	A	P	P	P	A	A	A	A	A	P	A	P	P	A	A	A	P	A	A
413503.3.3169	Cmal 825	3169	52.85	ABU79275	DNA repair protein RadC	ESA_04094	3676	fCMAL7	P	P	A	P	A	A	A	A	A	A	P	A	A	A	A	A	P	A	P	P	A	A	A	A	A	A
413503.3.3170	Cmal 825	3170	73.13	ACI06684	antirestriction_protein			fCMAL7	P	P	A	A	A	A	A	A	A	A	P	A	A	A	A	A	P	A	P	P	A	A	A	A	A	A
413503.3.3172	Cmal 825	3172	65.6	ACI07419	GTPase_family_protein			fCMAL7	P	P	P	A	A	A	A	A	A	A	P	A	A	A	A	A	P	A	P	P	A	A	A	A	A	A
413503.3.3173	Cmal 825	3173	76.67	AAL19508	putative_transposase			fCMAL7	P	P	P	P	A	A	A	A	P	P	P	A	A	A	P	P	P	A	P	P	A	P	P	P	A	A
413503.3.3174	Cmal 825	3174	42.64	AAL21655	putative_transposase			fCMAL7	P	P	P	P	A	A	A	A	A	A	P	A	A	A	P	P	P	A	P	P	A	P	A	A	A	A
413503.3.3175	Cmal 825	3175	53.72	AEW62270	putative_transposase			fCMAL7	P	P	P	A	A	A	A	A	A	A	P	A	A	A	A	A	P	A	P	P	A	A	A	A	A	A
413503.3.3176	Cmal 825	3176	40.85	ABU78830	Outer membrane stress sensor protease DegQ2C serine protease	ESA_03620	3260	fCMAL7	P	P	P	A	A	A	A	A	A	A	A	A	A	A	A	A	P	A	P	A	A	A	A	A	A	A
413503.3.3177	Cmal 825	3177	99.69	WP_007779958	"Peptidase	M48 family"		fCMAL7	P	P	P	A	A	A	A	A	A	A	A	A	A	A	A	A	P	A	P	A	A	A	A	A	A	A
413503.3.3177	Cmal 825	3177	99.69	WP_007779958	"Peptidase	M48 family"		fCMAL7	P	P	P	A	A	A	A	A	A	A	P	A	A	A	A	A	P	A	P	P	A	A	A	A	A	A
413503.3.3178	Cmal 825	3178	99.33	WP_007779963	FIG00799023: hypothetical protein			fCMAL7	P	P	P	A	A	A	A	A	A	A	P	A	A	A	A	A	P	A	P	P	A	A	A	A	A	A
413503.3.3179	Cmal 825	3179	30.88	ABU78514	Glutathione-regulated potassium-efflux system protein KefC	ESA_03293	2958	fCMAL7	P	P	P	A	A	A	A	A	A	A	P	A	A	A	A	A	P	A	P	P	A	A	A	A	A	A
413503.3.3180	Cmal 825	3180	50.65	ABU75957	Thioredoxin 2;Ontology_term=KEGG_ENZYME:1.8.1.8	ESA_00678	599	fCMAL7	A	A	A	A	A	A	A	A	A	A	A	A	A	A	A	A	A	A	A	A	A	A	A	A	A	A
413503.3.3181	Cmal 825	3181	99.74	WP_023899358	FIG00798715: hypothetical protein			fCMAL7	P	P	P	A	A	A	A	A	A	A	P	A	A	A	A	A	P	A	P	P	A	A	A	A	A	A
413503.3.3182	Cmal 825	3182	100	WP_007780007	putative membrane protein			fCMAL7	P	P	P	A	A	A	A	A	A	A	P	A	A	A	P	P	P	P	P	P	A	A	A	A	A	A
413503.3.3182	Cmal 825	3182	100	WP_007780007	putative membrane protein			fCMAL7	P	P	P	A	A	A	A	A	A	A	P	A	A	A	A	A	P	A	P	P	A	A	A	A	A	A
413503.3.3183	Cmal 825	3183	100	WP_007791120	hypothetical protein			fCMAL7	P	P	P	A	A	A	A	A	A	A	P	A	A	A	A	A	P	A	P	P	A	A	A	A	A	A
413503.3.3184	Cmal 825	3184						fCMAL7	P	P	P	A	A	A	A	A	A	A	P	A	A	A	A	A	P	A	A	P	A	A	A	A	A	A
413503.3.3185	Cmal 825	3185	100	WP_023899325				fCMAL7	P	P	P	A	A	A	A	A	A	A	P	A	A	A	A	A	P	A	P	P	A	A	A	A	A	A
413503.3.3185	Cmal 825	3185		WP_023899325				fCMAL7	P	P	P	A	A	A	A	A	A	A	P	A	A	A	A	A	P	A	P	P	A	A	A	A	A	A
413503.3.3186	Cmal 825	3186	45.73	ABU78780	Cell division protein FtsH;Ontology_term=KEGG_ENZYME:3.4.24.-	ESA_03569	3211	fCMAL7	A	P	P	A	A	A	A	A	A	A	A	A	A	A	A	A	P	A	A	A	A	A	A	A	A	A
413503.3.3187	Cmal 825	3187	55.63	ABU75945	ClpB protein	ESA_00662	588	fCMAL7	P	P	P	A	A	A	A	A	P	P	P	A	A	A	A	A	P	A	P	P	A	A	A	P	A	A
413503.3.3187	Cmal 825	3187	47.82	ABU75945	ClpB protein	ESA_00662	588	fCMAL7	P	P	P	A	A	A	A	A	P	P	P	A	A	A	A	A	P	A	P	P	A	A	A	P	A	A
413503.3.3188	Cmal 825	3188	100	WP_007780320	Small HspC2 heat shock protein			fCMAL7	P	P	P	A	A	A	A	A	P	P	P	A	A	A	A	A	P	A	P	P	A	A	A	P	A	A
413503.3.3190	Cmal 825	3190	100	WP_007780379	Mobile element protein			fCMAL7	P	A	P	A	A	A	A	A	A	A	P	A	A	A	A	A	P	A	P	P	A	A	A	A	A	A
413503.3.3191	Cmal 825	3191	99.34	WP_007780380	Mobile element protein			fCMAL7	P	P	P	A	A	A	A	A	A	A	P	A	A	A	A	A	P	A	P	P	A	A	A	A	A	A
413503.3.3191	Cmal 825	3191	99.34	WP_007780380	Mobile element protein			fCMAL7	P	P	P	A	A	A	A	A	A	A	P	A	A	A	A	A	P	A	P	P	A	A	A	A	A	A
413503.3.3192	Cmal 825	3192	100	WP_007780382	CP4-6 prophage; predicted phage integrase			fCMAL7	A	A	P	A	A	A	A	A	A	A	P	A	A	A	A	A	P	A	P	P	A	A	A	A	A	A
6666.13659.2103	Cmal CDC2193	2103	36.89	ABU79032	L-rhamnose operon regulatory protein RhaS	ESA_03846	3458		A	A	A	P	A	A	A	P	P	P	P	P	A	A	A	A	A	A	A	P	A	A	P	P	A	A
6666.13659.2104	Cmal CDC2193	2104	93.9	WP_015386821	FIG00510756: hypothetical protein				A	A	A	P	A	A	A	P	P	A	P	A	A	A	A	A	A	A	A	P	A	A	P	P	A	A
6666.13659.2105	Cmal CDC2193	2105	37.57	ABU78205	Lactose permease	ESA_02976	2695		A	A	A	P	A	A	A	P	P	P	P	P	A	A	A	A	A	A	A	P	A	A	P	P	A	P
6666.13659.2106	Cmal CDC2193	2106	98.23	WP_007707343					A	A	A	P	A	A	A	P	P	P	P	P	A	A	A	A	A	A	A	P	A	A	P	P	A	P
6666.13659.2106	Cmal CDC2193	2106		WP_007707343					A	A	A	P	A	A	A	P	P	P	P	P	A	A	A	A	A	A	A	P	A	A	P	P	A	P
6666.13659.4196	Cmal CDC2193	4196	95.92	WP_007896080	hypothetical protein			phage	P	A	A	A	A	A	A	A	A	A	A	A	A	A	A	A	A	A	P	A	A	A	A	A	A	A
6666.13659.4197	Cmal CDC2193	4197	35.78	ABU78567	Soluble lytic murein transglycosylase precursor;Ontology_term=KEGG_ENZYME:3.2.1.-	ESA_03346	3009	phage	P	A	A	A	A	A	A	A	A	A	A	A	A	A	A	A	A	A	P	A	A	A	A	A	A	A
6666.13659.4198	Cmal CDC2193	4198	93.48	WP_007761522	14			phage	A	A	A	A	A	A	A	A	A	A	A	A	A	A	A	A	A	A	A	A	A	A	A	A	A	A
6666.13659.4199	Cmal CDC2193	4199	95.95	WP_007761524	13			phage	A	A	A	A	A	A	A	A	A	A	A	A	A	A	A	A	A	A	A	A	A	A	A	A	A	A
6666.13659.4200	Cmal CDC2193	4200	98.45	WP_029039605	12			phage	A	A	A	A	A	A	A	A	A	A	A	A	A	A	A	A	A	A	P	A	A	A	A	A	A	A
6666.13659.4201	Cmal CDC2193	4201	99.7	WP_007896088	12			phage	P	A	A	A	A	A	A	A	A	A	A	A	A	A	A	A	A	A	A	A	A	A	A	A	A	A
6666.13659.4202	Cmal CDC2193	4202	98.01	WP_023898696	11			phage	P	A	A	A	A	A	A	A	A	A	A	A	A	A	A	A	A	A	A	A	A	A	A	A	A	A
6666.13659.4203	Cmal CDC2193	4203	98.11	WP_007761529	FIG00639781: hypothetical protein			phage	P	A	A	A	A	A	A	A	A	A	A	A	A	A	A	A	A	A	A	A	A	A	A	A	A	A
6666.13659.4204	Cmal CDC2193	4204	85.62	WP_029039606	FIG00640468: hypothetical protein			phage	P	A	A	A	A	A	A	A	A	A	A	A	A	A	A	A	A	A	P	A	A	A	A	A	A	A
6666.13659.4205	Cmal CDC2193	4205	100	WP_007896097	FIG00641850: hypothetical protein			phage	P	A	A	A	A	A	A	A	A	A	A	A	A	A	A	A	A	A	P	A	A	A	A	A	A	A
6666.13659.4206	Cmal CDC2193	4206	98.48	WP_007761534	FIG00639045: hypothetical protein			phage	P	A	A	A	A	A	A	A	A	A	A	A	A	A	A	A	A	A	P	A	A	A	A	A	A	A
6666.13659.4207	Cmal CDC2193	4207	60	AAL20911	putative_endoprotease			phage	P	A	A	A	A	A	A	A	A	A	A	A	A	A	A	A	A	A	P	A	A	A	A	A	A	A
6666.13659.4208	Cmal CDC2193	4208	92.93	WP_007761538	Phage protein			phage	P	A	A	A	A	A	A	A	A	A	A	A	A	A	A	A	A	A	P	A	A	A	A	A	A	A
6666.13659.4209	Cmal CDC2193	4209	98.39	WP_007761540	putative tail protein			phage	P	A	A	A	A	A	A	A	A	A	A	A	A	A	A	A	A	A	P	A	A	A	A	A	A	A
6666.13659.4210	Cmal CDC2193	4210	98.55	WP_007896108	FIG00640622: hypothetical protein			phage	P	A	A	A	A	A	A	A	A	A	A	A	A	A	A	A	A	A	P	A	A	A	A	A	A	A
6666.13659.4211	Cmal CDC2193	4211	99.59	WP_023898685	"terminase B protein	putative"		phage	P	A	A	A	A	A	A	A	A	A	A	A	A	A	A	A	A	A	A	A	A	A	A	A	A	A
6666.13659.4212	Cmal CDC2193	4212	99.49	WP_023898684	Phage terminase small subunit			phage	A	A	A	A	A	A	A	A	A	A	A	A	A	A	A	A	A	A	A	A	A	A	A	A	A	A
6666.13659.4213	Cmal CDC2193	4213	87.8	WP_023898683	hypothetical protein			phage	A	A	A	A	A	A	A	A	A	A	A	A	A	A	A	A	A	A	A	A	A	A	A	A	A	A
6666.13659.4214	Cmal CDC2193	4214	90	WP_023898683				phage	A	A	A	A	A	A	A	A	A	A	A	A	A	A	A	A	A	A	A	A	A	A	A	A	A	A
6666.13659.4214	Cmal CDC2193	4214		WP_023898683				phage	A	A	A	A	A	A	A	A	A	A	A	A	A	A	A	A	A	A	A	A	A	A	A	A	A	A
6666.13659.4215	Cmal CDC2193	4215	97.78	WP_023898682	FIG00640949: hypothetical protein			phage	A	A	A	A	A	A	A	A	A	A	A	A	A	A	A	A	A	A	A	A	A	A	A	A	A	A
6666.13659.4216	Cmal CDC2193	4216	59.18	WP_032220972	Phage protein			phage	A	A	A	A	A	A	A	A	A	A	A	A	A	A	A	A	A	A	A	A	A	A	A	A	A	A
6666.13659.4217	Cmal CDC2193	4217	98.71	WP_023898675	blr4528; hypothetical protein			phage	P	A	A	A	A	A	A	A	A	A	A	A	A	A	A	A	A	A	A	A	A	A	A	A	A	A
6666.13659.4218	Cmal CDC2193	4218	63.83	ABU78614	Primosomal protein I	ESA_03396	3055	phage	A	A	A	A	A	A	A	A	A	A	A	A	A	A	A	A	A	A	A	A	A	A	A	A	A	A
6666.13659.4219	Cmal CDC2193	4219	72.46	WP_032723169	FIG00640815: hypothetical protein			phage	P	A	A	A	A	A	A	A	A	A	A	A	A	A	A	A	A	A	A	A	A	A	A	A	A	A
6666.13659.4220	Cmal CDC2193	4220	100	WP_023898670	Phage protein			phage	P	A	A	A	A	A	A	A	A	A	A	A	A	A	A	A	A	A	P	A	A	A	A	A	A	A
6666.13659.4221	Cmal CDC2193	4221	100	WP_007901935	Transcriptional regulator			phage	P	A	A	A	A	A	A	A	A	A	A	A	A	A	A	A	A	A	P	A	A	A	A	A	A	A
6666.13659.4222	Cmal CDC2193	4222	96.77	WP_023898669	hypothetical protein			phage	P	A	A	A	A	A	A	A	A	A	A	A	A	A	A	A	A	A	P	A	A	A	A	A	A	A
6666.13659.4223	Cmal CDC2193	4223	100	WP_023898668	hypothetical protein			phage	A	A	A	A	A	A	A	A	A	A	A	A	A	A	A	A	A	A	A	A	A	A	A	A	A	A
6666.13659.4224	Cmal CDC2193	4224	97.8	WP_023898667	putative recet			phage	A	A	A	A	A	A	A	A	A	A	A	A	A	A	A	A	A	A	A	A	A	A	A	A	A	A
6666.13659.4225	Cmal CDC2193	4225	95.92	WP_007901914	RecT protein			phage	A	A	A	A	A	A	A	A	A	A	A	A	A	A	A	A	A	A	P	A	A	A	A	A	A	A
6666.13659.4226	Cmal CDC2193	4226	100	WP_007761581	Transcriptional regulator in PFGI-1-like			phage	P	A	A	A	A	A	A	A	A	A	A	A	A	A	A	A	A	A	P	A	A	A	A	A	A	A
6666.13659.4227	Cmal CDC2193	4227	100	WP_007761582	hypothetical protein			phage	P	A	A	A	A	A	A	A	A	A	A	A	A	A	A	A	A	A	P	A	A	A	A	A	A	A
6666.13659.4228	Cmal CDC2193	4228	100	WP_007901913	Phage protein			phage	A	A	A	A	A	A	A	A	A	A	A	A	A	A	A	A	A	A	P	A	A	A	A	A	A	A
6666.13659.4229	Cmal CDC2193	4229	92.5	WP_007901910	hypothetical protein			phage	A	A	A	A	A	A	A	A	A	A	A	A	A	A	A	A	A	A	P	A	A	A	A	A	A	A
6666.13659.4230	Cmal CDC2193	4230	45.87	ACI10510	adenine-specific_DNA_methyltransferase			phage	A	A	A	A	A	A	A	A	A	A	A	A	A	A	A	A	A	A	A	A	A	A	A	A	A	A
6666.13659.4231	Cmal CDC2193	4231						phage	A	A	A	A	A	A	A	A	A	A	A	A	A	A	A	A	A	A	A	A	A	A	A	A	A	A
6666.13659.4232	Cmal CDC2193	4232	67.65	ACI09162	hypothetical_protein			phage	P	A	A	A	A	A	A	A	A	A	A	A	A	A	A	A	A	A	A	A	A	A	A	A	A	A
6666.13659.4233	Cmal CDC2193	4233	29.82	ABU78254	Phage integrase	ESA_03025	2734	phage	P	A	A	A	A	A	A	A	A	A	A	A	A	A	A	A	A	A	P	A	A	A	A	A	A	A
6666.13659.4523	Cmal CDC2193	4523							A	A	A	A	A	A	A	P	A	A	P	A	A	A	A	A	A	A	P	P	A	A	P	A	A	A
6666.13659.4524	Cmal CDC2193	4524							A	A	A	A	A	A	A	A	A	A	P	A	A	A	A	A	A	A	A	A	A	A	A	A	A	A
6666.13659.4525	Cmal CDC2193	4525	100	WP_023304425	Iron(III) dicitrate transmembrane sensor				A	A	A	A	A	A	A	P	A	A	P	A	A	A	A	A	A	A	P	P	A	A	P	A	A	A
6666.13659.4526	Cmal CDC2193	4526							A	A	A	A	A	A	A	A	A	A	P	A	A	A	A	A	A	A	A	A	A	A	A	A	A	A
6666.13659.4527	Cmal CDC2193	4527	24.14	ABU77139	Probable tonB-dependent receptor yncD precursor	ESA_01885	1699		A	A	A	A	A	A	A	P	A	A	P	A	A	A	A	A	A	A	P	P	A	A	P	A	P	A
6666.13659.4528	Cmal CDC2193	4528	24.35	ABU76072	Ferric enterobactin-binding periplasmic protein FepB (TC 3.A.1.14.2)	ESA_00795	711		A	A	A	A	A	A	A	P	A	A	P	A	A	A	A	A	A	A	P	P	A	A	P	A	A	A
6666.13659.4529	Cmal CDC2193	4529	32.74	ABU77362	Vitamin B12 ABC transporter2C permease component BtuC	ESA_02113	1911		A	A	A	A	A	A	A	A	A	A	P	A	A	A	A	A	A	A	A	P	A	A	A	A	A	A
6666.13659.4530	Cmal CDC2193	4530	36.08	ABU76070	Ferric enterobactin transport system permease protein FepD (TC 3.A.1.14.2)	ESA_00793	709		A	A	A	A	A	A	A	P	A	A	P	A	A	A	A	A	A	A	A	P	A	A	A	A	A	A
6666.13659.4531	Cmal CDC2193	4531	49.62	ABU76068	Ferric enterobactin transport ATP-binding protein FepC (TC 3.A.1.14.2)	ESA_00791	707		A	A	A	A	A	A	A	P	A	A	P	A	A	A	A	A	A	A	P	P	A	A	P	A	A	A
6666.13659.4532	Cmal CDC2193	4532	95.54	AEW60957	hypothetical_protein				A	A	A	A	A	A	A	P	A	A	P	A	A	A	A	A	A	A	P	P	A	A	P	A	A	A
6666.13659.4533	Cmal CDC2193	4533	80.7	AEW60956	hypothetical_protein				A	A	A	A	A	A	A	A	A	A	P	A	A	A	A	A	A	A	A	A	A	A	A	A	A	A
6666.13659.4534	Cmal CDC2193	4534	98.8	WP_007898884					A	A	A	A	A	A	A	P	A	A	P	A	A	A	A	A	A	A	P	P	A	A	P	A	A	A
6666.13659.4534	Cmal CDC2193	4534		WP_007898884					A	A	A	A	A	A	A	P	A	A	P	A	A	A	A	A	A	A	P	P	A	A	P	A	A	A
6666.13659.4534	Cmal CDC2193	4534	98.8	WP_007898884					A	A	A	A	A	A	A	P	A	A	P	A	A	A	A	A	A	A	P	P	A	A	P	A	A	A
6666.13659.4534	Cmal CDC2193	4534		WP_007898884					A	A	A	A	A	A	A	P	A	A	P	A	A	A	A	A	A	A	P	P	A	A	P	A	A	A
6666.13659.4535	Cmal CDC2193	4535	40.87	ABU76043	Arsenate reductase;Ontology_term=KEGG_ENZYME:1.20.4.1	ESA_00766	683		A	A	A	A	A	A	A	P	A	A	P	A	A	A	A	A	A	A	P	P	A	A	P	A	A	A
6666.13659.4536	Cmal CDC2193	4536	88.58	AHB72633	Arsenical_pump_membrane_protein				A	A	A	A	A	A	A	P	A	A	P	A	A	A	A	A	A	A	P	P	A	A	P	A	A	A
6666.13659.4536	Cmal CDC2193	4536	88.58	AHB72633	Arsenical_pump_membrane_protein				A	A	A	A	A	A	A	P	A	A	P	A	A	A	A	A	A	A	P	P	A	A	P	A	A	A
6666.13659.4537	Cmal CDC2193	4537	100	WP_007898876	Arsenic resistance protein ArsH				A	A	A	A	A	A	A	P	A	A	P	A	A	A	A	A	A	A	P	P	A	A	P	A	A	A
28141.3.2	Csak 2151	2	58.21	CBA34551	Uncharacterized_HTH-type_transcriptional_regulator_ygjM;ygjM				A	A	A	A	A	A	A	P	A	A	P	A	A	A	A	A	A	A	A	A	A	A	A	A	A	A
28141.3.3	Csak 2151	3	52.43	CBA34550	Uncharacterized_protein_ygjN;ygjN				A	A	A	A	A	A	A	P	A	A	P	A	A	A	A	A	A	A	A	A	A	A	A	A	A	A
28141.3.4	Csak 2151	4	32.38	ABU79603	hypothetical_protein				A	A	A	A	A	A	A	P	A	A	P	A	A	A	A	A	A	A	A	A	A	A	A	A	A	A
28141.3.5	Csak 2151	5							P	P	A	A	A	A	A	P	A	A	P	A	A	A	A	A	A	A	A	A	A	A	A	A	A	A
28141.3.6	Csak 2151	6	100	ABU78794	YrbA protein	ESA_03583	3225	core	P	P	P	P	P	P	P	P	P	P	P	P	A	P	P	P	P	P	P	P	P	P	P	P	P	P
28141.3.132	Csak 2151	132	96.79	ABU78885	Sulfur carrier protein adenylyltransferase ThiF	ESA_03681	3313	core	A	A	A	A	A	A	A	A	A	A	A	A	A	A	A	A	A	A	A	A	A	A	A	A	A	A
28141.3.132	Csak 2151	132	96.79	ABU78885	Sulfur carrier protein adenylyltransferase ThiF	ESA_03681	3313	O2s	A	A	P	P	P	A	A	P	P	P	P	P	A	A	A	A	A	A	A	P	A	A	P	P	A	A
28141.3.138	Csak 2151	138	95.71	ABU78891	Transcriptional regulator2C AraC family	ESA_03687	3319	v	A	A	A	A	A	P	A	A	A	A	A	P	A	A	A	A	A	A	A	A	A	A	A	A	A	A
28141.3.333	Csak 2151	333	96.75	ABU79118	FIG00553518: hypothetical protein	ESA_03932	3531	v	A	A	P	A	P	A	P	P	P	P	P	P	A	A	A	A	A	A	A	P	P	A	P	P	A	A
28141.3.337	Csak 2151	337	47.06	ABU79122	FIG00553472: hypothetical protein	ESA_03936	3534	TE_C2151_1 O2s	A	A	A	A	A	P	A	P	P	P	P	P	A	A	A	A	A	A	A	P	A	A	P	P	A	A
28141.3.376	Csak 2151	376	46.3	ABU78254	Phage integrase	ESA_03025	2734	TE_C2151_1 O2s	A	A	A	A	A	A	A	P	P	P	P	P	A	A	A	A	A	A	A	P	A	A	P	P	A	A
28141.3.377	Csak 2151	377	26.02	ACI06664	conserved_hypothetical_protein			TE_C2151_1 O2s	A	A	A	A	A	A	A	P	P	P	P	P	A	A	A	A	A	A	A	P	A	A	P	P	A	A
28141.3.378	Csak 2151	378						TE_C2151_1 O2s	A	A	A	A	A	A	A	P	P	P	P	P	A	A	A	A	A	A	A	P	A	A	P	P	A	A
28141.3.379	Csak 2151	379						TE_C2151_1 O2s	A	A	A	A	A	A	A	P	P	P	P	P	A	A	A	A	A	A	A	P	A	A	P	P	A	A
28141.3.380	Csak 2151	380						O2s	A	A	A	A	A	P	A	P	P	P	P	P	A	A	A	A	A	A	A	P	A	A	P	P	A	A
28141.3.399	Csak 2151	399	70.92	ABU79186	FIG00553590: hypothetical protein	ESA_04000	3593	core	A	A	A	A	A	A	A	P	P	P	P	P	A	A	A	A	A	A	A	P	A	A	P	P	A	A
28141.3.428	Csak 2151	428	95.83	ABU79217	Molybdopterin-guanine dinucleotide biosynthesis protein MobA	ESA_04034	3623	GR3	A	A	A	A	A	P	A	P	P	P	P	P	A	A	A	A	A	A	A	P	A	A	P	P	A	A
28141.3.448	Csak 2151	448	98.73	ABU79235	Alpha-glucosyltransferase YihQ	ESA_04054	3640	GR3	A	A	P	P	P	P	P	P	P	P	P	P	P	A	A	A	P	A	P	P	P	P	P	P	A	P
28141.3.450	Csak 2151	450	100	ABU79237	Aldose-ketose isomerase YihS	ESA_04056	3642	pCSA2151	A	A	A	A	A	P	A	P	P	P	P	P	A	A	A	A	A	A	A	P	A	A	P	P	A	A
28141.3.452	Csak 2151	452						pCSA2151	A	A	A	A	A	A	A	P	A	A	P	A	A	A	A	A	A	A	A	A	A	A	A	A	A	A
28141.3.453	Csak 2151	453						pCSA2151	A	A	A	A	A	A	A	P	A	A	P	A	A	A	A	A	A	A	A	A	A	A	A	A	A	A
28141.3.456	Csak 2151	456						pCSA2151	A	A	A	A	A	A	A	P	A	A	P	A	A	A	A	A	A	A	A	A	A	A	A	A	A	A
28141.3.457	Csak 2151	457	85.71	AAO70420	hypothetical_protein			pCSA2151	A	A	A	A	A	A	A	P	A	A	P	A	A	A	A	A	A	A	A	A	A	A	A	A	A	A
28141.3.458	Csak 2151	458						pCSA2151	A	A	A	A	A	A	A	P	A	A	P	A	A	A	A	A	A	A	A	A	A	A	A	A	A	A
28141.3.459	Csak 2151	459	47.93	CBA34708	Resolvase;resD			pCSA2151	A	A	A	A	A	A	A	P	A	A	P	A	A	A	A	A	A	A	A	A	A	A	A	A	A	A
28141.3.461	Csak 2151	461	60.73	YP_008888559	Replication_protein_repA			pCSA2151	A	A	A	A	A	A	A	P	A	A	P	A	A	A	A	A	A	A	A	A	A	A	A	A	A	A
28141.3.462	Csak 2151	462	33.22	AEW59548	integrase_catalytic_subunit			pCSA2151	A	A	A	A	A	A	A	P	A	A	P	A	A	A	A	A	A	A	A	A	A	A	A	A	A	A
28141.3.463	Csak 2151	463						pCSA2151	A	A	A	A	A	A	A	A	A	A	A	A	A	A	A	A	A	A	A	A	A	A	A	A	A	A
28141.3.464	Csak 2151	464	28.99	YP_008888558	hypothetical_protein			pCSA2151	A	A	A	A	A	A	A	P	A	A	P	A	A	A	A	A	A	A	A	A	A	A	A	A	A	A
28141.3.465	Csak 2151	465	32.66	CBA34647	Plasmid_Partition_par_B_protein;parB			pCSA2151	A	A	A	A	A	A	A	P	A	A	P	A	A	A	A	A	A	A	A	A	A	A	A	A	A	A
28141.3.466	Csak 2151	466	50	AAL20470	putative_cytoplasmic_protein			pCSA2151	A	A	A	A	A	A	A	P	A	A	P	A	A	A	A	A	A	A	A	A	A	A	A	A	A	A
28141.3.467	Csak 2151	467	62.53	ABU76525	Error-prone2C lesion bypass DNA polymerase V (UmuC)	ESA_01263	1132	pCSA2151	A	A	A	A	A	A	A	P	A	A	P	A	A	A	A	A	A	A	A	A	A	A	A	A	A	A
28141.3.468	Csak 2151	468						pCSA2151	A	P	A	A	A	A	A	P	A	A	P	A	A	A	A	A	A	A	A	A	A	A	A	A	A	A
28141.3.468	Csak 2151	468						pCSA2151	P	P	A	A	A	A	A	P	A	A	P	A	A	A	A	A	A	A	A	A	A	A	A	A	A	A
28141.3.469	Csak 2151	469						pCSA2151	A	P	A	A	A	A	A	P	A	A	P	A	A	A	A	A	A	A	A	A	A	A	A	A	A	A
28141.3.470	Csak 2151	470						pCSA2151	A	P	A	A	A	A	A	P	A	A	P	A	A	A	A	A	A	A	A	A	A	A	A	A	A	A
28141.3.471	Csak 2151	471						pCSA2151	A	P	A	A	A	A	A	P	A	A	P	A	A	A	A	A	A	A	A	A	A	A	A	A	A	A
28141.3.472	Csak 2151	472						pCSA2151	A	P	A	A	A	A	A	P	A	A	P	A	A	A	A	A	A	A	A	A	A	A	A	A	A	A
28141.3.474	Csak 2151	474						pCSA2151	A	A	A	A	A	A	A	P	A	A	P	A	A	A	A	A	A	A	A	A	A	A	A	A	A	A
28141.3.477	Csak 2151	477						pCSA2151	A	A	A	A	A	A	A	P	A	A	P	A	A	A	A	A	A	A	A	A	A	A	A	A	A	A
28141.3.478	Csak 2151	478						pCSA2151	A	A	A	A	A	A	A	P	A	A	P	A	A	A	A	A	A	A	A	A	A	A	A	A	A	A
28141.3.480	Csak 2151	480	90.72	CAD06777	insertion_element_IS1_protein_InsB;insB;insB			pCSA2151	P	P	A	P	A	A	A	P	A	A	P	A	A	A	A	A	A	A	A	A	A	A	A	A	A	A
28141.3.481	Csak 2151	481	60.27	ABU79039	Lactose permease	ESA_03853	3465	pCSA2151	P	A	A	A	A	A	A	P	P	P	P	A	A	A	A	A	P	A	A	P	A	A	P	P	A	A
28141.3.484	Csak 2151	484						pCSA2151	A	A	A	A	A	A	A	P	A	A	P	A	A	A	A	A	A	A	P	P	A	A	P	A	A	A
28141.3.485	Csak 2151	485						pCSA2151	A	A	A	A	A	A	A	P	A	A	P	A	A	P	A	A	A	A	P	P	A	A	P	A	A	A
28141.3.486	Csak 2151	486	51.72	AHB72630	DNA-binding_transcriptional_repressor_ArsR			pCSA2151	A	A	A	A	A	A	A	P	A	A	P	A	A	A	A	A	A	A	P	P	A	A	P	A	A	A
28141.3.489	Csak 2151	489	39.46	ACI11200	"transposase	_IS110_family"		pCSA2151	P	A	P	A	A	A	A	P	A	A	P	A	A	A	A	A	A	A	A	A	A	A	P	A	A	A
28141.3.490	Csak 2151	490						pCSA2151	A	A	A	A	A	A	A	A	A	A	A	A	A	A	A	A	A	A	A	A	A	A	A	A	A	A
28141.3.492	Csak 2151	492	99.39	AEW62270	putative_transposase			pCSA2151	P	P	A	A	A	A	A	P	A	A	P	A	A	A	A	A	A	A	A	A	A	A	A	A	A	A
28141.3.493	Csak 2151	493						pCSA2151	A	A	A	A	A	A	A	P	A	A	P	A	A	A	A	A	A	A	A	A	A	A	A	A	A	A
28141.3.497	Csak 2151	497	35.48	AEW59058	putative_DSBA_oxidoreductase			pCSA2151	A	A	A	A	A	A	A	P	A	A	P	A	A	A	A	A	A	A	A	A	A	A	A	A	A	A
28141.3.498	Csak 2151	498						pCSA2151	A	A	A	A	A	A	A	P	A	A	P	A	A	A	A	A	A	A	A	A	A	A	A	A	A	A
28141.3.499	Csak 2151	499	42.35	AAL21651	putative_transposase			pCSA2151	A	A	A	A	A	A	A	P	P	P	P	A	A	A	A	A	A	A	A	A	A	A	P	P	A	A
28141.3.500	Csak 2151	500	42	ACI11180	"IS3_family_element	_transposase_orfB"		pCSA2151	A	P	A	A	A	A	A	P	P	P	P	A	A	A	A	A	A	A	A	A	A	A	P	P	A	A
28141.3.501	Csak 2151	501	55.53	ABU75866	Conserved putative membrane protein	ESA_00582	521	pCSA2151	A	A	A	A	A	A	A	P	A	A	P	A	A	A	A	A	A	A	A	A	A	A	A	A	A	A
28141.3.502	Csak 2151	502	99.25	AEW62270	putative_transposase			pCSA2151	P	P	A	A	A	A	A	P	A	A	P	A	A	A	A	A	A	A	A	A	A	A	A	A	A	A
28141.3.504	Csak 2151	504	44.84	ACI11200	"transposase	_IS110_family"		pCSA2151	A	A	A	A	A	A	A	P	A	A	P	A	A	A	A	A	A	A	A	A	A	A	A	A	A	A
28141.3.505	Csak 2151	505	84.85	CAD06778	insertion_element_IS1_protein;insA;insA			pCSA2151	A	A	A	A	A	A	A	P	A	A	P	A	A	A	A	A	A	A	A	A	A	A	A	A	A	A
28141.3.506	Csak 2151	506						pCSA2151	A	A	A	A	A	A	A	P	A	A	P	A	A	A	A	A	A	A	A	A	A	A	A	A	A	A
28141.3.507	Csak 2151	507	96.15	CAD06778	insertion_element_IS1_protein;insA;insA			pCSA2151	P	P	A	A	A	A	A	P	A	A	P	A	A	A	A	A	A	A	A	A	A	A	A	A	A	A
28141.3.508	Csak 2151	508	90.43	AEW63847	putative_transposase			pCSA2151	A	A	A	A	A	A	A	P	A	A	P	A	A	A	A	A	A	A	A	A	A	A	A	A	A	A
28141.3.509	Csak 2151	509	95.65	AEW60957	hypothetical_protein			pCSA2151	A	P	A	A	A	A	A	P	A	A	P	A	A	A	A	A	A	A	A	A	A	A	A	A	A	A
28141.3.510	Csak 2151	510	86.47	AHB72615	IS66_family_transposase			pCSA2151	A	A	A	A	A	A	A	P	A	A	P	A	A	A	A	A	A	A	A	A	A	A	A	A	A	A
28141.3.511	Csak 2151	511	24.22	ABU78935	ATP-dependent DNA helicase RecQ	ESA_03738	3363	pCSA2151	A	A	A	A	A	A	A	P	A	A	P	A	A	A	A	A	A	A	A	A	A	A	A	A	A	A
28141.3.512	Csak 2151	512						pCSA2151	A	A	A	A	A	A	A	P	A	A	P	A	A	A	A	A	A	A	A	A	A	A	A	A	A	A
28141.3.513	Csak 2151	513						pCSA2151	A	A	A	A	A	A	A	P	A	A	P	A	A	A	A	A	A	A	A	A	A	A	A	A	A	A
28141.3.514	Csak 2151	514						pCSA2151	P	P	A	A	A	A	A	P	A	A	P	A	A	A	A	A	A	A	P	P	A	A	P	A	A	A
28141.3.523	Csak 2151	523	49	ABU76068	Ferric enterobactin transport ATP-binding protein FepC (TC 3.A.1.14.2)	ESA_00791	707	pCSA2151	A	A	A	A	A	A	A	P	A	A	P	A	A	A	A	A	A	A	P	P	A	A	P	A	A	A
28141.3.524	Csak 2151	524	95.88	AEW60957	hypothetical_protein			core	A	A	A	A	A	A	A	P	A	A	P	A	A	A	A	A	A	A	P	P	A	A	P	A	A	A
28141.3.548	Csak 2151	548	97.09	ABU79260	DNA ligase2C LigB;Ontology_term=KEGG_ENZYME:6.5.1.2	ESA_04079	3665	core	A	A	P	P	P	P	A	P	P	P	P	P	A	A	A	A	A	A	A	P	A	A	P	P	A	A
28141.3.598	Csak 2151	598	96.76	ABU79317	membrane protein	ESA_04136	3716	core	A	A	P	P	A	A	A	P	P	P	P	P	A	A	A	A	A	A	A	P	A	P	P	P	A	A
28141.3.599	Csak 2151	599	96.85	ABU79323	Dolichol-phosphate mannosyltransferase in lipid-linked oligosaccharide synthesis cluster;Ontology_term=KEGG_ENZYME:2.4.1.83	ESA_04142	3722	core	A	A	A	A	A	A	A	A	A	A	P	A	A	A	A	A	A	A	A	A	A	A	A	A	A	A
28141.3.604	Csak 2151	604	95.48	ABU79328	Hypothetical protein YagQ	ESA_04147	3727	core	A	A	A	A	A	A	A	A	A	A	A	A	A	A	A	A	A	A	A	A	A	A	A	A	A	A
28141.3.604	Csak 2151	604	95.48	ABU79328	Hypothetical protein YagQ	ESA_04147	3727	core	A	A	A	A	A	A	A	A	A	A	A	A	A	A	A	A	A	A	A	A	A	A	A	A	A	A
28141.3.681	Csak 2151	681	96.49	ABU79436	glutamine synthetase family protein	ESA_04256	3826	core	A	A	A	A	P	A	A	A	A	A	P	A	A	A	A	A	A	A	A	A	A	A	A	P	A	A
28141.3.681	Csak 2151	681	96.49	ABU79436	glutamine synthetase family protein	ESA_04256	3826	core	P	P	P	P	P	P	P	P	P	P	P	P	P	A	A	A	A	A	A	P	P	P	P	P	A	A
28141.3.810	Csak 2151	810	91.6	ABU79576	tRNA 5-methylaminomethyl-2-thiouridine synthase TusC	ESA_04397	3961	core	A	A	A	P	A	A	A	P	A	A	P	P	A	A	A	A	A	A	A	P	A	A	P	P	A	A
28141.3.811	Csak 2151	811	84.21	ABU79577	tRNA 5-methylaminomethyl-2-thiouridine synthase TusB	ESA_04398	3962	GR132	A	A	A	P	A	A	A	P	P	P	P	P	A	A	A	A	A	A	A	P	A	A	P	P	A	A
28141.3.868	Csak 2151	868						GR132	P	P	P	A	A	A	A	P	P	P	P	P	A	A	A	A	A	A	P	P	A	A	P	P	A	P
28141.3.869	Csak 2151	869						GR132	P	P	P	P	A	A	A	P	P	P	P	P	A	A	A	A	A	A	P	P	A	A	P	P	A	P
28141.3.870	Csak 2151	870						GR132	A	P	P	P	A	A	A	P	P	P	P	P	A	A	A	A	A	A	P	P	A	A	P	P	A	A
28141.3.871	Csak 2151	871						GR132	A	A	A	P	A	A	A	P	P	P	P	P	A	A	A	A	A	A	A	P	A	A	P	P	A	A
28141.3.871	Csak 2151	871						core	A	A	A	A	A	A	A	P	P	P	P	P	A	A	A	A	A	A	A	P	A	A	P	P	A	A
28141.3.891	Csak 2151	891	93.78	ABU75388	Maltoporin (maltose/maltodextrin high-affinity receptor2C phage lambda receptor protein)	ESA_00083	73	core	A	A	A	A	A	A	A	P	P	P	P	P	A	A	A	A	A	A	A	P	A	A	P	P	A	A
28141.3.904	Csak 2151	904	96.36	ABU75401	Putative inner membrane protein	ESA_00096	86	T6SS1	A	A	P	P	P	P	P	P	P	P	P	P	A	A	A	A	P	A	A	P	P	P	P	P	A	A
28141.3.941	Csak 2151	941	97.19	ABU75444	putative membrane protein	ESA_00139	125	T6SS1	P	A	P	P	A	P	P	P	A	A	P	P	A	A	A	A	A	A	P	P	P	A	A	P	A	A
28141.3.942	Csak 2151	942	95.18	ABU75446	hypothetical protein	ESA_00141	126	T6SS1	A	A	A	P	A	A	A	P	P	P	P	A	A	A	A	A	A	A	A	P	P	P	P	P	A	A
28141.3.942	Csak 2151	942	95.18	ABU75446	hypothetical protein	ESA_00141	126	T6SS1	A	A	A	A	A	P	A	P	A	A	P	A	A	A	A	A	A	A	A	P	A	P	P	A	A	A
28141.3.943	Csak 2151	943						T6SS1	A	A	A	A	A	A	A	P	A	A	A	A	A	A	A	A	A	A	A	A	A	A	A	A	A	A
28141.3.944	Csak 2151	944	35.38	AAO68994	DNA-invertase			T6SS1	A	A	A	A	A	A	A	P	A	A	A	A	A	A	A	A	A	A	A	A	A	A	A	A	A	A
28141.3.945	Csak 2151	945	100	WP_029590347	hypothetical protein			core	A	A	A	A	A	A	A	P	A	A	A	A	A	A	A	A	A	A	A	A	A	A	A	A	A	A
28141.3.947	Csak 2151	947	96.86	ABU75452	Cytochrome c-type biogenesis protein DsbD2C protein-disulfide reductase;Ontology_term=KEGG_ENZYME:1.8.1.8	ESA_00148	132	core	A	A	P	A	A	A	A	P	P	P	P	P	A	A	A	A	A	A	A	P	A	A	P	P	A	A
28141.3.963	Csak 2151	963	93.28	ABU75466	Fumarate reductase subunit D	ESA_00162	146	core	A	A	A	A	A	A	A	P	P	P	P	P	A	A	A	A	A	A	A	P	A	A	P	P	A	A
28141.3.964	Csak 2151	964	96.67	ABU75467	Fumarate reductase subunit C	ESA_00163	147	GR9	A	A	P	A	A	A	A	P	P	P	P	P	A	A	A	A	A	A	A	P	A	A	P	P	A	A
28141.3.1021	Csak 2151	1021	33.74	ABU77783	Type-1 fimbrial protein2C A chain precursor	ESA_02538	2291	GR9	P	P	P	P	A	A	A	P	P	P	P	P	A	A	A	A	A	A	P	P	A	P	P	P	A	A
28141.3.1022	Csak 2151	1022	100	WP_007852285	MrfB			GR9	P	P	P	P	A	A	A	P	P	P	P	P	A	A	A	A	A	A	P	P	A	P	P	P	A	A
28141.3.1023	Csak 2151	1023	30.7	ABU77785	type 1 fimbriae anchoring protein FimD	ESA_02540	2293	GR9	P	P	P	P	A	P	A	P	P	P	P	P	A	A	A	A	A	A	P	P	A	P	P	P	A	A
28141.3.1024	Csak 2151	1024	32.54	ABU77593	Chaperone protein fimC precursor	ESA_02344	2111	GR9	A	A	P	P	A	A	A	P	P	P	P	P	A	A	A	A	A	A	A	P	A	P	P	P	A	A
28141.3.1025	Csak 2151	1025	25.15	AEW63054	fimbrial_protein_involved_in_type_1_pilus_biosynthesis			GR9	P	P	P	P	A	A	A	P	P	P	P	P	A	A	A	A	A	A	P	P	A	P	P	P	A	A
28141.3.1026	Csak 2151	1026	33.33	AAO70416	fimbrial_subunit;steE			GR9	A	A	A	A	A	A	A	P	P	P	P	P	A	A	A	A	A	A	A	P	A	P	P	P	A	A
28141.3.1027	Csak 2151	1027	37.88	AAL19163	putative_minor_fimbrial_subunit;stfF			GR9	P	P	P	A	A	A	A	P	P	P	P	P	A	A	A	A	A	A	A	P	A	P	P	P	A	A
28141.3.1028	Csak 2151	1028	100	WP_007852254	Minor fimbrial subunit StfG			GR9	P	P	P	A	A	A	A	P	P	P	P	P	A	A	A	A	A	A	A	P	A	P	P	P	A	A
28141.3.1029	Csak 2151	1029	100	WP_015386329	Lipid A core-O-antigen ligase			GR9	P	P	P	A	A	P	A	P	P	P	P	P	A	A	A	A	A	A	P	P	A	P	P	P	A	A
28141.3.1030	Csak 2151	1030	98.12	ABU75531	Methyl-accepting chemotaxis protein I (serine chemoreceptor protein)	ESA_00230	204		P	A	P	P	P	P	A	A	A	A	P	P	A	A	A	A	A	A	A	A	A	A	A	P	A	A
28141.3.1109	Csak 2151	1109	98.6	ABU75623	Citrate lyase alpha chain;Ontology_term=KEGG_ENZYME:4.1.3.6	ESA_00324	291		P	P	P	P	P	P	P	P	P	P	P	P	A	A	A	P	A	A	P	P	P	P	P	P	A	A
28141.3.1118	Csak 2151	1118	94.83	ABU75633	hypothetical protein	ESA_00334	301	TE_CSA2151_2	A	P	P	P	P	P	P	P	P	P	P	P	A	A	A	A	P	A	P	P	P	P	P	P	A	A
28141.3.1224	Csak 2151	1224						TE_CSA2151_2	A	A	A	A	A	A	A	P	A	A	P	A	A	A	A	A	A	A	A	A	A	A	A	A	A	A
28141.3.1225	Csak 2151	1225						TE_CSA2151_2	A	A	A	A	A	A	A	P	A	A	P	A	A	A	A	A	A	A	A	A	A	A	A	A	A	A
28141.3.1226	Csak 2151	1226	37.36	AAL21658	H_inversion_protein;hin			TE_CSA2151_2	A	A	A	A	A	A	A	P	A	A	P	A	A	A	A	A	A	A	A	A	A	A	A	A	A	A
28141.3.1227	Csak 2151	1227						TE_CSA2151_2	A	A	A	A	A	A	A	P	A	A	P	A	A	A	A	A	A	A	A	A	A	A	A	A	A	A
28141.3.1228	Csak 2151	1228							A	A	A	A	A	A	A	P	A	A	P	A	A	A	A	A	A	A	A	A	A	A	A	A	A	A
28141.3.1298	Csak 2151	1298	94.78	ABU75821	FIG00554258: hypothetical protein	ESA_00530	476	core	A	A	A	A	P	A	A	P	P	P	P	P	A	A	A	A	A	A	A	P	A	A	P	P	A	A
28141.3.1318	Csak 2151	1318	95.16	ABU75841	Putative cytoplasmic protein	ESA_00551	496	core	A	A	P	P	A	A	A	P	P	P	P	P	A	A	A	A	A	A	A	P	A	A	P	P	A	A
28141.3.1318	Csak 2151	1318	95.16	ABU75841	Putative cytoplasmic protein	ESA_00551	496	fCSA2151_1	A	A	P	P	A	A	A	P	P	P	P	P	A	A	A	A	A	A	A	P	A	A	P	P	A	A
28141.3.1366	Csak 2151	1366						fCSA2151_1	A	A	A	A	A	A	A	P	A	A	P	A	A	A	A	A	A	A	A	A	A	A	A	A	A	A
28141.3.1369	Csak 2151	1369	100	ABU75897	COG0840: Methyl-accepting chemotaxis protein	ESA_00613	546	fCSA2151_1	A	A	A	A	A	A	P	P	P	P	P	A	A	A	A	A	A	A	A	P	P	A	P	A	A	A
28141.3.1374	Csak 2151	1374						fCSA2151_1	A	A	A	A	A	A	A	P	A	A	P	A	A	A	A	A	A	A	A	A	A	A	A	A	A	A
28141.3.1375	Csak 2151	1375	28.57	ABU75734	Tyrosine recombinase XerD	ESA_00437	397	fCSA2151_1	A	A	A	A	A	A	A	P	A	A	P	A	A	A	A	A	A	A	A	A	A	A	A	A	A	A
28141.3.1376	Csak 2151	1376	82	AAO71791	phage_repressor_protein_cI;cI			fCSA2151_1	A	A	A	A	A	A	A	P	A	A	P	A	A	A	A	A	A	A	A	A	A	A	A	A	A	A
28141.3.1377	Csak 2151	1377	85.8	AAO71789	phage_regulatory_protein;cII			fCSA2151_1	A	A	A	A	A	A	A	P	A	A	P	A	A	A	A	A	A	A	A	A	A	A	A	A	A	A
28141.3.1378	Csak 2151	1378	80	AAO71788	hypothetical_protein			fCSA2151_1	A	A	A	A	A	A	A	P	A	A	P	A	A	A	A	A	A	A	A	A	A	A	A	A	A	A
28141.3.1379	Csak 2151	1379	87.32	AAL21619	Fels-2_prophage_protein			fCSA2151_1	A	A	A	A	A	A	A	P	A	A	P	A	A	A	A	A	A	A	A	A	A	A	A	A	A	A
28141.3.1380	Csak 2151	1380	84.13	AEW62704	hypothetical_protein			fCSA2151_1	A	A	A	A	A	A	A	P	A	A	P	A	A	A	A	A	A	A	A	A	A	A	A	A	A	A
28141.3.1381	Csak 2151	1381	92	AAO71785	hypothetical_protein			fCSA2151_1	A	A	A	A	A	A	A	P	A	A	P	A	A	A	A	A	A	A	A	A	A	A	A	A	A	A
28141.3.1382	Csak 2151	1382	85.66	AAO71782	conserved_hypothetical_protein			fCSA2151_1	A	A	A	A	A	A	A	P	A	A	P	A	A	A	A	A	A	A	A	A	A	A	A	A	A	A
28141.3.1383	Csak 2151	1383	54.71	ABU79595	hypothetical_protein			fCSA2151_1	A	A	A	A	A	A	A	P	A	A	P	A	A	A	A	A	A	A	A	A	A	A	A	A	A	A
28141.3.1384	Csak 2151	1384	93.28	AAL21610	Fels-2_prophage_protein			fCSA2151_1	A	A	A	A	A	A	A	P	A	A	P	A	A	A	A	A	A	A	A	A	A	A	A	A	A	A
28141.3.1385	Csak 2151	1385	84.71	AAO70939	probable_capsid_portal_protein			fCSA2151_1	A	A	A	A	A	A	A	P	A	A	P	A	A	A	A	A	A	A	A	A	A	A	A	A	A	A
28141.3.1386	Csak 2151	1386						fCSA2151_1	A	A	A	A	A	A	A	P	A	A	P	A	A	A	A	A	A	A	A	A	A	A	A	A	A	A
28141.3.1387	Csak 2151	1387	83.39	AAL21608	Fels-2_prophage_protein			fCSA2151_1	A	A	A	A	A	A	A	P	A	A	P	A	A	A	A	A	A	A	A	A	A	A	A	A	A	A
28141.3.1388	Csak 2151	1388	29.09	ABU78251	Phage major capsid protein	ESA_03022	2732	fCSA2151_1	A	A	A	A	A	A	A	P	A	A	P	A	A	A	A	A	A	A	A	A	A	A	A	A	A	A
28141.3.1389	Csak 2151	1389	94.44	AAO71773	putative_phage_terminase			fCSA2151_1	A	A	A	A	A	A	A	P	A	A	P	A	A	A	A	A	A	A	A	A	A	A	A	A	A	A
28141.3.1390	Csak 2151	1390	92.21	AAL21605	Fels-2_prophage_protein			fCSA2151_1	A	A	A	A	A	A	A	P	A	A	P	A	A	A	A	A	A	A	A	A	A	A	A	A	A	A
28141.3.1391	Csak 2151	1391	100	AAO71771	putative_phage_tail_protein			fCSA2151_1	A	A	A	A	A	A	A	A	A	A	P	A	A	A	A	A	A	A	A	A	A	A	A	P	A	A
28141.3.1392	Csak 2151	1392	69.01	AEW60424	hypothetical_protein			fCSA2151_1	A	A	A	A	A	A	A	P	A	A	P	A	A	A	A	A	A	A	A	A	A	A	A	P	A	A
28141.3.1393	Csak 2151	1393	33.86	ABU77979	Lysozyme;Ontology_term=KEGG_ENZYME:3.2.1.17	ESA_02747	2478	fCSA2151_1	A	A	A	A	A	A	A	P	A	A	P	A	A	A	A	A	A	A	A	A	A	A	A	P	A	A
28141.3.1394	Csak 2151	1394	86.51	AAO71767	putative_regulatory_protein			fCSA2151_1	A	A	A	A	A	A	A	P	A	A	P	A	A	A	A	A	A	A	A	A	A	A	A	P	A	A
28141.3.1395	Csak 2151	1395	87.41	AAL21599	Fels-2_prophage_protein			fCSA2151_1	A	A	A	A	A	A	A	P	A	A	P	A	A	A	A	A	A	A	A	A	A	A	A	A	A	A
28141.3.1396	Csak 2151	1396	87.32	AAO71766	putative_phage_tail_completion_protein			fCSA2151_1	A	A	A	A	A	A	A	P	A	A	P	A	A	A	A	A	A	A	A	A	A	A	A	P	A	A
28141.3.1397	Csak 2151	1397						fCSA2151_1	A	A	A	A	A	A	A	P	A	A	P	A	A	A	A	A	A	A	A	A	A	A	A	A	A	A
28141.3.1398	Csak 2151	1398	97.4	AAL21597	Fels-2_prophage_protein			fCSA2151_1	A	A	A	A	A	A	A	P	A	A	P	A	A	A	A	A	A	A	A	A	A	A	A	P	A	A
28141.3.1399	Csak 2151	1399	86.44	AAO71764	phage_baseplate_assembly_protein			fCSA2151_1	A	A	A	A	A	A	A	P	A	A	P	A	A	A	A	A	A	A	A	A	A	A	A	P	A	A
28141.3.1400	Csak 2151	1400	92.05	AAO71763	probable_phage_baseplate_assembly_protein			fCSA2151_1	A	A	A	A	A	A	A	P	A	A	P	A	A	A	A	A	A	A	A	A	A	A	A	A	A	A
28141.3.1401	Csak 2151	1401	90.58	AAO71762	putative_phage_tail_protein			fCSA2151_1	A	A	A	A	A	A	A	P	A	A	P	A	A	A	A	A	A	A	A	A	A	A	A	P	A	A
28141.3.1402	Csak 2151	1402	81.72	AAL21593	Fels-2_prophage_protein			fCSA2151_1	A	A	A	A	A	A	A	P	A	A	P	A	A	A	A	A	A	A	A	A	A	A	A	A	A	A
28141.3.1403	Csak 2151	1403	44.39	AAO68995	putative_bacteriophage_tail_fiber_assembly_protein			fCSA2151_1	A	A	A	A	A	A	A	A	A	A	P	A	A	A	A	A	A	A	A	A	A	A	A	A	A	A
28141.3.1404	Csak 2151	1404	92.67	AAL21588	Fels-2_prophage_protein			fCSA2151_1	A	A	A	A	A	A	A	P	A	A	P	A	A	A	A	A	A	A	A	A	A	A	A	P	A	A
28141.3.1405	Csak 2151	1405	94.15	AAO70236	probable_major_tail_tube_protein			fCSA2151_1	A	A	A	A	A	A	A	P	A	A	P	A	A	A	A	A	A	A	A	A	A	A	A	P	A	A
28141.3.1406	Csak 2151	1406	92	AAL21586	Fels-2_prophage_protein			fCSA2151_1	A	A	A	A	A	A	A	P	A	A	P	A	A	A	A	A	A	A	A	A	A	A	A	P	A	A
28141.3.1407	Csak 2151	1407	92.31	AEW60444	hypothetical_protein			fCSA2151_1	A	A	A	A	A	A	A	P	A	A	P	A	A	A	A	A	A	A	A	A	A	A	A	P	A	A
28141.3.1408	Csak 2151	1408	74.17	AAO70233	putative_bacteriophage_tail_protein			fCSA2151_1	A	A	A	A	A	A	A	P	A	A	P	A	A	A	A	A	A	A	A	A	A	A	A	P	A	A
28141.3.1409	Csak 2151	1409	95.03	AAO71753	putative_phage_tail_protein			fCSA2151_1	A	A	A	A	A	A	A	P	A	A	P	A	A	A	A	A	A	A	A	A	A	A	A	P	A	A
28141.3.1410	Csak 2151	1410	90.44	AAL21582	Fels-2_prophage_protein			fCSA2151_1	A	A	A	A	A	A	A	P	A	A	P	A	A	A	A	A	A	A	A	A	A	A	A	P	A	A
28141.3.1411	Csak 2151	1411	41.43	ABU75911	Prophage P2 OGR protein	ESA_00627	558		A	A	A	A	A	A	A	P	A	A	P	A	A	A	A	A	A	A	A	A	A	A	A	A	A	A
28141.3.1552	Csak 2151	1552	96.39	ABU76062	FIG00553320: hypothetical protein	ESA_00785	702	core	P	P	P	A	A	A	A	P	A	A	P	A	A	A	A	A	A	A	A	A	A	A	P	A	A	A
28141.3.1565	Csak 2151	1565	96.8	ABU76076	22C3-dihydro-22C3-dihydroxybenzoate dehydrogenase [enterobactin] siderophore;Ontology_term=KEGG_ENZYME:1.3.1.28	ESA_00799	715	core	A	A	P	P	A	P	A	P	P	P	P	P	A	A	A	A	A	A	P	P	A	A	P	P	A	A
28141.3.1584	Csak 2151	1584	96.51	ABU76097	Predicted outer membrane lipoprotein YfeY	ESA_00820	736	core	A	A	A	A	P	A	A	P	P	P	P	P	A	A	A	A	A	A	A	P	A	A	P	P	A	A
28141.3.1600	Csak 2151	1600						core	A	A	A	A	P	A	A	P	P	P	P	P	A	A	A	A	A	A	A	P	A	A	P	P	A	P
28141.3.1615	Csak 2151	1615	96.61	ABU76128	Mannose-6-phosphate isomerase	ESA_00857	767	GR83	A	A	A	A	A	A	A	A	A	A	A	A	A	A	A	A	A	A	A	A	A	A	A	A	A	A
28141.3.1621	Csak 2151	1621	34.75	ABU77605	putative membrane protein	ESA_02358	2122	GR83	A	A	A	P	A	P	A	P	P	P	P	P	A	A	A	A	A	A	A	P	A	P	P	P	A	A
28141.3.1622	Csak 2151	1622						GR83	A	A	A	P	A	P	A	P	P	P	P	P	A	A	A	A	P	A	A	P	A	P	P	P	A	A
28141.3.1623	Csak 2151	1623						core	A	A	A	P	A	P	A	P	P	P	P	P	A	A	A	A	P	A	A	P	A	P	P	P	A	A
28141.3.1630	Csak 2151	1630	96.43	ABU76142	Cytochrome c-type biogenesis protein CcmD2C interacts with CcmCE	ESA_00872	780	core	A	A	A	A	A	A	A	A	A	A	A	A	A	A	A	A	A	A	A	A	A	A	A	A	A	A
28141.3.1634	Csak 2151	1634	100	ABU76146	Cytochrome c heme lyase subunit CcmL / Cytochrome c heme lyase subunit CcmH	ESA_00876	784	core	A	A	A	A	A	A	A	A	A	A	A	A	A	A	A	A	A	A	A	A	A	A	A	A	A	A
28141.3.1670	Csak 2151	1670	95.73	ABU76183	FIG00553297: hypothetical protein	ESA_00913	821	core	A	A	A	P	A	A	A	P	P	P	P	P	A	A	A	A	A	A	A	P	A	P	P	P	A	A
28141.3.1670	Csak 2151	1670	95.73	ABU76183	FIG00553297: hypothetical protein	ESA_00913	821	core	A	A	A	A	A	A	A	P	P	P	P	P	A	A	A	A	P	A	A	P	A	A	P	P	A	A
28141.3.1671	Csak 2151	1671	95	ABU76184	Cell division inhibitor	ESA_00914	822	core	A	A	A	A	A	A	A	A	A	A	A	A	A	A	A	A	A	A	A	A	A	A	A	A	A	A
28141.3.1671	Csak 2151	1671	95	ABU76184	Cell division inhibitor	ESA_00914	822	core	A	A	A	A	A	A	A	A	A	A	A	A	A	A	A	A	A	A	A	A	A	A	A	A	A	A
28141.3.1708	Csak 2151	1708	94.88	ABU76220	2-succinyl-6-hydroxy-22C4-cyclohexadiene-1-carboxylate synthase;Ontology_term=KEGG_ENZYME:4.2.99.20	ESA_00950	858	core	A	A	A	A	P	A	P	A	A	A	P	P	A	A	A	A	A	A	A	A	P	A	A	P	A	A
28141.3.1710	Csak 2151	1710	96.88	ABU76222	O-succinylbenzoate synthase;Ontology_term=KEGG_ENZYME:4.2.1.113	ESA_00952	860	GR123	A	A	A	A	A	A	A	A	A	A	A	A	A	A	A	A	A	A	A	A	A	A	A	A	A	A
28141.3.1741	Csak 2151	1741	93	ABU76256	Flagellar hook-length control protein FliK	ESA_00987	893	GR123	P	P	P	A	A	A	A	P	P	P	P	P	A	A	A	A	A	A	P	P	A	P	P	P	A	A
28141.3.1741	Csak 2151	1741	93	ABU76256	Flagellar hook-length control protein FliK	ESA_00987	893	O2s	P	P	P	A	A	A	P	P	P	P	P	P	A	A	A	A	A	A	P	P	P	P	P	P	A	A
28141.3.1823	Csak 2151	1823						O2s	P	A	A	A	A	A	A	P	A	A	P	A	A	A	A	A	A	A	A	P	A	A	P	A	A	A
28141.3.1824	Csak 2151	1824						O-atnigen CsakO2	A	A	A	A	A	A	A	P	P	P	P	A	A	A	A	A	A	A	A	P	A	A	P	A	A	A
28141.3.1867	Csak 2151	1867	97.11	ABU76445	dTDP-glucose 42C6-dehydratase;Ontology_term=KEGG_ENZYME:4.2.1.46	ESA_01178	1060	O-atnigen CsakO2	A	A	A	A	A	P	A	P	P	P	P	P	A	A	A	A	A	A	A	P	A	A	P	P	A	A
28141.3.1868	Csak 2151	1868	79.66	AAO68467	dTDP-4-dehydrorhamnose_reductase;rfbD			O-atnigen CsakO2	A	A	A	A	A	P	A	P	P	P	P	P	A	A	A	A	A	A	A	P	A	A	P	P	A	A
28141.3.1869	Csak 2151	1869	88.89	AAL20999	dTDP-glucose_pyrophosphorylase;rfbA			O-atnigen CsakO2	A	A	A	A	A	P	A	P	P	P	P	P	A	A	A	A	A	A	A	P	A	A	P	P	A	A
28141.3.1870	Csak 2151	1870	82.05	AAO68469	"dTDP-4-dehydrorhamnose_3	5-epimerase;rfbC"		O-atnigen CsakO2	A	A	A	A	A	A	A	P	P	P	P	A	A	A	A	A	A	A	A	P	A	A	P	P	A	A
28141.3.1871	Csak 2151	1871						O-atnigen CsakO2	A	A	A	A	A	A	A	P	P	P	P	A	A	A	A	A	A	A	A	P	A	A	P	P	A	A
28141.3.1872	Csak 2151	1872						O-atnigen CsakO2	A	A	A	A	A	A	A	P	P	P	P	A	A	A	A	A	A	A	A	P	A	A	P	P	A	A
28141.3.1873	Csak 2151	1873						O-atnigen CsakO2	A	A	A	A	A	A	A	P	P	P	P	A	A	A	A	A	A	A	A	P	A	A	P	P	A	A
28141.3.1874	Csak 2151	1874						TNP_Csa2151_1	A	A	A	A	A	A	A	P	P	P	P	A	A	A	A	A	A	A	A	P	A	A	P	P	A	A
28141.3.1912	Csak 2151	1912	95.83	ABU76498	metal-dependent phosphohydrolase	ESA_01236	1106	v	P	A	A	A	A	P	P	P	A	A	A	A	A	A	A	A	A	A	A	A	P	A	A	P	A	A
28141.3.1942	Csak 2151	1942						core	A	A	A	A	A	A	A	P	P	P	P	P	A	A	A	A	A	A	A	P	A	A	P	P	A	A
28141.3.1961	Csak 2151	1961	94.32	ABU76551	FIG00554990: hypothetical protein	ESA_01289	1154	core	A	A	A	A	A	A	A	P	P	P	P	A	A	A	A	A	A	A	A	P	A	A	P	P	A	A
28141.3.1962	Csak 2151	1962	95.52	ABU76552	Predicted O-linked N-acetylglucosamine transferase2C SPINDLY family	ESA_01290	1155	core	A	A	A	A	A	A	A	P	P	P	P	P	A	A	A	A	A	A	A	P	A	A	P	P	A	A
28141.3.2033	Csak 2151	2033	96.36	ABU76628	FIG00553546: hypothetical protein	ESA_01368	1227	core	A	A	A	A	A	A	A	P	P	P	P	P	A	A	A	A	A	A	A	P	A	A	P	P	A	A
28141.3.2064	Csak 2151	2064	95.97	ABU76659	Copper resistance protein C precursor	ESA_01399	1258	core	A	A	A	A	A	A	A	A	A	A	A	A	A	A	A	A	A	A	A	A	A	A	A	A	A	A
28141.3.2099	Csak 2151	2099	95.52	ABU76703	FIG003671: Metal-dependent hydrolase	ESA_01445	1295	core	A	A	A	A	A	A	A	P	P	P	P	P	A	A	A	A	A	A	A	P	A	A	P	P	A	A
28141.3.2100	Csak 2151	2100	95.87	ABU76704	Adenylate-forming enzyme	ESA_01446	1296	core	A	A	A	A	A	A	A	P	P	P	P	P	A	A	A	A	A	A	A	P	A	A	P	P	A	A
28141.3.2100	Csak 2151	2100	95.87	ABU76704	Adenylate-forming enzyme	ESA_01446	1296		P	P	P	P	P	P	P	P	P	P	P	P	A	A	A	A	A	A	P	P	P	P	P	P	A	A
28141.3.2117	Csak 2151	2117	96.05	ABU76721	hypothetical protein	ESA_01463	1313	core	A	A	P	A	P	P	A	P	P	P	P	P	A	A	A	A	A	A	P	P	A	A	P	P	A	A
28141.3.2130	Csak 2151	2130	66.85	ABU76736	Ferrichrome-iron receptor	ESA_01478	1326	GR138	A	A	A	A	A	A	A	P	P	P	P	P	A	A	A	A	A	A	A	P	A	A	P	P	A	A
28141.3.2166	Csak 2151	2166	100	ABU76773	conserved hypothetical protein TIGR00481	ESA_01515	1362	core	P	P	P	P	P	P	P	P	P	P	P	P	A	P	P	P	P	A	P	P	P	P	P	A	P	P
28141.3.2214	Csak 2151	2214	96.43	ABU76820	Cob(I)alamin adenosyltransferase;Ontology_term=KEGG_ENZYME:2.5.1.17	ESA_01566	1410	core	A	A	A	P	P	P	A	P	P	P	P	P	A	A	A	A	A	A	A	P	A	A	P	P	A	A
28141.3.2259	Csak 2151	2259	96.89	ABU76903	Beta-phosphoglucomutase;Ontology_term=KEGG_ENZYME:5.4.2.6	ESA_01649	1479	core	A	A	A	A	A	P	A	P	P	P	P	P	A	A	A	A	A	A	A	P	A	A	P	P	A	A
28141.3.2328	Csak 2151	2328	96.95	ABU76975	Tellurite resistance protein TehB	ESA_01721	1544	GR8	A	A	A	P	A	A	A	P	P	P	P	P	A	A	A	A	A	A	A	P	A	A	P	P	A	A
28141.3.2378	Csak 2151	2378	96.93	ABU77025	Urea ABC transporter2C permease protein UrtB	ESA_01771	1594	GR8	A	P	P	P	P	P	P	P	A	A	P	P	A	A	A	A	A	A	P	P	P	P	P	P	A	A
28141.3.2390	Csak 2151	2390	96.18	ABU77067	GCN5-related N-acetyltransferase	ESA_01813	1628	GR8	A	A	P	A	P	P	A	P	P	P	P	P	A	P	P	A	A	A	A	P	P	A	P	P	P	A
28141.3.2410	Csak 2151	2410	95.65	ABU77088	OpgC protein	ESA_01834	1649		P	P	P	A	P	P	P	P	A	A	P	P	A	A	A	A	A	A	A	P	P	P	P	P	A	A
28141.3.2414	Csak 2151	2414	91.24	ABU77093	FIG00554270: hypothetical protein	ESA_01839	1654		A	A	P	A	A	P	A	P	P	P	P	P	A	A	A	A	A	A	A	P	A	A	P	P	A	A
28141.3.2414	Csak 2151	2414	91.24	ABU77093	FIG00554270: hypothetical protein	ESA_01839	1654	core	A	A	A	A	A	P	A	A	A	A	P	P	A	A	A	A	A	A	A	A	A	A	A	P	A	A
28141.3.2422	Csak 2151	2422	95.8	ABU77105	FIG00553316: hypothetical protein	ESA_01851	1666		A	P	A	P	A	P	A	P	P	P	P	P	A	P	A	P	P	A	A	P	P	A	P	P	A	P
28141.3.2426	Csak 2151	2426	89.47	ABU77109	hypothetical protein	ESA_01855	1670	GR57	A	A	A	P	A	A	A	P	P	P	P	P	A	A	A	A	A	A	A	P	A	A	P	P	A	A
28141.3.2440	Csak 2151	2440	96.71	ABU77123	Transcriptional regulator2C AraC family	ESA_01869	1683	core	A	A	A	A	A	A	P	A	A	A	A	A	A	A	A	A	A	A	A	A	A	A	A	A	A	A
28141.3.2474	Csak 2151	2474	97.33	ABU77159	FIG00553898: hypothetical protein	ESA_01905	1718	core	A	A	A	A	P	A	A	P	P	P	P	P	A	A	A	A	A	A	A	P	A	A	P	P	A	A
28141.3.2484	Csak 2151	2484	90.04	ABU77170	Putative polyferredoxin	ESA_01916	1728	GR31	A	A	A	A	A	P	A	A	A	A	A	A	A	A	A	A	A	A	A	A	P	A	A	A	A	A
28141.3.2493	Csak 2151	2493	94.59	ABU77180	FIG00553879: hypothetical protein	ESA_01926	1738	GR31	A	A	A	A	A	A	A	A	A	A	P	A	A	A	A	A	A	A	A	A	A	A	A	A	A	A
28141.3.2493	Csak 2151	2493	94.59	ABU77180	FIG00553879: hypothetical protein	ESA_01926	1738	T6SS5	A	A	A	P	A	P	A	P	P	P	P	P	A	A	A	A	A	A	A	P	A	A	P	P	A	A
28141.3.2582	Csak 2151	2582	51.11	ABU77285	hypothetical protein	ESA_02034	1836	T6SS5	A	A	A	A	A	P	A	P	P	P	P	P	A	A	A	A	A	A	A	P	A	A	P	P	A	A
28141.3.2583	Csak 2151	2583	93.46	ABU77288	VgrG protein	ESA_02037	1838	GR10	A	A	P	A	P	A	A	P	P	P	P	P	A	A	A	A	A	A	A	P	A	A	P	P	A	A
28141.3.2593	Csak 2151	2593	33.67	ABU75795	Glycine cleavage system transcriptional activator GcvA	ESA_00503	451	GR10	A	A	A	A	A	A	A	P	P	P	P	P	A	A	A	A	A	A	A	P	A	P	P	P	A	A
28141.3.2594	Csak 2151	2594	34.05	ABU76368	Zn-dependent hydrolases2C including glyoxylases	ESA_01100	986	core	A	A	A	A	A	A	A	P	P	P	P	P	A	A	A	A	A	A	A	P	A	P	P	P	A	A
28141.3.2603	Csak 2151	2603							A	A	A	P	A	A	A	A	A	A	A	P	A	A	A	A	A	A	A	A	A	A	A	A	A	A
28141.3.2670	Csak 2151	2670	97.71	ABU77376	Lipase2C GDXG family	ESA_02127	1925	core	A	A	A	A	A	A	A	P	P	P	P	P	A	A	A	A	A	A	A	P	A	A	P	P	A	A
28141.3.2685	Csak 2151	2685	95.83	ABU77394	Cell division activator cedA	ESA_02145	1943	core	A	A	A	A	A	P	A	A	A	A	P	A	A	A	A	A	A	A	A	A	A	A	A	A	A	A
28141.3.2699	Csak 2151	2699	96.35	ABU77408	5-methyl-dCTP pyrophosphohydrolase;Ontology_term=KEGG_ENZYME:3.6.1.-	ESA_02159	1957	core	A	A	A	P	P	P	A	P	P	P	P	P	A	A	A	A	A	A	A	P	A	A	P	P	A	A
28141.3.2721	Csak 2151	2721	95.76	ABU77432	FIG00554138: hypothetical protein	ESA_02183	1980		A	P	P	P	A	P	P	P	P	P	P	P	A	A	A	A	A	A	P	P	P	P	P	P	A	A
28141.3.2737	Csak 2151	2737							A	A	A	A	A	A	A	P	A	A	P	A	A	A	A	A	A	A	A	P	A	A	P	A	A	A
28141.3.2738	Csak 2151	2738	97.29	ABU76525	Error-prone2C lesion bypass DNA polymerase V (UmuC)	ESA_01263	1132		A	A	A	A	A	A	P	P	A	A	P	A	A	A	A	A	A	P	A	P	P	A	P	A	A	A
28141.3.2739	Csak 2151	2739	94.39	ABU76525	Error-prone2C lesion bypass DNA polymerase V (UmuC)	ESA_01263	1132		A	A	P	A	P	A	A	P	P	P	P	A	A	P	A	A	A	P	A	P	A	A	P	P	A	A
28141.3.2741	Csak 2151	2741						fCSA2151_2	A	A	A	A	A	A	A	P	P	P	P	A	A	A	A	A	A	A	A	P	A	A	P	P	A	A
28141.3.2762	Csak 2151	2762	50.77	ACI11481	HNH_endonuclease_domain_protein			fCSA2151_2	A	A	A	A	A	A	A	A	A	A	P	A	A	A	A	A	A	A	A	A	A	A	A	A	A	A
28141.3.2763	Csak 2151	2763						fCSA2151_2	A	A	A	A	A	A	A	P	A	A	P	A	A	A	A	A	A	A	A	P	A	A	P	A	A	A
28141.3.2764	Csak 2151	2764	70.1	ACI07360	conserved_hypothetical_protein			fCSA2151_2	A	A	A	A	A	A	A	P	A	A	P	A	A	A	A	A	A	A	A	P	A	A	P	A	A	A
28141.3.2779	Csak 2151	2779	27.36	ABU76259	Mobile element protein	ESA_00990	895	core	A	A	A	A	A	A	A	P	A	A	P	A	A	A	A	A	A	P	P	P	A	A	P	A	A	A
28141.3.2874	Csak 2151	2874	95.53	ABU77590	Putative 2-hydroxyacid dehydrogenase YcdW;Ontology_term=KEGG_ENZYME:1.-.-.-	ESA_02341	2108	GR62	A	A	A	A	A	A	A	P	P	P	P	P	A	A	A	A	A	A	A	P	A	A	P	P	A	A
28141.3.2899	Csak 2151	2899	96.95	ABU77619	Putative beta-lactamase	ESA_02372	2134	GR62	A	A	A	A	A	A	A	A	A	A	P	P	A	A	A	A	A	A	A	P	A	A	A	P	A	A
28141.3.2899	Csak 2151	2899	96.95	ABU77619	Putative beta-lactamase	ESA_02372	2134	core	P	P	P	P	P	P	P	P	P	P	P	P	A	A	A	A	A	A	P	P	P	P	P	P	A	A
28141.3.2935	Csak 2151	2935	96.08	ABU77653	Alkanesulfonates ABC transporter ATP-binding protein / Sulfonate ABC transporter2C ATP-binding subunit SsuB	ESA_02407	2168	core	A	A	A	A	A	A	A	P	P	P	P	P	A	A	A	A	A	A	A	P	A	A	P	P	A	A
28141.3.3069	Csak 2151	3069	99.77	ABU77793	ATP-dependent RNA helicase RhlE	ESA_02548	2301	core	A	P	P	A	P	P	P	P	A	P	P	P	A	A	A	A	P	A	A	P	P	P	P	P	A	A
28141.3.3228	Csak 2151	3228	96.22	ABU77959	Enterobactin synthetase component F2C serine activating enzyme;Ontology_term=KEGG_ENZYME:2.7.7.-	ESA_02727	2461	T6SS6	A	A	A	A	A	A	A	P	P	P	P	P	A	A	A	A	A	A	A	P	A	A	P	P	A	A
28141.3.3247	Csak 2151	3247	38.24	ABU79109	Protein ImpG/VasA	ESA_03923	3523	T6SS6	A	A	A	A	A	A	A	P	P	P	P	A	A	A	A	A	A	A	A	P	A	A	P	A	A	A
28141.3.3247	Csak 2151	3247	38.24	ABU79109	Protein ImpG/VasA	ESA_03923	3523	core	A	P	P	P	A	P	A	P	P	P	P	P	A	A	A	A	A	A	A	P	A	P	P	A	A	A
28141.3.3274	Csak 2151	3274	96.62	ABU78012	FIG01199637: hypothetical protein	ESA_02781	2509	v	A	A	A	A	A	A	A	A	A	A	A	A	A	A	A	A	A	A	A	A	A	A	A	A	A	A
28141.3.3320	Csak 2151	3320						v	A	A	P	P	A	P	A	P	P	P	P	P	A	A	A	A	A	A	A	P	A	P	P	P	A	A
28141.3.3321	Csak 2151	3321						v	A	A	P	P	A	P	A	P	P	P	P	P	A	A	A	A	A	A	A	P	A	P	P	P	A	A
28141.3.3346	Csak 2151	3346						v	A	A	A	A	A	A	A	P	P	P	P	P	A	A	A	A	A	A	A	P	A	A	P	A	A	A
28141.3.3347	Csak 2151	3347						v	A	A	A	A	A	A	A	P	A	A	P	A	A	A	A	A	A	A	A	P	A	A	P	P	A	A
28141.3.3348	Csak 2151	3348						v	A	A	A	A	A	A	A	P	P	P	P	P	A	A	A	A	A	A	A	P	A	A	P	P	A	A
28141.3.3349	Csak 2151	3349						v	A	A	A	A	A	A	A	P	P	P	P	P	A	A	A	A	A	A	A	P	A	A	P	P	A	A
28141.3.3350	Csak 2151	3350						v	A	A	A	A	A	A	A	P	A	A	P	P	A	A	A	A	A	A	A	P	A	A	P	A	A	A
28141.3.3351	Csak 2151	3351						core	A	A	A	A	P	A	P	P	P	P	P	P	A	A	A	A	A	A	A	P	P	P	P	P	A	A
28141.3.3393	Csak 2151	3393	96.93	ABU78128	FIG00553674: hypothetical protein	ESA_02899	2621	core	P	P	P	A	P	P	A	P	A	A	P	P	A	A	A	A	A	A	P	A	A	A	P	P	A	A
28141.3.3393	Csak 2151	3393	96.93	ABU78128	FIG00553674: hypothetical protein	ESA_02899	2621	core	P	A	A	P	P	A	P	A	A	A	P	A	A	A	A	A	A	A	A	A	P	A	A	A	A	P
28141.3.3425	Csak 2151	3425	95.88	ABU78160	Isochorismatase;Ontology_term=KEGG_ENZYME:3.3.2.1	ESA_02931	2652	core	P	P	P	P	A	P	A	P	P	P	P	P	A	A	A	A	A	A	P	P	A	P	P	P	A	P
28141.3.3495	Csak 2151	3495	92.86	ABU78226	FIG00554316: hypothetical protein	ESA_02997	2714	v	A	A	A	A	A	A	A	P	P	A	P	P	A	A	A	A	A	A	A	P	A	A	P	P	A	A
28141.3.3498	Csak 2151	3498	95.7	ABU78229	FIG00553486: hypothetical protein	ESA_03000	2717	core	A	A	P	P	P	A	A	P	P	P	P	P	P	A	A	A	A	A	P	P	A	A	P	P	A	A
28141.3.3528	Csak 2151	3528	96.67	ABU78359	"Methylglyoxal reductase2C acetol producing / 22C5-diketo-D-gluconic acid reductase B;Ontology_term=KEGG_ENZYME:1.1.1.-	KEGG_ENZYME:1.1.1.274"		core	A	A	P	A	A	A	A	P	P	P	P	P	A	A	A	A	A	A	A	P	A	A	P	P	A	A
28141.3.3542	Csak 2151	3542	95.69	ABU78374	tRNA(Ile)-lysidine synthetase	ESA_03151	2823	core	A	A	A	A	A	A	A	A	A	A	P	A	A	A	A	A	A	A	A	A	A	A	A	A	A	A
28141.3.3571	Csak 2151	3571	95.87	ABU78404	Vitamin B12 ABC transporter2C B12-binding component BtuF	ESA_03182	2852	GR50	A	A	P	P	P	P	A	P	P	A	P	P	A	A	A	A	A	A	P	P	A	P	P	P	A	A
28141.3.3608	Csak 2151	3608	95.09	ABU78439	Putative exported protein	ESA_03217	2885	O2s	P	P	P	P	P	P	A	P	P	P	P	P	A	A	A	A	A	A	P	P	A	A	P	P	A	A
28141.3.3668	Csak 2151	3668						core	A	A	P	A	A	P	A	P	P	P	P	P	A	A	A	A	A	A	A	P	A	A	P	P	A	A
28141.3.3740	Csak 2151	3740	64.8	ABU78574	Capsular polysaccharide export system protein KpsS	ESA_03353	3016	O2s	A	A	P	A	A	A	A	P	P	P	P	P	A	A	A	A	A	A	A	P	A	P	P	P	A	A
28141.3.3741	Csak 2151	3741						core	A	A	P	A	A	A	A	P	P	P	P	P	A	A	A	A	A	A	A	P	A	P	P	P	A	A
28141.3.3742	Csak 2151	3742	29.03	ABU78576	Beta-12C3-glucosyltransferase	ESA_03355	3018		A	A	P	A	A	A	A	P	P	P	P	P	A	A	A	A	A	A	A	P	A	P	P	P	A	A
28141.3.3743	Csak 2151	3743	29.38	ABU79283	Glycosyltransferase;Ontology_term=KEGG_ENZYME:2.4.1.-	ESA_04102	3684		A	A	P	A	A	A	A	P	P	P	P	P	A	A	A	A	A	A	A	P	A	P	P	P	A	A
28141.3.3811	Csak 2151	3811	61.62	AAO71983	conserved_hypothetical_protein				A	A	A	A	A	A	A	P	P	P	P	P	A	A	A	A	A	A	A	P	A	A	P	P	A	A
28141.3.3812	Csak 2151	3812	76.5	AAO71981	helicase_related_protein				A	A	A	A	A	A	A	P	P	P	P	P	A	A	A	A	A	A	A	P	A	A	P	P	A	A
28141.3.3817	Csak 2151	3817	77.78	ABU78792	Ner-like regulatory protein	ESA_03581	3223		A	A	A	A	A	A	A	P	P	P	P	P	A	A	A	A	A	A	A	P	A	A	P	P	A	A
28141.3.3818	Csak 2151	3818						core	A	A	A	A	A	A	A	P	P	P	P	P	A	A	A	A	A	A	A	P	A	A	P	P	A	A
28141.3.3838	Csak 2151	3838	87.36	ABU78682	FIG018993: membrane protein	ESA_03467	3119	GR131	A	A	A	A	A	P	A	P	P	P	P	P	A	A	A	A	A	A	A	P	A	A	P	P	A	A
28141.3.3901	Csak 2151	3901	100	ABU78748	hypothetical protein	ESA_03533	3182	GR131	P	P	P	P	P	P	P	P	P	P	P	P	A	A	A	A	P	A	P	P	P	P	P	P	A	A
28141.3.3902	Csak 2151	3902	70.59	ABU78646	Probable transmembrane protein	ESA_03428	3087	GR131	A	A	A	A	A	A	A	P	P	P	P	P	A	A	A	A	A	A	A	P	A	P	P	P	A	A
28141.3.3903	Csak 2151	3903	57.66	ACI10558	conserved_hypothetical_protein			GR129	P	P	P	P	A	A	A	P	P	P	P	P	A	A	A	A	A	A	P	P	A	P	P	P	A	A
28141.3.3970	Csak 2151	3970	96.75	ABU78819	Putative sugar isomerase involved in processing of exogenous sialic acid	ESA_03609	3249	core	A	A	A	A	P	A	A	P	P	P	P	P	A	A	A	A	A	A	A	P	A	A	P	P	A	A
28141.3.4013	Csak 2151	4013	96.13	ABU78862	FIG00554530: hypothetical protein	ESA_03652	3292		A	A	A	A	A	A	A	P	P	P	P	P	A	A	A	A	A	A	A	P	A	A	P	P	A	A
28141.9.66	Csak 713	66	58.25	ACI10472	relaxase/mobilization_nuclease_domain_protein				A	A	A	A	A	A	A	A	A	A	A	A	A	A	A	A	A	A	A	P	A	A	A	A	A	A
28141.9.135	Csak 713	135	99.54	ABU76979	putative collagenase	ESA_01725	1548		P	P	P	P	P	P	P	P	P	P	P	P	P	P	P	P	P	P	P	P	P	P	P	P	P	P
28141.9.251	Csak 713	251	99.67	ABU75982	"Phosphoribosylformylglycinamidine synthase2C synthetase subunit / Phosphoribosylformylglycinamidine synthase2C glutamine amidotransferase subunit;Ontology_term=KEGG_ENZYME:6.3.5.3	KEGG_ENZYME:6.3.5.3"			P	P	P	P	P	P	P	P	P	P	P	P	A	A	A	A	A	A	P	P	P	P	P	P	A	P
28141.9.252	Csak 713	252	100	ABU75982	"Phosphoribosylformylglycinamidine synthase2C synthetase subunit / Phosphoribosylformylglycinamidine synthase2C glutamine amidotransferase subunit;Ontology_term=KEGG_ENZYME:6.3.5.3	KEGG_ENZYME:6.3.5.3"			P	P	P	P	P	P	P	P	P	P	P	P	P	P	P	P	P	P	P	P	P	P	P	P	P	P
28141.9.253	Csak 713	253	100	ABU75982	"Phosphoribosylformylglycinamidine synthase2C synthetase subunit / Phosphoribosylformylglycinamidine synthase2C glutamine amidotransferase subunit;Ontology_term=KEGG_ENZYME:6.3.5.3	KEGG_ENZYME:6.3.5.3"			A	A	A	A	P	A	A	A	A	A	P	P	A	A	A	A	A	A	A	A	A	A	A	P	A	A
28141.9.483	Csak 713	483	100	ABU76212	NADH-ubiquinone oxidoreductase chain L;Ontology_term=KEGG_ENZYME:1.6.5.3	ESA_00942	850		P	P	P	P	P	P	P	P	P	P	P	P	P	P	P	P	P	A	P	P	P	P	P	P	P	P
28141.9.582	Csak 713	582	100	ABU76375	Periplasmic beta-glucosidase;Ontology_term=KEGG_ENZYME:3.2.1.21	ESA_01107	993		P	P	P	P	P	P	P	P	P	P	P	P	A	P	P	P	P	P	P	P	P	P	P	P	P	P
28141.9.680	Csak 713	680	99.71	ABU79008	Cystathionine gamma-synthase;Ontology_term=KEGG_ENZYME:2.5.1.48	ESA_03822	3434	v	P	P	P	P	P	P	P	P	P	P	P	P	A	A	A	A	P	A	P	P	P	P	P	P	P	P
28141.9.746	Csak 713	746	100	WP_007853603	hypothetical protein			v	A	A	A	A	A	A	A	P	P	P	P	A	A	A	A	A	A	A	A	P	A	A	P	P	A	A
28141.9.750	Csak 713	750	100	WP_015387104	hypothetical protein			v	A	A	A	A	A	A	A	P	P	P	P	P	A	A	A	A	A	A	A	P	A	A	P	P	A	A
28141.9.755	Csak 713	755	100	ABU79103	VgrG protein	ESA_03917	3517	v	A	A	A	P	A	A	P	A	A	A	A	P	A	A	A	A	A	A	A	A	A	A	A	A	A	A
28141.9.755	Csak 713	755	100	ABU79103	VgrG protein	ESA_03917	3517		A	A	A	P	A	A	P	A	A	A	A	P	A	A	A	A	A	A	A	A	A	A	A	A	A	A
28141.9.1111	Csak 713	1111	100	ABU79493	FIG00553540: hypothetical protein	ESA_04314	3882		P	P	P	A	P	P	P	P	P	P	P	P	A	A	A	A	P	A	P	P	P	P	P	P	A	A
28141.9.1111	Csak 713	1111	100	ABU79493	FIG00553540: hypothetical protein	ESA_04314	3882		P	P	P	A	P	P	P	P	P	P	P	P	A	A	A	A	P	A	P	P	P	P	P	P	A	A
28141.9.1162	Csak 713	1162	96.95	ABU79436	glutamine synthetase family protein	ESA_04256	3826		P	P	P	P	P	P	P	P	P	P	P	P	A	A	A	A	P	A	A	P	P	P	P	P	P	P
28141.9.1222	Csak 713	1222	97.74	ABU79346	Transcriptional regulator2C AraC family	ESA_04165	3745	TNP_Csa713_1	P	P	P	P	P	A	P	P	P	P	P	P	A	A	A	A	P	A	P	P	A	A	P	P	A	P
28141.9.1238	Csak 713	1238	93.43	WP_000406299	FIG131328: Predicted ATP-dependent endonuclease			TNP_Csa713_1	A	A	A	A	A	A	A	A	A	A	A	A	A	A	A	A	A	A	A	P	A	A	P	A	A	A
28141.9.1246	Csak 713	1246	61.35	AHB72632	arsenical_pump-driving_ATPase_(arsenite-translocating_ATPase)			TNP_Csa713_1	A	A	A	A	A	A	A	A	A	A	A	A	A	A	A	A	A	A	A	P	A	A	P	A	A	A
28141.9.1247	Csak 713	1247	42.16	AHB72631	arsenical_resistance_operon_trans-acting_repressor_ArsD			TNP_Csa713_1	A	A	P	A	A	A	A	A	A	A	A	A	A	A	A	A	A	A	A	P	A	A	P	A	A	A
28141.9.1248	Csak 713	1248	96.13	WP_008783810	FIG00732228: hypothetical protein			TNP_Csa713_1	A	A	A	A	A	A	A	A	A	A	A	A	A	A	A	A	A	A	A	P	A	A	P	A	A	A
28141.9.1249	Csak 713	1249	100	WP_023305188	Arsenic resistance protein ArsH			TNP_Csa713_1	A	A	P	A	A	A	A	A	A	A	A	A	A	A	A	A	A	A	A	P	A	A	P	A	A	A
28141.9.1250	Csak 713	1250	98.52	WP_023315142	hypothetical protein			TNP_Csa713_1	A	A	A	A	A	A	A	A	A	A	A	A	A	A	A	A	A	A	A	P	A	A	P	A	A	A
28141.9.1251	Csak 713	1251	57.14	ACI07404	"transcriptional_regulator	_AlpA_family"		TNP_Csa713_1	A	A	A	A	A	A	A	A	A	A	A	A	A	A	A	A	A	A	A	P	A	A	P	A	A	A
28141.9.1252	Csak 713	1252	95.87	WP_023315140	hypothetical protein			TNP_Csa713_1	A	A	A	A	A	A	A	A	A	A	A	A	A	A	A	A	A	A	A	P	A	A	P	A	A	A
28141.9.1253	Csak 713	1253	90.97	WP_023315139	hypothetical protein			TNP_Csa713_1	A	A	A	A	A	A	A	A	A	A	A	A	A	A	A	A	A	A	A	P	A	A	P	A	A	A
28141.9.1254	Csak 713	1254	82.26	ACI10394	conserved_hypothetical_protein			TNP_Csa713_1	A	A	P	A	A	A	A	A	A	A	A	A	A	A	A	A	A	A	A	P	A	A	P	A	A	A
28141.9.1255	Csak 713	1255	54.55	ABU79275	DNA repair protein RadC	ESA_04094	3676	TNP_Csa713_1	A	A	A	A	A	A	A	A	A	A	A	A	A	A	A	A	A	A	A	P	A	A	P	A	A	A
28141.9.1255	Csak 713	1255	54.55	ABU79275	DNA repair protein RadC	ESA_04094	3676	TNP_Csa713_1	A	A	P	A	A	A	A	A	A	A	A	A	A	A	A	A	A	A	A	P	A	A	P	A	A	A
28141.9.1256	Csak 713	1256	72.6	ACI11684	conserved_hypothetical_protein			TNP_Csa713_1	A	A	A	A	A	A	A	A	A	A	A	A	A	A	A	A	A	A	A	P	A	A	P	A	A	A
28141.9.1257	Csak 713	1257	74	ACI11162	conserved_hypothetical_protein			TNP_Csa713_1	A	A	P	A	A	A	A	A	A	A	A	A	A	A	A	A	A	A	A	P	A	A	P	A	A	A
28141.9.1258	Csak 713	1258	100	WP_015387142	hypothetical protein			plasmid	A	A	A	A	A	A	A	P	P	P	P	P	A	A	A	A	P	A	A	P	A	P	P	P	A	P
28141.9.1367	Csak 713	1367	100	AGE88747	hypothetical_protein			GR132	A	A	A	A	A	A	A	A	A	A	P	A	A	A	A	A	A	A	A	P	A	A	P	P	A	A
28141.9.1430	Csak 713	1430	100	WP_014727945	FIG022160: hypothetical toxin			TE_Csa713_1	P	P	P	P	A	A	A	P	P	P	P	P	A	A	A	A	P	A	P	P	A	A	P	P	A	P
28141.9.1774	Csak 713	1774	90.91	WP_000703563	hypothetical protein			TE_Csa713_1	A	A	A	A	A	A	A	A	P	P	A	A	A	A	A	A	A	A	A	P	A	A	P	A	A	A
28141.9.1775	Csak 713	1775	97.84	WP_029590719	hypothetical protein			TE_Csa713_1	A	A	A	A	A	A	A	A	P	P	A	A	A	A	A	A	A	A	A	P	A	A	P	A	A	A
28141.9.1776	Csak 713	1776						TE_Csa713_1	A	A	A	A	A	A	A	A	P	P	A	A	A	A	A	A	A	A	A	P	A	A	P	A	A	A
28141.9.1777	Csak 713	1777	41.69	ACI07486	"site-specific_recombinase	_phage_integrase_family"		fCSA713_1	A	A	A	A	A	A	A	A	P	P	A	A	A	A	A	A	A	A	A	P	A	A	P	A	A	A
28141.9.1931	Csak 713	1931	29.67	ABU76862	Phage integrase	ESA_01608	1452	fCSA713_1	A	A	A	A	A	A	A	A	A	A	A	A	A	A	A	A	A	A	A	P	A	A	A	A	A	A
28141.9.1932	Csak 713	1932	100	WP_023279859				fCSA713_1	A	P	A	A	A	A	A	P	A	A	P	A	A	A	A	A	A	A	P	P	A	A	P	A	A	A
28141.9.1932	Csak 713	1932		WP_023279859				fCSA713_1	A	P	A	A	A	A	A	P	A	A	P	A	A	A	A	A	A	A	P	P	A	A	P	A	A	A
28141.9.1933	Csak 713	1933	80.56	ACI10510	adenine-specific_DNA_methyltransferase			fCSA713_1	A	A	A	A	A	A	A	A	A	A	A	A	P	A	A	A	A	A	A	P	A	A	A	A	A	A
28141.9.1935	Csak 713	1935	90.8	ABU76864	putative bacteriophage protein	ESA_01610	1454	fCSA713_1	A	A	P	A	A	A	A	A	A	A	A	A	A	A	A	A	A	A	A	P	P	A	A	A	A	A
28141.9.1935	Csak 713	1935	90.8	ABU76864	putative bacteriophage protein	ESA_01610	1454	fCSA713_1	A	A	A	A	A	P	A	A	A	A	A	A	P	A	A	A	A	A	A	P	A	A	A	A	A	A
28141.9.1936	Csak 713	1936	40	WP_007901924	hypothetical protein			fCSA713_1	A	A	A	A	A	A	A	A	A	A	A	A	A	A	A	A	A	A	A	P	A	A	A	A	A	A
28141.9.1937	Csak 713	1937	38.55	WP_003841917	hypothetical protein			fCSA713_1	A	A	A	A	A	A	A	A	A	A	A	A	A	A	A	A	A	A	A	P	A	A	A	A	A	A
28141.9.1941	Csak 713	1941	98	WP_007879680	hypothetical protein			fCSA713_1	A	A	A	A	A	P	A	A	A	A	A	A	A	A	A	A	A	A	A	P	A	A	A	A	A	A
28141.9.1942	Csak 713	1942	97.06	WP_014728225	FIG00731931: hypothetical protein			fCSA713_1	A	A	A	A	A	P	A	A	A	A	A	A	A	A	A	A	A	A	A	P	A	A	A	A	A	A
28141.9.1943	Csak 713	1943	66.67	ABU76313	Phage tail fiber protein	ESA_01044	936	fCSA713_1	A	A	A	A	A	A	A	A	A	A	A	A	A	A	A	A	A	A	A	P	A	A	A	A	A	A
28141.9.1944	Csak 713	1944	100	WP_007850239	Phage protein			fCSA713_1	A	A	A	A	A	P	A	A	A	A	A	A	A	A	A	A	A	A	A	P	A	A	A	A	A	A
28141.9.1945	Csak 713	1945	96.57	WP_007850238	Phage minor tail protein			fCSA713_1	A	A	A	A	A	A	A	A	A	A	A	A	A	A	A	A	A	A	A	P	A	A	A	A	A	A
28141.9.1946	Csak 713	1946	100	WP_014728239	Phage minor tail protein			fCSA713_1	A	A	A	A	A	A	A	A	A	A	A	A	A	A	A	A	A	A	A	P	A	A	A	A	A	A
28141.9.1947	Csak 713	1947	100	WP_007850237	hypothetical protein			fCSA713_1	A	A	A	A	A	P	A	A	A	A	A	A	A	A	A	A	A	A	A	P	A	A	A	A	A	A
28141.9.1948	Csak 713	1948	96.82	ACI11228	"IS903	_transposase"		fCSA713_1	A	A	A	A	A	A	A	A	A	A	A	A	A	A	A	A	A	A	A	P	A	A	A	A	A	A
28141.9.1949	Csak 713	1949	28.81	ACI07142	"site-specific_recombinase	_phage_integrase_family_protein"		fCSA713_1	A	A	A	A	A	A	A	A	A	A	A	A	P	A	A	A	A	A	A	P	A	A	A	A	A	A
28141.9.1950	Csak 713	1950	38.29	ACI08079	conserved_hypothetical_protein			fCSA713_1	A	A	A	A	A	A	A	A	A	A	A	A	P	A	A	A	A	A	A	P	A	A	A	A	A	A
28141.9.1951	Csak 713	1951						fCSA713_1	A	A	A	A	A	A	A	A	A	A	A	A	A	A	A	A	A	A	A	P	A	A	A	A	A	A
28141.9.1952	Csak 713	1952							A	A	A	A	A	A	A	A	A	A	A	A	A	A	A	A	A	A	A	P	A	A	A	A	A	A
28141.9.2046	Csak 713	2046	100	ABU78420	Poly(A) polymerase;Ontology_term=KEGG_ENZYME:2.7.7.19	ESA_03198	2867	TE_Csa713_2	P	P	P	P	P	P	P	P	P	P	P	P	P	A	A	A	P	A	P	P	P	P	P	P	P	P
28141.9.2086	Csak 713	2086	100	WP_007774992	Abort lactococcal phage infection AbiTii			TNP_Csa713_2	A	A	A	A	A	A	A	A	A	A	A	A	A	A	A	A	P	A	A	P	A	A	P	A	A	A
28141.9.2307	Csak 713	2307	100	WP_017382753	hypothetical protein			TNP_Csa713_2	P	A	A	A	A	A	A	A	A	A	A	A	A	A	A	A	A	A	A	P	A	A	P	A	A	A
28141.9.2308	Csak 713	2308						TNP_Csa713_2	P	A	A	A	A	A	A	A	A	A	A	A	A	A	A	A	A	A	A	P	A	A	P	A	A	A
28141.9.2310	Csak 713	2310	100	WP_012561111	Lactoylglutathione lyase and related lyases			TNP_Csa713_2	P	A	A	A	A	A	A	A	A	A	A	A	A	A	A	A	A	A	A	P	A	A	P	A	A	A
28141.9.2312	Csak 713	2312	100	WP_000227969	Mobile element protein			TNP_Csa713_2	A	A	A	A	A	A	A	A	A	A	A	A	A	A	A	A	A	A	A	P	A	A	P	A	A	A
28141.9.2313	Csak 713	2313						TNP_Csa713_2	P	A	A	A	A	A	A	A	A	A	A	A	A	A	A	A	A	A	P	P	A	A	P	A	A	A
28141.9.2314	Csak 713	2314	100	WP_016946740	hypothetical protein			TNP_Csa713_2	A	A	A	A	A	A	A	A	A	A	A	A	A	A	A	A	A	A	A	P	A	A	P	A	A	A
28141.9.2318	Csak 713	2318	84.62	ABU79435	probable copper-binding protein	ESA_04255	3825	TNP_Csa713_2	A	A	A	A	A	A	A	A	A	A	A	A	A	A	A	A	A	A	A	P	A	A	P	A	A	A
28141.9.2321	Csak 713	2321	97.56	WP_009367088	hypothetical protein			TNP_Csa713_2	A	A	A	A	A	A	A	A	P	P	A	A	A	A	A	A	A	A	P	P	A	A	P	A	A	A
28141.9.2323	Csak 713	2323						TNP_Csa713_2	A	A	P	A	A	A	A	A	A	A	A	A	A	A	A	A	A	A	P	P	A	A	P	A	A	A
28141.9.2328	Csak 713	2328	100	WP_016528991				TNP_Csa713_2	P	A	A	A	A	A	A	A	P	P	A	A	A	A	A	A	A	A	P	P	A	A	P	P	A	A
28141.9.2328	Csak 713	2328		WP_016528991				TNP_Csa713_2	P	A	A	A	A	A	A	A	P	P	A	A	A	A	A	A	A	A	P	P	A	A	P	P	A	A
28141.9.2335	Csak 713	2335	100	WP_017384059	Phage Integrase			TNP_Csa713_2	A	A	A	A	A	A	A	A	A	A	A	A	A	A	A	A	A	A	P	P	A	A	P	A	A	A
28141.9.2336	Csak 713	2336	100	WP_023899539	hypothetical protein			core	A	A	A	A	A	A	A	A	A	A	A	A	A	A	A	A	A	A	A	P	A	A	P	A	A	A
28141.9.2500	Csak 713	2500	97.16	ABU78865	Membrane fusion protein of RND family multidrug efflux pump	ESA_03655	3295	fCSA713_2	A	A	A	A	A	A	A	P	P	P	P	P	A	A	A	A	A	A	A	P	A	A	P	P	A	A
28141.9.2531	Csak 713	2531	98.97	ABU78336	Mobile element protein	ESA_03107	2785	fCSA713_2	A	A	A	A	A	A	A	A	A	A	A	P	A	A	A	A	A	A	P	P	A	A	A	A	A	A
28141.9.2532	Csak 713	2532						fCSA713_2	A	A	A	A	A	A	A	A	A	A	A	A	A	A	A	A	A	A	A	P	A	A	P	A	A	A
28141.9.2533	Csak 713	2533						fCSA713_2	A	A	A	A	A	A	A	A	A	A	A	A	A	A	A	A	A	A	A	P	A	A	P	A	A	A
28141.9.2534	Csak 713	2534	97.14	WP_029464150	hypothetical protein			fCSA713_2	A	A	A	A	A	A	A	A	A	A	A	P	A	A	A	A	A	A	P	P	A	A	P	A	A	A
28141.9.2535	Csak 713	2535	64.81	ABU78331	hypothetical protein	ESA_03102	2783	fCSA713_2	A	A	A	A	A	A	A	A	A	A	A	P	A	A	A	A	A	A	A	P	A	A	P	A	A	A
28141.9.2536	Csak 713	2536	85.29	ABU78330	hypothetical protein	ESA_03101	2782	fCSA713_2	A	A	A	A	A	A	A	A	A	A	A	P	A	A	A	A	A	A	P	P	A	A	P	A	A	A
28141.9.2538	Csak 713	2538	98.12	WP_007706450	FIG01070144: hypothetical protein			fCSA713_2	A	P	P	A	A	A	A	A	A	A	A	P	A	A	A	A	A	A	A	P	A	A	P	A	A	A
28141.9.2539	Csak 713	2539	98.67	WP_007706453	Recombinational DNA repair protein RecT			fCSA713_2	A	A	A	A	A	A	A	A	A	A	A	A	A	A	A	A	A	A	A	P	A	A	P	A	A	A
28141.9.2540	Csak 713	2540	97.06	WP_029039759	hypothetical protein			fCSA713_2	A	A	A	A	A	A	P	A	A	A	A	A	A	A	A	A	A	A	A	P	A	A	P	A	A	A
28141.9.2541	Csak 713	2541						fCSA713_2	A	A	A	A	A	A	A	A	A	A	A	P	A	A	A	A	A	A	A	P	A	A	P	A	A	A
28141.9.2542	Csak 713	2542	100	WP_007706460	hypothetical protein			fCSA713_2	A	A	A	A	A	A	A	A	A	A	A	P	A	A	A	A	A	A	P	P	A	A	P	A	A	P
28141.9.2543	Csak 713	2543						fCSA713_2	A	A	A	A	A	A	A	A	A	A	A	A	A	A	A	A	A	A	P	P	A	A	P	A	A	A
28141.9.2544	Csak 713	2544	92.94	WP_012815633	hypothetical protein			fCSA713_2	A	A	A	A	A	A	A	A	A	A	A	A	A	A	A	A	A	A	A	P	A	A	A	A	A	A
28141.9.2545	Csak 713	2545						fCSA713_2	A	A	A	A	A	A	A	A	A	A	A	A	A	A	A	A	A	A	A	P	A	A	A	A	A	A
28141.9.2546	Csak 713	2546	100	WP_029464158	hypothetical protein			fCSA713_2	A	P	P	P	A	A	A	A	P	P	A	A	A	A	A	A	A	A	P	P	P	P	A	A	A	A
28141.9.2547	Csak 713	2547	44.44	AAO70245	conserved_hypothetical_protein			fCSA713_2	P	A	A	A	A	A	A	A	A	A	A	P	A	A	A	A	A	A	P	P	A	A	A	A	A	A
28141.9.2549	Csak 713	2549	56.99	ABU78313	COG1167: Transcriptional regulators containing a DNA-binding HTH domain and an aminotransferase domain (MocR family) and their eukaryotic orthologs	ESA_03084	2773	fCSA713_2	A	P	P	P	A	P	P	A	A	A	A	A	A	A	A	A	A	A	A	P	A	A	A	A	A	A
28141.9.2550	Csak 713	2550	97.42	ABU78312	Replicative DNA helicase;Ontology_term=KEGG_ENZYME:3.6.1.-	ESA_03083	2772	fCSA713_2	A	A	A	A	A	A	A	A	A	A	A	A	A	A	A	A	A	A	A	A	A	A	A	A	A	A
28141.9.2551	Csak 713	2551						fCSA713_2	A	A	A	A	A	A	A	A	A	A	A	A	A	A	A	A	A	A	P	P	A	A	P	A	A	A
28141.9.2552	Csak 713	2552						fCSA713_2	A	A	A	A	A	A	A	A	A	A	A	A	A	A	A	A	A	A	A	P	A	A	P	A	A	A
28141.9.2553	Csak 713	2553	95.35	ABU78307	hypothetical protein	ESA_03078	2770	fCSA713_2	A	P	P	A	A	P	P	A	A	A	A	A	A	A	P	P	A	A	P	P	A	A	P	A	P	A
28141.9.2554	Csak 713	2554	38.46	ACI06830	putative_ninB_protein			fCSA713_2	A	A	A	A	A	A	A	A	A	A	A	A	A	A	A	A	A	A	A	P	A	A	P	A	A	A
28141.9.2555	Csak 713	2555	44.79	AEW59935	phage_N-6-adenine-methyltransferase			fCSA713_2	A	A	A	A	A	A	A	A	A	A	A	A	A	A	A	A	P	A	A	P	A	A	A	A	A	A
28141.9.2555	Csak 713	2555	44.79	AEW59935	phage_N-6-adenine-methyltransferase			fCSA713_2	A	A	P	A	A	P	A	A	A	A	A	A	A	A	A	A	P	A	P	P	A	P	P	A	A	A
28141.9.2556	Csak 713	2556	100	WP_004388427	hypothetical protein			fCSA713_2	A	A	A	A	A	P	A	A	A	A	A	A	A	A	A	A	A	A	P	P	A	A	P	A	A	A
28141.9.2557	Csak 713	2557	62.12	WP_029697417	Phage NinX			fCSA713_2	A	A	A	A	A	A	A	A	A	A	A	A	A	A	A	A	A	A	A	P	A	A	A	A	A	A
28141.9.2559	Csak 713	2559	97.67	ABU77982	Phage antitermination protein Q	ESA_02750	2481	fCSA713_2	A	A	A	A	A	A	A	A	A	A	A	A	A	A	A	A	A	A	A	P	A	A	A	A	A	A
28141.9.2561	Csak 713	2561	53.81	ABU76288	Lytic enzyme	ESA_01019	915	fCSA713_2	A	A	A	A	A	A	A	A	A	A	A	A	A	A	A	A	A	A	A	P	A	A	A	A	A	A
28141.9.2563	Csak 713	2563	100	WP_007851402	FIG00641140: hypothetical protein			fCSA713_2	A	A	A	A	A	A	A	A	A	A	A	A	A	A	A	A	A	A	A	P	A	A	A	A	A	A
28141.9.2564	Csak 713	2564	100	WP_007847567	hypothetical protein			fCSA713_2	A	A	A	A	A	A	A	A	A	A	A	A	A	A	A	A	A	A	A	P	A	A	P	A	A	A
28141.9.2566	Csak 713	2566	98.67	WP_023899347	hypothetical protein			fCSA713_2	A	A	A	A	A	A	A	A	A	A	A	A	A	A	A	A	A	A	A	P	A	A	A	A	A	A
28141.9.2567	Csak 713	2567	99.18	WP_023899345	FIG01220481: hypothetical protein			fCSA713_2	A	A	A	A	A	A	A	A	A	A	A	A	A	A	A	A	A	A	A	P	A	A	A	A	A	A
28141.9.2568	Csak 713	2568	93.72	ABU78280	FIG00554000: hypothetical protein	ESA_03051	2754	fCSA713_2	A	A	A	A	A	A	A	A	A	A	A	A	A	A	P	A	A	A	A	P	A	A	A	A	A	A
28141.9.2569	Csak 713	2569	95.99	WP_007847573	COG0840: Methyl-accepting chemotaxis protein			fCSA713_2	A	A	A	A	A	A	A	A	A	A	A	A	A	A	A	A	A	A	A	P	A	A	A	A	A	A
28141.9.2570	Csak 713	2570	98.69	ABU78277	gp7	ESA_03048	2753	fCSA713_2	A	A	A	A	A	A	A	A	A	A	A	A	A	A	A	A	A	A	A	A	A	A	A	A	A	A
28141.9.2572	Csak 713	2572	93.39	ABU78275	FIG01045895: hypothetical protein	ESA_03046	2751	fCSA713_2	A	A	A	P	A	A	A	A	A	A	A	A	A	A	A	A	A	A	A	P	A	A	A	A	A	A
28141.9.2574	Csak 713	2574	97.62	ABU78273	FIG00731856: hypothetical protein	ESA_03044	2749	fCSA713_2	A	A	A	A	A	A	A	A	A	A	A	A	A	A	A	A	A	A	A	P	A	A	A	A	A	A
28141.9.2575	Csak 713	2575	97.62	ABU78272	FIG00553556: hypothetical protein	ESA_03043	2748	fCSA713_2	A	A	A	A	A	A	P	A	A	A	A	A	A	A	P	P	A	A	A	P	A	A	A	A	A	A
28141.9.2578	Csak 713	2578	97.4	ABU78268	FIG00627013: hypothetical protein	ESA_03039	2745	fCSA713_2	A	A	A	A	A	A	A	A	A	A	A	A	A	A	A	A	A	A	A	P	A	A	A	A	A	A
28141.9.2579	Csak 713	2579	97.19	ABU78267	FIG00553244: hypothetical protein	ESA_03038	2744	fCSA713_2	A	A	A	A	A	A	A	A	A	A	A	A	A	A	A	A	A	A	A	P	A	A	A	A	A	A
28141.9.2580	Csak 713	2580	97.14	ABU78266	Phage protein	ESA_03037	2743	fCSA713_2	A	A	A	A	A	A	A	A	A	A	A	A	A	A	P	P	A	A	A	P	A	A	A	A	A	P
28141.9.2581	Csak 713	2581	68.22	ABU78265	hypothetical protein	ESA_03036	2742	fCSA713_2	A	A	A	A	A	A	A	A	A	A	A	A	A	A	A	A	A	A	A	P	A	A	A	A	A	A
28141.9.2582	Csak 713	2582	47.72	ABU78263	Phage tail length tape-measure protein 1	ESA_03034	2741	fCSA713_2	A	A	A	A	A	A	A	A	A	A	A	A	A	A	A	A	A	A	P	P	A	A	P	A	A	A
28141.9.2583	Csak 713	2583	96.36	ABU78262	hypothetical protein	ESA_03033	2740	fCSA713_2	A	A	A	A	A	A	A	A	A	A	A	A	A	A	A	A	A	A	A	P	A	A	P	A	A	A
28141.9.2584	Csak 713	2584						fCSA713_2	A	A	A	A	A	A	A	A	A	A	A	A	A	A	A	A	A	A	A	P	A	A	P	A	A	A
28141.9.2585	Csak 713	2585	87	ABU78260	hypothetical protein	ESA_03031	2739	fCSA713_2	A	A	A	A	A	A	A	A	A	A	A	A	A	A	A	A	A	A	A	P	A	A	P	A	A	A
28141.9.2586	Csak 713	2586	97.15	ABU78259	FIG00553532: hypothetical protein	ESA_03030	2738	fCSA713_2	A	P	A	A	A	A	A	A	A	A	A	A	A	A	A	A	A	A	A	P	A	A	P	A	A	A
28141.9.2587	Csak 713	2587	82.86	ABU78258	binds to the polymannose O-antigen accelerating adsorption of T5 phage	ESA_03029	2737	fCSA713_2	A	A	A	A	A	A	A	A	A	A	A	A	A	A	A	A	A	A	A	P	A	A	P	A	A	A
28141.9.2588	Csak 713	2588	98.02	WP_029464210	GtrI			fCSA713_2	A	A	A	A	A	A	A	A	A	A	A	A	A	A	A	A	A	A	A	P	A	A	P	A	A	A
28141.9.2589	Csak 713	2589	94.43	ABU78256	Polymyxin resistance protein ArnC2C glycosyl transferase;Ontology_term=KEGG_ENZYME:2.4.-.-	ESA_03027	2735	fCSA713_2	A	A	A	A	A	P	A	A	A	A	A	A	A	A	A	A	A	A	A	P	A	A	P	A	A	A
28141.9.2590	Csak 713	2590	79.17	AAO69902	bactoprenol-linked_glucose_translocase;gtrA			fCSA713_2	A	A	A	A	A	A	A	A	A	A	A	A	A	A	A	A	A	A	A	P	A	A	A	A	A	A
28141.9.2594	Csak 713	2594	56.7	ABU79275	DNA repair protein RadC	ESA_04094	3676	fCSA713_2	P	P	A	P	A	A	A	A	A	A	P	A	A	A	A	A	P	A	P	P	A	A	A	A	A	A
28141.9.2596	Csak 713	2596	100	WP_029039036	FIG074102: hypothetical protein			fCSA713_2	P	A	A	A	A	A	A	A	A	A	P	A	A	A	A	A	P	A	P	P	A	A	A	A	A	A
28141.9.2598	Csak 713	2598	100	WP_029039038	hypothetical protein			fCSA713_2	P	A	A	P	A	A	A	A	A	A	P	A	A	A	A	A	A	A	P	P	A	A	A	A	A	A
28141.9.2600	Csak 713	2600	82.81	WP_011443578	predicted inner membrane protein			TNP_Csa713_3	P	A	P	A	A	A	A	A	A	A	P	A	A	A	A	A	A	A	A	A	A	A	A	A	A	A
28141.9.2605	Csak 713	2605	90.2	AAL21403	putative_IS3-like_transposase			TNP_Csa713_3	P	P	P	P	A	A	A	A	A	A	P	A	A	A	P	P	P	A	P	P	A	P	A	P	A	A
28141.9.2606	Csak 713	2606	97.22	AAL21403	putative_IS3-like_transposase			TNP_Csa713_3	P	P	P	P	A	A	P	A	A	A	P	A	A	A	P	P	P	A	P	P	P	P	A	A	A	A
28141.9.2613	Csak 713	2613						TNP_Csa713_3	P	P	P	A	A	A	A	A	A	A	P	A	A	A	A	A	P	A	P	P	A	A	A	A	A	A
28141.9.2614	Csak 713	2614	100	WP_015065598	hypothetical protein			TNP_Csa713_3	P	P	P	A	A	A	A	A	A	A	P	A	A	A	A	A	P	A	P	P	A	A	A	A	A	A
28141.9.2617	Csak 713	2617	98.41	WP_004118789				TNP_Csa713_3	P	P	P	A	A	A	A	A	A	A	P	A	A	A	A	A	P	A	P	P	A	A	A	A	A	A
28141.9.2617	Csak 713	2617		WP_004118789				TNP_Csa713_3	P	P	P	A	A	A	A	A	A	A	P	A	A	A	A	A	P	A	P	P	A	A	A	A	A	A
28141.9.2618	Csak 713	2618	51.19	ABU75945	ClpB protein	ESA_00662	588	TNP_Csa713_3	P	P	P	A	A	A	A	A	P	P	P	A	A	A	A	A	P	A	P	P	A	A	A	P	A	A
28141.9.2623	Csak 713	2623	100	WP_023899320	hypothetical protein			TNP_Csa713_3	P	P	P	A	A	A	A	A	A	A	P	A	A	A	A	A	P	A	P	P	A	A	A	A	A	A
28141.9.2624	Csak 713	2624	99.31	WP_029039049	CP4-6 prophage; predicted phage integrase			TNP_Csa713_3	A	P	P	A	A	A	A	A	A	A	P	A	A	A	A	A	P	A	P	P	A	A	A	A	A	A
28141.9.2625	Csak 713	2625	100	WP_015386981	hypothetical protein			TNP_Csa713_3	A	A	A	A	A	A	A	P	P	P	P	P	A	A	A	A	A	A	A	P	A	A	P	P	A	A
28141.9.2628	Csak 713	2628	96.6	ABU78238	FIG00553301: hypothetical protein	ESA_03009	2723	TNP_Csa713_3	A	A	P	A	A	A	A	P	P	P	P	P	A	A	A	A	A	A	A	P	A	A	P	P	A	A
28141.9.2629	Csak 713	2629	91.67	ABU78236	hypothetical protein	ESA_03007	2721	TNP_Csa713_3	A	A	P	A	A	P	A	P	P	P	P	P	A	A	A	A	A	A	A	P	A	A	P	P	A	A
28141.9.2630	Csak 713	2630	89.23	ABU78237	FIG00553301: hypothetical protein	ESA_03008	2722	TNP_Csa713_3	A	A	P	A	A	P	A	P	P	P	P	P	A	A	A	A	A	A	A	P	A	A	P	P	A	A
28141.9.2631	Csak 713	2631	100	WP_007847628	hypothetical protein			TNP_Csa713_3	A	A	P	A	P	P	A	P	P	P	P	P	A	A	A	A	A	A	P	P	A	A	P	P	A	A
28141.9.2632	Csak 713	2632	91.89	ABU78231	hypothetical protein	ESA_03002	2718	TNP_Csa713_3	A	A	P	A	A	P	P	P	P	P	P	P	P	P	A	A	A	A	P	P	P	A	P	P	P	P
28141.9.2633	Csak 713	2633	95.7	ABU78229	FIG00553486: hypothetical protein	ESA_03000	2717	core	A	A	P	P	P	P	A	P	P	P	P	P	A	A	A	A	P	A	P	P	A	P	P	P	A	P
28141.9.3310	Csak 713	3310	99.13	ABU77511	MFS permease protein	ESA_02262	2052	core	P	P	P	P	P	P	A	P	P	P	P	P	A	A	A	A	A	A	P	P	A	A	P	P	A	A
28141.9.3310	Csak 713	3310	97.83	ABU77511	MFS permease protein	ESA_02262	2052	core	P	P	P	P	P	P	A	P	P	P	P	P	A	A	A	A	A	A	P	P	A	A	P	P	A	A
28141.9.3310	Csak 713	3310	99.13	ABU77511	MFS permease protein	ESA_02262	2052	core	P	P	P	P	P	P	A	P	P	P	P	P	A	A	A	A	A	A	P	P	A	A	P	P	A	A
28141.9.3310	Csak 713	3310	97.83	ABU77511	MFS permease protein	ESA_02262	2052	T6SS5	P	P	P	P	P	P	A	P	P	P	P	P	A	A	A	A	A	A	P	P	A	A	P	P	A	A
28141.9.3565	Csak 713	3565	97.58	ABU77294	Uncharacterized protein ImpB	ESA_02043	1844	core	P	P	P	P	P	P	P	P	P	P	P	P	A	A	A	A	P	A	P	P	P	P	P	P	A	P
28141.9.3734	Csak 713	3734	96.83	ABU77103	Probable lipoprotein nlpC precursor	ESA_01849	1664	core	P	P	P	P	P	P	A	P	P	P	P	P	A	A	A	A	A	A	P	P	P	A	P	P	A	A
28141.9.3740	Csak 713	3740	95.83	ABU77094	Transcriptional regulator	ESA_01840	1655	GR8	P	P	P	P	P	P	P	P	P	P	P	P	A	A	A	A	A	A	P	P	P	A	P	P	A	A
28141.9.3769	Csak 713	3769	95.74	ABU77065	phenazine biosynthesis protein PhzF family	ESA_01811	1626	GR8	A	A	A	P	P	P	A	A	A	A	P	P	A	A	A	A	A	A	A	A	A	A	A	A	A	A
28141.9.3769	Csak 713	3769	95.74	ABU77065	phenazine biosynthesis protein PhzF family	ESA_01811	1626	v	P	P	P	P	P	A	A	P	P	P	P	P	A	A	A	A	A	A	P	P	A	A	P	P	A	A
28141.9.4215	Csak 713	4215	58.16	ACI11421	hypothetical_protein				P	P	P	P	P	A	P	P	P	P	P	P	A	A	A	A	A	A	P	P	P	P	P	P	A	A
6666.1844.29	Csak BAA894	29	100	ABU75342	FIG004614: Putative cytoplasmic protein	ESA_00033	32		P	P	P	P	P	P	P	P	P	P	P	P	A	A	A	A	A	A	P	P	P	P	P	P	A	A
6666.1844.30	Csak BAA894	30	100	ABU75343	HTH-type transcriptional regulator zntR	ESA_00034	33		P	P	P	P	A	P	P	A	A	A	A	A	A	A	A	A	A	A	P	P	P	A	P	P	A	A
6666.1844.32	Csak BAA894	32	100	ABU75344	Large-conductance mechanosensitive channel	ESA_00035	34		P	P	P	P	P	P	P	P	P	P	P	P	A	A	A	A	A	A	P	P	P	P	P	P	A	A
6666.1844.34	Csak BAA894	34	100	ABU75346	Ribosomal RNA small subunit methyltransferase B;Ontology_term=KEGG_ENZYME:2.1.1.-	ESA_00037	36		P	P	P	P	A	P	P	P	P	P	P	P	A	A	A	A	A	A	A	P	P	P	P	P	A	A
6666.1844.35	Csak BAA894	35	99.68	ABU75347	Methionyl-tRNA formyltransferase;Ontology_term=KEGG_ENZYME:2.1.2.9	ESA_00038	37		A	A	A	P	A	A	P	A	A	A	P	A	A	A	A	A	A	A	A	P	A	A	A	P	A	A
6666.1844.35	Csak BAA894	35	99.68	ABU75347	Methionyl-tRNA formyltransferase;Ontology_term=KEGG_ENZYME:2.1.2.9	ESA_00038	37		P	P	P	P	P	P	P	P	P	P	P	P	A	A	A	A	A	A	P	P	P	P	P	P	A	A
6666.1844.37	Csak BAA894	37	100	ABU75349	Rossmann fold nucleotide-binding protein Smf possibly involved in DNA uptake	ESA_00040	39		P	P	P	P	P	P	P	P	P	P	P	P	A	A	A	A	A	A	P	P	P	P	P	P	A	A
6666.1844.40	Csak BAA894	40	99.47	ABU75352	YrdC/Sua5 family protein2C required for threonylcarbamoyladenosine (t(6)A) formation in tRNA	ESA_00043	42		P	P	P	P	P	A	P	A	A	A	A	A	A	A	P	P	A	A	A	A	P	A	A	A	A	A
6666.1844.40	Csak BAA894	40	99.47	ABU75352	YrdC/Sua5 family protein2C required for threonylcarbamoyladenosine (t(6)A) formation in tRNA	ESA_00043	42		A	A	P	A	A	P	P	P	P	P	P	P	A	A	A	A	P	A	A	P	P	A	P	P	A	A
6666.1844.41	Csak BAA894	41	100	ABU75353	Shikimate 5-dehydrogenase I alpha;Ontology_term=KEGG_ENZYME:1.1.1.25	ESA_00044	43		P	P	P	P	P	P	P	P	A	A	P	P	A	A	A	A	A	A	P	A	P	P	P	P	A	A
6666.1844.42	Csak BAA894	42	100	ABU75354	FIG00553709: hypothetical protein	ESA_00045	44		P	P	P	P	P	P	P	P	P	P	P	P	A	A	A	A	A	A	P	P	P	P	P	P	A	A
6666.1844.43	Csak BAA894	43	100	ABU75355	carbonic anhydrase2C family 3	ESA_00046	45		P	P	P	P	P	A	P	P	P	P	P	P	A	A	A	A	A	A	A	P	P	P	P	P	A	A
6666.1844.45	Csak BAA894	45	100	ABU75358	Malate synthase;Ontology_term=KEGG_ENZYME:2.3.3.9	ESA_00053	48		P	A	P	A	P	P	P	A	A	A	P	P	A	A	A	A	A	A	A	A	P	P	A	P	A	A
6666.1844.48	Csak BAA894	48	100	ABU75361	Acetate operon repressor	ESA_00056	51		P	P	P	P	P	P	P	P	P	P	P	P	A	A	A	A	A	A	P	P	P	P	P	P	A	A
6666.1844.54	Csak BAA894	54	100	ABU75367	Transcriptional regulatory protein RtcR	ESA_00062	56		A	A	A	P	A	A	P	A	A	A	P	P	A	A	A	A	A	A	A	A	P	A	P	P	A	A
6666.1844.54	Csak BAA894	54	100	ABU75367	Transcriptional regulatory protein RtcR	ESA_00062	56		P	P	P	P	A	P	P	P	P	P	P	P	A	A	A	A	A	A	P	P	P	P	P	P	P	A
6666.1844.56	Csak BAA894	56	100	ABU75369	COG0330: Membrane protease subunits2C stomatin/prohibitin homologs	ESA_00064	58		A	A	P	A	P	A	P	A	A	A	A	A	A	A	A	A	P	A	A	A	P	A	A	A	A	A
6666.1844.58	Csak BAA894	58	100	ABU75371	COG3541: Predicted nucleotidyltransferase	ESA_00066	60		P	P	P	P	A	P	P	P	P	P	P	P	A	A	A	A	A	A	P	P	P	P	P	P	A	A
6666.1844.66	Csak BAA894	66	99.34	ABU75382	Acetyltransferase;Ontology_term=KEGG_ENZYME:2.3.1.-	ESA_00077	67		P	A	A	P	P	A	P	A	A	A	A	A	A	A	A	A	A	A	A	A	A	A	A	A	A	A
6666.1844.67	Csak BAA894	67	100	ABU75383	Glutamate racemase;Ontology_term=KEGG_ENZYME:5.1.1.3	ESA_00078	68		A	P	P	P	P	P	P	P	A	A	P	P	A	A	A	A	A	A	P	P	P	P	P	P	A	A
6666.1844.69	Csak BAA894	69	100	ABU75385	Maltose/maltodextrin ABC transporter2C permease protein MalF	ESA_00080	70		P	P	P	P	P	A	P	P	A	P	P	P	A	A	A	A	P	A	P	A	P	P	P	P	A	A
6666.1844.74	Csak BAA894	74	100	ABU75390	Chorismate--pyruvate lyase;Ontology_term=KEGG_ENZYME:4.1.3.40	ESA_00085	75		P	P	P	P	P	P	P	A	A	A	P	P	A	A	A	A	P	A	A	P	P	P	A	P	A	A
6666.1844.79	Csak BAA894	79	100	ABU75395	DNA-damage-inducible protein F	ESA_00090	80		P	P	P	P	P	P	P	P	P	P	P	P	A	A	A	A	A	A	P	P	P	P	P	P	A	A
6666.1844.83	Csak BAA894	83	100	ABU75399	Putative exported protein	ESA_00094	84		P	A	A	A	A	A	P	A	A	A	A	P	A	A	A	A	A	A	A	A	P	A	A	A	A	A
6666.1844.84	Csak BAA894	84	100	ABU75400	tRNA dihydrouridine synthase A;Ontology_term=KEGG_ENZYME:1.-.-.-	ESA_00095	85		P	P	P	P	P	P	P	P	P	P	P	P	A	A	A	A	A	A	P	P	P	P	P	P	A	A
6666.1844.85	Csak BAA894	85	100	ABU75401	Putative inner membrane protein	ESA_00096	86		A	A	A	P	P	P	P	P	P	P	P	P	A	A	A	A	A	P	A	P	P	P	P	P	A	A
6666.1844.88	Csak BAA894	88	99.72	ABU75405	Alanine racemase2C biosynthetic;Ontology_term=KEGG_ENZYME:5.1.1.1	ESA_00100	89		A	A	P	P	P	P	P	A	A	A	A	A	A	A	A	A	A	A	A	A	P	P	A	A	A	A
6666.1844.89	Csak BAA894	89	99.75	ABU75406	Biosynthetic Aromatic amino acid aminotransferase alpha;Ontology_term=KEGG_ENZYME:2.6.1.57	ESA_00101	90		A	A	P	P	P	P	P	P	P	P	P	A	A	A	A	A	A	A	A	P	P	P	P	P	A	A
6666.1844.90	Csak BAA894	90	99.82	ABU75407	Channel-forming transporter/cytolysins activator of TpsB family	ESA_00102	91		P	P	P	P	P	A	P	P	P	P	P	P	A	A	A	A	A	A	P	P	P	P	P	P	A	A
6666.1844.91	Csak BAA894	91	100	ABU75408	FIG00553647: hypothetical protein	ESA_00103	92		P	A	P	P	P	P	P	P	P	P	P	P	A	A	A	A	A	A	P	P	P	P	P	P	A	A
6666.1844.92	Csak BAA894	92	100	ABU75409	Protein yjbR	ESA_00104	93	GR4	P	A	P	P	P	A	P	A	A	A	A	A	A	A	A	A	A	A	A	A	P	P	A	A	A	A
6666.1844.93	Csak BAA894	93	100	ABU75410	FIG00553991: hypothetical protein	ESA_00105	94	GR4	P	P	P	P	P	P	P	P	P	P	P	P	A	A	A	A	A	A	P	P	P	P	P	P	A	A
6666.1844.94	Csak BAA894	94	100	ABU75411	hypothetical protein	ESA_00106	95		P	P	P	P	P	P	P	P	P	P	P	P	A	A	A	A	A	A	P	P	P	P	P	P	A	A
6666.1844.97	Csak BAA894	97	100	ABU75414	GGDEF domain protein	ESA_00109	98		P	P	P	P	P	P	P	P	P	P	P	P	A	A	A	A	A	A	P	P	P	P	P	P	A	A
6666.1844.98	Csak BAA894	98	100	ABU75415	FIG00554493: hypothetical protein	ESA_00110	99		P	P	P	P	P	P	P	P	P	P	P	P	A	P	A	A	P	A	P	P	P	P	P	P	A	A
6666.1844.99	Csak BAA894	99	100	ABU75416	YjcB protein	ESA_00111	100		P	P	P	P	P	P	P	P	P	P	P	P	A	A	A	A	P	A	P	P	P	P	P	P	A	P
6666.1844.101	Csak BAA894	101	100	ABU75418	FIG00553920: hypothetical protein	ESA_00113	102		P	P	P	P	P	P	P	P	P	P	P	P	A	A	A	A	A	A	P	P	P	P	P	P	A	A
6666.1844.104	Csak BAA894	104	100	ABU75421	Glutathione S-transferase;Ontology_term=KEGG_ENZYME:2.5.1.18	ESA_00116	105		P	P	P	P	P	P	P	P	P	P	P	P	A	A	A	A	A	A	P	P	P	P	P	P	A	A
6666.1844.109	Csak BAA894	109	100	ABU75426	Putative membrane protein2C clustering with ActP	ESA_00121	110		A	A	A	A	A	A	A	A	A	A	A	A	A	A	A	A	A	A	A	A	A	A	A	A	A	A
6666.1844.114	Csak BAA894	114	100	ABU75432	FIG00553993: hypothetical protein	ESA_00127	115		A	A	P	P	A	P	P	A	A	A	A	A	A	A	A	A	A	A	P	A	P	P	A	A	A	A
6666.1844.115	Csak BAA894	115	96.97	ABU75433	hypothetical protein	ESA_00128	116		A	A	P	P	A	P	P	A	A	A	A	P	A	A	A	A	A	A	A	A	P	A	A	A	A	A
6666.1844.116	Csak BAA894	116	100	ABU75435	PhnH protein	ESA_00130	117		P	A	P	P	A	A	P	P	A	A	P	P	A	A	A	A	A	A	P	P	P	P	P	P	A	A
6666.1844.117	Csak BAA894	117	100	ABU75437	Alkylphosphonate utilization operon protein PhnA	ESA_00132	118		A	A	A	A	A	P	P	A	A	A	A	A	A	A	A	A	A	A	A	A	A	A	A	A	A	A
6666.1844.118	Csak BAA894	118	100	ABU75438	Putative vimentin	ESA_00133	119		P	A	P	P	A	P	P	P	P	P	P	P	A	A	A	A	A	A	P	P	P	P	P	P	A	A
6666.1844.119	Csak BAA894	119	100	ABU75439	Methyl-accepting chemotaxis protein	ESA_00134	120		P	A	P	P	A	P	P	P	P	P	P	P	A	A	A	A	A	A	P	P	P	A	P	P	A	A
6666.1844.120	Csak BAA894	120	100	ABU75440	2-keto-3-deoxygluconate permease (KDG permease)	ESA_00135	121		A	A	A	A	A	A	P	A	A	A	A	A	A	A	A	A	A	A	A	A	A	A	A	A	A	A
6666.1844.123	Csak BAA894	123	100	ABU75443	Glutathione S-transferase;Ontology_term=KEGG_ENZYME:2.5.1.18	ESA_00138	124	T6SS1	A	P	P	P	P	P	P	P	P	P	P	P	A	A	A	A	A	A	P	P	P	P	P	P	A	A
6666.1844.125	Csak BAA894	125	100	ABU75446	hypothetical protein	ESA_00141	126	T6SS1	A	A	A	P	A	P	P	A	A	A	A	A	A	A	A	A	A	A	A	A	P	P	A	A	A	A
6666.1844.126	Csak BAA894	126	100	ABU75447	probable membrane protein YPO1482	ESA_00142	127	T6SS1	A	A	A	A	A	P	P	A	A	A	A	A	A	A	A	A	A	A	A	A	P	P	A	A	A	A
6666.1844.127	Csak BAA894	127	100	ABU75448	Protein ImpG/VasA	ESA_00143	128	T6SS1	A	A	A	A	A	P	P	A	A	A	A	A	A	A	A	A	A	A	A	A	P	P	A	A	A	A
6666.1844.128	Csak BAA894	128	100	ABU75449	Uncharacterized protein ImpH/VasB	ESA_00144	129	T6SS1	A	A	A	A	A	P	P	A	A	A	A	A	A	A	A	A	A	A	A	A	P	P	A	A	A	A
6666.1844.129	Csak BAA894	129	100	ABU75450	Probable lipoprotein	ESA_00145	130		A	A	A	A	A	P	P	A	P	P	A	A	A	A	A	A	A	A	A	A	P	P	A	A	A	A
6666.1844.131	Csak BAA894	131	100	ABU75452	Cytochrome c-type biogenesis protein DsbD2C protein-disulfide reductase;Ontology_term=KEGG_ENZYME:1.8.1.8	ESA_00148	132		A	A	A	P	P	P	P	A	A	A	A	A	A	A	A	A	A	A	A	A	A	A	A	A	A	A
6666.1844.131	Csak BAA894	131	100	ABU75452	Cytochrome c-type biogenesis protein DsbD2C protein-disulfide reductase;Ontology_term=KEGG_ENZYME:1.8.1.8	ESA_00148	132		P	P	P	P	P	P	P	P	P	P	P	P	A	A	A	A	A	A	P	P	P	P	P	P	A	A
6666.1844.132	Csak BAA894	132	100	ABU75453	Periplasmic divalent cation tolerance protein CutA	ESA_00149	133		P	P	P	P	P	P	P	P	P	P	P	P	A	A	A	A	P	A	P	P	P	P	P	P	A	A
6666.1844.141	Csak BAA894	141	99.67	ABU75460	Lysine 22C3-aminomutase;Ontology_term=KEGG_ENZYME:5.4.3.2	ESA_00156	140		P	P	P	P	P	A	P	A	A	A	P	P	A	A	A	A	P	A	A	A	P	P	A	P	A	A
6666.1844.143	Csak BAA894	143	100	ABU75462	hypothetical protein	ESA_00158	142		P	P	P	P	P	P	P	P	P	P	P	P	A	A	P	P	P	A	P	P	P	P	P	P	A	P
6666.1844.145	Csak BAA894	145	100	ABU75463	Putative luxR family bacterial regulatory protein	ESA_00159	143		P	P	P	P	P	P	P	P	P	P	P	P	A	A	A	A	A	A	P	P	P	P	P	P	A	A
6666.1844.148	Csak BAA894	148	99.32	ABU75465	Outer membrane lipoprotein Blc	ESA_00161	145		P	P	P	A	P	P	P	P	P	P	P	P	A	A	A	A	A	A	P	P	P	P	P	P	A	A
6666.1844.150	Csak BAA894	150	100	ABU75467	Fumarate reductase subunit C	ESA_00163	147		P	P	P	P	P	P	P	A	A	A	P	A	A	A	A	A	A	A	P	P	P	A	A	A	A	A
6666.1844.160	Csak BAA894	160	100	ABU75477	NAD(P)HX epimerase / NAD(P)HX dehydratase	ESA_00176	156		P	P	P	P	A	P	P	A	A	A	A	A	A	A	A	A	A	A	P	A	P	P	A	A	A	A
6666.1844.160	Csak BAA894	160	100	ABU75477	NAD(P)HX epimerase / NAD(P)HX dehydratase	ESA_00176	156		A	A	A	P	A	A	P	A	A	A	A	A	A	A	A	A	P	A	A	A	P	A	A	A	A	A
6666.1844.163	Csak BAA894	163	100	ABU75481	DNA mismatch repair protein MutL	ESA_00180	160		P	P	P	P	P	P	P	P	P	P	P	P	A	A	A	A	A	A	P	P	P	P	P	P	A	A
6666.1844.169	Csak BAA894	169	100	ABU75487	Putative inner membrane protein YjeT (clustered with HflC)	ESA_00186	166		A	A	P	P	P	P	P	P	A	A	P	P	A	A	A	A	P	A	A	P	P	A	A	P	A	A
6666.1844.176	Csak BAA894	176	100	ABU75494	Similarity with glutathionylspermidine synthase2C group 1;Ontology_term=KEGG_ENZYME:6.3.1.8	ESA_00193	173		A	A	P	P	P	P	P	P	P	P	P	P	A	A	A	A	P	A	A	P	P	P	P	P	A	A
6666.1844.180	Csak BAA894	180	100	ABU75499	Putative exported protein	ESA_00198	177		A	P	P	P	P	P	P	P	P	P	P	P	A	A	A	A	P	A	P	P	P	P	P	P	A	A
6666.1844.181	Csak BAA894	181	100	ABU75500	YjfP protein	ESA_00199	178		A	A	P	P	P	P	P	A	A	A	P	P	A	A	A	A	A	A	A	A	P	P	A	P	A	A
6666.1844.186	Csak BAA894	186	100	ABU75506	Putative cell envelope opacity-associated protein A	ESA_00205	183		A	A	A	A	A	A	A	A	A	A	A	A	A	A	A	A	A	A	A	A	A	A	A	A	A	A
6666.1844.189	Csak BAA894	189	100	ABU75510	Nitric oxide-dependent regulator DnrN or NorA	ESA_00209	186		A	A	P	P	A	A	P	P	P	P	P	P	A	A	A	A	A	A	P	P	P	P	P	P	A	A
6666.1844.190	Csak BAA894	190	100	ABU75511	Methyl-accepting chemotaxis protein I (serine chemoreceptor protein)	ESA_00210	187		A	P	P	P	P	P	P	P	P	P	P	A	A	A	A	A	A	A	P	A	P	P	P	P	A	A
6666.1844.191	Csak BAA894	191	100	ABU75513	Putative membrane protein	ESA_00212	188		A	A	A	A	A	A	P	A	A	A	A	A	A	A	A	A	A	P	A	A	A	A	A	A	A	A
6666.1844.192	Csak BAA894	192	100	ABU75514	FIG00554887: hypothetical protein	ESA_00213	189		P	P	P	P	A	P	P	A	A	A	P	P	A	A	A	A	A	A	P	A	P	A	P	P	A	A
6666.1844.192	Csak BAA894	192	100	ABU75514	FIG00554887: hypothetical protein	ESA_00213	189		P	P	P	P	A	P	P	P	P	P	P	P	A	A	A	A	A	A	P	P	P	A	P	P	A	P
6666.1844.193	Csak BAA894	193	99.65	ABU75515	Transcriptional regulator2C AraC family	ESA_00214	190		P	P	P	P	P	P	P	P	P	P	P	P	A	A	A	A	A	A	A	P	P	P	P	P	A	A
6666.1844.195	Csak BAA894	195	100	ABU75518	NADPH:quinone oxidoreductase 2	ESA_00217	193		P	P	P	P	P	P	P	A	A	A	A	A	A	A	A	A	A	A	P	A	P	A	A	A	A	A
6666.1844.196	Csak BAA894	196	100	ABU75517	Redox-sensing transcriptional regulator QorR	ESA_00216	192		P	P	P	P	P	P	P	P	P	P	P	P	A	A	A	A	P	A	P	P	P	P	P	P	A	P
6666.1844.199	Csak BAA894	199	100	ABU75521	Protein ytfJ precursor	ESA_00220	196		P	P	P	P	P	P	P	P	P	P	P	P	A	A	A	A	A	A	P	P	P	P	P	P	A	P
6666.1844.202	Csak BAA894	202	100	ABU75525	Putative periplasmic or exported protein	ESA_00224	199		P	P	P	P	P	P	P	P	P	P	P	P	A	A	A	A	A	A	P	P	P	P	P	P	A	A
6666.1844.204	Csak BAA894	204	99.82	ABU75528	Uncharacterized protein YtfM precursor	ESA_00227	201		P	P	P	P	P	P	P	P	P	P	P	P	A	A	A	A	A	A	P	P	P	P	P	P	A	A
6666.1844.209	Csak BAA894	209	97.83	ABU75533	FIG00554642: hypothetical protein	ESA_00232	206	GR15	A	A	A	A	A	A	A	A	A	A	A	A	A	A	A	A	A	A	A	A	P	A	A	A	A	A
6666.1844.222	Csak BAA894	222	100	ABU75548	FIG01045571: hypothetical protein	ESA_00247	220	GR15	P	P	P	A	P	A	P	A	A	A	A	A	A	A	A	A	A	A	P	A	P	A	A	A	A	A
6666.1844.223	Csak BAA894	223	100	ABU75549	FIG00628496: hypothetical protein	ESA_00248	221	GR15	A	A	A	P	P	A	P	A	P	P	P	P	A	A	A	A	P	A	A	P	P	A	A	P	A	A
6666.1844.224	Csak BAA894	224	100	ABU75550	Putative cytoplasmic protein	ESA_00249	222	GR15	A	A	A	A	A	A	P	A	A	A	A	A	A	A	A	A	A	A	A	A	A	A	A	A	A	P
6666.1844.225	Csak BAA894	225	100	ABU75551	Putative inner membrane protein	ESA_00250	223	GR15	A	P	P	P	P	P	P	P	A	P	P	A	A	A	A	A	P	A	P	P	P	P	P	A	A	P
6666.1844.226	Csak BAA894	226	100	ABU75552	Putative inner membrane protein	ESA_00251	224	GR15	P	A	P	P	P	P	P	P	P	P	P	P	A	A	A	A	P	A	P	P	P	A	P	P	A	A
6666.1844.227	Csak BAA894	227	100	ABU75553	Metallo-dependent hydrolases2C subgroup B	ESA_00252	225	GR15	A	A	A	P	P	A	P	A	A	A	A	A	A	A	A	A	A	A	A	A	P	A	A	A	A	A
6666.1844.228	Csak BAA894	228	98.75	ABU75554	Metallo-dependent hydrolases2C subgroup B	ESA_00253	226	GR15	A	P	P	P	A	P	P	P	P	P	P	P	A	A	A	A	P	A	A	P	P	P	P	P	A	P
6666.1844.229	Csak BAA894	229	99.73	ABU75555	L-seryl-tRNA(Sec) selenium transferase-related protein	ESA_00254	227	GR15	A	P	P	P	P	A	P	P	A	A	P	P	A	A	A	A	P	A	A	P	P	P	P	P	A	P
6666.1844.230	Csak BAA894	230	100	ABU75556	4-Hydroxy-2-oxoglutarate aldolase;Ontology_term=KEGG_ENZYME:4.1.3.16	ESA_00255	228	GR15	A	A	A	P	P	P	P	P	P	P	P	P	A	A	A	A	P	A	A	P	P	P	P	P	A	A
6666.1844.231	Csak BAA894	231	99.84	ABU75557	Putative BglB-family transcriptional antiterminator	ESA_00256	229	TA_CSAK1	A	P	P	P	P	P	P	P	P	P	P	P	A	A	A	A	P	A	P	P	P	P	P	P	A	A
6666.1844.232	Csak BAA894	232	100	ABU75558	RelB protein (antitoxin to RelE)	ESA_00257	230	TA_CSAK1	A	A	P	P	P	A	P	P	P	P	P	P	A	A	A	A	A	A	P	P	P	A	P	P	A	A
6666.1844.232	Csak BAA894	232	100	ABU75558	RelB protein (antitoxin to RelE)	ESA_00257	230	TA_CSAK1	P	P	P	P	P	A	P	P	P	P	P	P	A	A	A	A	A	A	P	P	P	P	P	P	A	A
6666.1844.233	Csak BAA894	233	100	ABU75559	RelE antibacterial toxin protein	ESA_00258	231		P	P	P	P	P	A	P	P	P	P	P	P	A	A	A	A	A	A	P	P	P	P	P	P	A	A
6666.1844.234	Csak BAA894	234	100	ABU75560	Ribonucleotide reductase of class III (anaerobic)2C activating protein;Ontology_term=KEGG_ENZYME:1.97.1.4	ESA_00259	232		A	A	P	P	P	A	P	P	P	P	P	P	A	A	A	A	A	A	P	P	P	P	P	P	A	A
6666.1844.236	Csak BAA894	236	100	ABU75562	Transcriptional regulator2C LysR family	ESA_00261	234		P	P	P	P	P	P	P	P	P	P	P	P	A	A	A	A	A	A	P	P	P	P	P	P	A	P
6666.1844.237	Csak BAA894	237	100	ABU75563	Glutathione-regulated potassium-efflux system ancillary protein KefG	ESA_00262	235		A	A	P	A	A	A	P	P	P	P	P	P	A	A	A	A	A	A	A	P	P	P	P	P	A	A
6666.1844.240	Csak BAA894	240	100	ABU75566	Trehalose operon transcriptional repressor	ESA_00265	238		A	A	A	A	A	A	A	A	A	A	A	A	A	A	A	A	A	A	A	A	A	A	A	A	A	A
6666.1844.242	Csak BAA894	242	100	ABU75568	Glutaredoxin 2	ESA_00267	240		A	A	A	A	A	A	A	A	A	A	A	A	A	A	A	A	A	A	A	A	A	A	A	A	A	A
6666.1844.247	Csak BAA894	247	100	ABU75573	Hypothetical transcriptional regulator YqhC	ESA_00272	245		A	A	P	A	P	P	P	A	P	P	P	A	A	A	A	A	A	A	A	A	A	A	A	A	A	A
6666.1844.249	Csak BAA894	249	84.75	AAO70626	beta-cystathionase;metC				P	P	P	P	P	P	P	P	P	P	P	P	A	A	A	A	A	A	P	P	P	P	P	P	A	A
6666.1844.256	Csak BAA894	256	99.28	ABU75580	Putative cytoplasmic protein	ESA_00280	252		P	P	P	P	P	P	P	P	A	A	P	P	A	A	A	A	A	A	P	P	P	P	P	P	A	A
6666.1844.260	Csak BAA894	260	100	ABU75584	Putative inner membrane protein	ESA_00284	256		P	P	P	P	P	P	P	P	P	P	P	P	A	A	A	A	A	A	P	P	P	P	P	P	A	A
6666.1844.267	Csak BAA894	267	100	ABU75591	Inner membrane protein yjdF	ESA_00291	263	T6SS2	A	A	P	A	P	P	P	A	A	A	A	A	A	A	A	A	A	A	A	A	P	A	A	A	A	A
6666.1844.268	Csak BAA894	268	100	ABU75592	VgrG protein	ESA_00292	264	T6SS2	A	A	P	A	A	P	P	P	P	P	P	P	A	A	A	A	A	A	A	P	P	A	P	P	A	A
6666.1844.269	Csak BAA894	269	100	ABU75593	FIG00553622: hypothetical protein	ESA_00293	265	T6SS2	A	A	A	A	A	P	P	P	P	P	P	P	A	A	A	A	P	A	A	P	P	A	P	P	A	A
6666.1844.270	Csak BAA894	270						T6SS2	A	A	A	A	A	P	P	P	P	P	P	P	A	A	A	A	A	A	A	P	P	A	P	P	A	A
6666.1844.270	Csak BAA894	270						T6SS2	A	A	P	A	A	P	P	P	P	P	P	P	A	A	A	A	P	A	A	P	P	A	P	P	P	P
6666.1844.271	Csak BAA894	271	100	ABU75597	hypothetical protein	ESA_00297	268	T6SS2	A	A	A	A	A	P	P	A	P	P	P	A	A	A	A	A	A	A	A	P	A	A	P	P	A	A
6666.1844.271	Csak BAA894	271	100	ABU75597	hypothetical protein	ESA_00297	268	T6SS2	A	A	P	A	A	P	P	P	P	P	P	P	A	A	A	A	P	A	A	P	P	A	P	P	A	P
6666.1844.272	Csak BAA894	272	100	ABU75598	hypothetical protein	ESA_00298	269	T6SS2	A	A	A	A	A	A	P	P	P	P	P	P	A	A	A	A	A	A	A	P	P	A	P	P	A	A
6666.1844.272	Csak BAA894	272	100	ABU75598	hypothetical protein	ESA_00298	269	T6SS2	A	A	P	A	A	P	P	P	P	P	P	P	A	A	A	A	P	A	A	P	P	A	P	P	A	P
6666.1844.273	Csak BAA894	273	100	ABU75599	hypothetical protein	ESA_00299	270	T6SS2	A	A	A	A	A	P	P	A	A	A	A	A	A	A	A	A	A	A	A	A	P	A	A	A	A	A
6666.1844.274	Csak BAA894	274	100	ABU75600	hypothetical protein	ESA_00300	271	GR121	A	A	A	A	A	A	P	A	A	A	A	A	A	A	A	A	A	A	A	A	P	A	A	A	A	A
6666.1844.275	Csak BAA894	275	100	ABU75603	Probable poly(beta-D-mannuronate) O-acetylase;Ontology_term=KEGG_ENZYME:2.3.1.-	ESA_00303	272	GR121	A	A	A	A	A	A	P	P	P	P	P	P	A	A	A	A	A	A	A	P	P	A	P	P	A	A
6666.1844.276	Csak BAA894	276	100	ABU75604	putative periplasmic protein	ESA_00304	273	GR121	A	A	A	A	A	A	P	A	P	P	P	P	A	A	A	A	A	A	A	A	P	A	P	P	A	A
6666.1844.277	Csak BAA894	277	99.7	ABU75605	putative periplasmic protein	ESA_00305	274	GR121	A	A	A	A	A	A	P	A	P	P	A	P	A	A	A	A	A	A	A	A	P	A	A	P	A	A
6666.1844.278	Csak BAA894	278	99.79	ABU75606	FIG00638699: hypothetical protein	ESA_00306	275	GR121	A	A	A	A	A	A	P	A	A	A	A	P	A	A	A	A	A	A	A	A	P	A	A	P	A	A
6666.1844.279	Csak BAA894	279	100	ABU75607	hypothetical protein	ESA_00307	276	GR121	A	A	A	A	A	A	P	A	A	A	A	A	A	A	A	A	A	A	A	A	P	A	A	A	A	A
6666.1844.280	Csak BAA894	280	99.93	ABU75608	Putative membrane protein	ESA_00308	277	GR121	A	A	A	A	A	A	P	A	A	A	A	A	A	A	A	A	A	A	A	A	P	A	A	A	A	A
6666.1844.281	Csak BAA894	281	100	ABU75609	FIG00638358: hypothetical protein	ESA_00309	278	GR121	A	A	A	A	A	A	P	A	P	P	A	A	A	A	A	A	A	A	A	A	P	A	A	A	A	A
6666.1844.282	Csak BAA894	282	100	ABU75610	FIG00638718: hypothetical protein	ESA_00310	279		A	A	A	A	A	A	P	A	P	P	A	P	A	A	A	A	A	A	A	A	P	A	A	P	A	A
6666.1844.305	Csak BAA894	305	100	ABU75633	hypothetical protein	ESA_00334	301		P	P	P	P	P	P	P	P	P	P	P	P	A	A	A	A	P	A	P	P	P	P	P	P	A	P
6666.1844.307	Csak BAA894	307	100	ABU75635	DNA-binding protein2C CopG family	ESA_00336	302		A	P	P	A	A	A	P	A	A	A	A	A	A	A	A	A	A	A	P	A	P	A	A	A	A	P
6666.1844.308	Csak BAA894	308	100	ABU75636	Putative metal chaperone2C involved in Zn homeostasis2C GTPase of COG0523 family	ESA_00337	303		A	A	P	P	P	P	P	P	P	P	P	P	A	A	A	A	A	A	A	P	P	P	P	P	A	A
6666.1844.311	Csak BAA894	311	99.85	ABU75639	Methyl-accepting chemotaxis protein I (serine chemoreceptor protein)	ESA_00340	306		A	A	P	P	P	P	P	A	A	A	P	P	A	A	A	A	A	A	A	A	P	P	P	P	A	A
6666.1844.312	Csak BAA894	312	100	ABU75641	Phytoene synthase;Ontology_term=KEGG_ENZYME:2.5.1.32	ESA_00342	308		A	A	P	P	P	A	P	A	A	A	P	A	A	A	A	A	A	A	P	A	P	P	A	A	A	A
6666.1844.318	Csak BAA894	318	100	ABU75647	Protein ytfJ precursor	ESA_00348	314	GR122	P	P	P	P	P	P	P	P	P	P	P	P	A	A	A	A	A	A	P	P	P	P	P	P	A	A
6666.1844.319	Csak BAA894	319	100	ABU75648	FIG00553968: hypothetical protein	ESA_00349	315	GR122	P	P	P	P	P	P	P	P	P	P	P	P	A	A	A	A	A	A	P	P	P	P	P	P	A	A
6666.1844.320	Csak BAA894	320	100	ABU75649	hypothetical protein	ESA_00350	316	GR122	A	A	P	A	A	P	P	A	A	A	A	A	A	A	A	A	A	A	A	A	P	A	A	A	A	A
6666.1844.321	Csak BAA894	321						GR122	A	A	P	A	A	P	P	A	A	A	A	A	A	A	A	A	A	A	A	A	P	A	A	A	A	A
6666.1844.322	Csak BAA894	322	100	WP_012123804	hypothetical protein				A	A	P	A	A	P	P	A	A	A	A	A	A	A	A	A	A	A	A	A	P	A	A	A	A	A
6666.1844.324	Csak BAA894	324	100	ABU75652	FIG00554360: hypothetical protein	ESA_00354	318		P	A	P	A	P	A	P	A	A	A	A	A	A	A	A	A	A	A	P	A	P	P	A	A	A	A
6666.1844.336	Csak BAA894	336	99.89	ABU75663	Glutamate-ammonia-ligase adenylyltransferase;Ontology_term=KEGG_ENZYME:2.7.7.42	ESA_00365	328		A	A	P	A	A	P	P	P	P	P	P	P	A	A	A	A	A	A	P	P	P	A	P	P	A	A
6666.1844.338	Csak BAA894	338	100	ABU75665	FIG01200701: hypothetical protein	ESA_00367	330		A	A	A	A	A	A	A	A	A	A	A	A	A	A	A	A	A	A	A	A	A	A	A	A	A	A
6666.1844.342	Csak BAA894	342	100	ABU75668	Uncharacterized protein ygiD	ESA_00370	333		P	P	P	P	A	A	P	A	A	A	A	A	A	A	A	A	A	A	P	A	P	P	A	A	A	A
6666.1844.344	Csak BAA894	344	100	ABU75670	UPF0441 protein ygiB	ESA_00372	335		P	P	P	P	P	P	P	P	P	P	P	P	A	A	A	A	A	A	P	P	P	P	P	P	A	A
6666.1844.344	Csak BAA894	344	100	ABU75670	UPF0441 protein ygiB	ESA_00372	335		P	P	P	P	P	P	P	P	P	P	P	P	A	A	A	A	P	A	A	P	P	P	P	P	A	A
6666.1844.345	Csak BAA894	345	100	ABU75671	Type I secretion outer membrane protein2C TolC precursor	ESA_00373	336		P	P	P	P	P	P	P	P	P	P	P	P	A	A	A	A	A	A	P	P	P	P	P	P	A	A
6666.1844.348	Csak BAA894	348	99.64	ABU75674	3'2C5'-cyclic-nucleotide phosphodiesterase;Ontology_term=KEGG_ENZYME:3.1.4.17	ESA_00376	339		P	P	P	P	P	P	P	P	P	P	P	P	A	A	A	A	P	A	P	P	P	P	P	P	A	A
6666.1844.351	Csak BAA894	351	100	ABU75677	"Catalase / Peroxidase;Ontology_term=KEGG_ENZYME:1.11.1.6	KEGG_ENZYME:1.11.1.7"			P	A	P	A	P	P	P	P	P	P	P	P	A	A	A	A	A	A	P	P	P	P	P	P	A	A
6666.1844.353	Csak BAA894	353	100	ABU75679	Modulator of drug activity B	ESA_00381	344		P	P	P	P	P	P	P	P	P	P	P	P	A	A	A	A	P	A	P	P	P	P	P	P	A	A
6666.1844.356	Csak BAA894	356	99.58	ABU75681	1-acyl-sn-glycerol-3-phosphate acyltransferase;Ontology_term=KEGG_ENZYME:2.3.1.51	ESA_00383	346		P	P	P	P	P	P	P	P	P	P	P	P	A	A	A	A	P	A	P	P	P	P	P	P	A	P
6666.1844.356	Csak BAA894	356	99.58	ABU75681	1-acyl-sn-glycerol-3-phosphate acyltransferase;Ontology_term=KEGG_ENZYME:2.3.1.51	ESA_00383	346		P	P	P	P	P	P	P	P	P	P	P	P	A	A	A	A	P	A	P	P	P	P	P	P	A	A
6666.1844.358	Csak BAA894	358	99.7	ABU75683	Radical SAM family enzyme2C similar to coproporphyrinogen III oxidase2C oxygen-independent2C clustered with nucleoside-triphosphatase RdgB	ESA_00385	348		A	A	P	A	A	P	P	A	A	A	A	A	A	A	A	A	A	A	A	A	P	A	A	A	A	A
6666.1844.359	Csak BAA894	359	100	ABU75684	Nucleoside 5-triphosphatase RdgB (dHAPTP2C dITP2C XTP-specific);Ontology_term=KEGG_ENZYME:3.6.1.15	ESA_00386	349		P	P	P	P	P	P	P	P	P	P	P	P	P	P	P	P	P	P	P	P	P	P	P	P	P	P
6666.1844.361	Csak BAA894	361	100	ABU75686	Integral membrane protein YggT2C involved in response to extracytoplasmic stress (osmotic shock)	ESA_00388	351		P	P	P	P	P	P	P	P	P	P	P	P	A	A	A	A	P	A	P	P	P	P	P	P	A	P
6666.1844.363	Csak BAA894	363	100	ABU75688	Twitching motility protein PilT	ESA_00390	353		P	P	P	A	A	P	P	A	A	A	A	A	A	A	A	A	A	A	P	A	P	A	A	A	A	A
6666.1844.364	Csak BAA894	364	100	ABU75689	FIG00554817: hypothetical protein	ESA_00391	354		A	A	A	A	A	A	P	A	A	A	A	A	A	A	A	A	A	A	A	A	P	A	A	A	A	A
6666.1844.365	Csak BAA894	365	100	ABU75690	Transcriptional regulator2C IclR family	ESA_00392	355		A	A	A	A	P	A	P	A	A	A	A	A	A	A	A	A	A	A	A	A	P	A	A	A	A	A
6666.1844.371	Csak BAA894	371	100	ABU75696	Protein sprT	ESA_00398	361		A	A	P	P	A	A	P	A	A	A	A	A	A	A	A	A	A	A	A	A	P	A	A	A	A	A
6666.1844.380	Csak BAA894	380	100	ABU75705	NrtR-regulated ADP-ribosyl-glycohydrolase DraG	ESA_00407	370		A	A	A	P	A	A	P	A	A	A	A	A	A	A	A	A	A	A	A	A	P	A	A	A	A	A
6666.1844.386	Csak BAA894	386	100	ABU75710	Arginine exporter protein ArgO	ESA_00412	375		P	P	P	P	P	P	P	P	P	P	P	P	A	A	A	A	A	A	P	P	P	P	P	P	A	A
6666.1844.387	Csak BAA894	387	100	ABU75711	Protein of unknown function DUF541	ESA_00413	376		P	P	P	P	P	A	P	P	P	P	P	P	A	A	A	A	A	A	P	P	P	A	P	P	A	A
6666.1844.391	Csak BAA894	391	79.01	AAL21936	putative_ligase;ygfA				P	P	P	P	P	P	P	P	P	P	P	P	P	A	P	A	P	A	P	P	P	P	P	P	A	A
6666.1844.395	Csak BAA894	395	100	ABU75718	2-octaprenyl-6-methoxyphenol hydroxylase;Ontology_term=KEGG_ENZYME:1.14.13.-	ESA_00421	383		P	P	P	P	P	P	P	A	P	P	P	P	A	A	A	A	P	A	P	P	P	P	P	P	A	P
6666.1844.396	Csak BAA894	396	100	ABU75719	2-octaprenyl-3-methyl-6-methoxy-12C4-benzoquinol hydroxylase;Ontology_term=KEGG_ENZYME:1.14.13.-	ESA_00422	384		A	A	A	A	A	A	P	A	A	A	A	A	A	A	A	A	A	A	A	A	P	A	A	A	A	A
6666.1844.402	Csak BAA894	402	100	ABU75726	6-phospho-beta-glucosidase;Ontology_term=KEGG_ENZYME:3.2.1.86	ESA_00429	389		A	A	P	A	P	P	P	A	A	A	P	P	A	A	A	A	A	A	A	A	P	A	A	P	A	A
6666.1844.405	Csak BAA894	405	99.43	ABU75729	COG1272: Predicted membrane protein hemolysin III homolog	ESA_00432	392		A	A	A	A	P	P	P	A	A	A	A	A	A	A	A	A	A	A	A	A	P	P	A	A	A	A
6666.1844.405	Csak BAA894	405	99.43	ABU75729	COG1272: Predicted membrane protein hemolysin III homolog	ESA_00432	392		P	P	P	A	P	P	P	A	P	A	P	P	A	A	A	A	P	A	P	A	P	P	P	P	A	A
6666.1844.417	Csak BAA894	417	99.53	ABU75742	FIG00553750: hypothetical protein	ESA_00446	404		P	P	P	P	P	P	P	P	P	P	P	P	A	A	A	A	A	A	P	P	P	P	P	P	A	A
6666.1844.419	Csak BAA894	419	99.43	ABU75744	N-acetylneuraminic acid outer membrane channel protein NanC	ESA_00448	406		P	P	P	P	P	P	P	P	P	P	P	P	A	A	A	A	P	A	P	P	P	P	P	P	A	A
6666.1844.420	Csak BAA894	420	100	ABU75745	Oligogalacturonate lyase;Ontology_term=KEGG_ENZYME:4.2.2.6	ESA_00449	407		P	P	P	P	P	P	P	P	P	P	P	P	A	A	A	A	A	A	P	P	P	P	P	P	A	A
6666.1844.422	Csak BAA894	422	100	ABU75749	Sugar-binding protein precursor	ESA_00453	409		P	P	P	P	P	P	P	P	P	P	P	P	A	A	A	A	A	A	P	P	P	P	P	P	A	A
6666.1844.423	Csak BAA894	423	100	ABU75750	ABC sugar transporter2C ATP-binding subunit	ESA_00454	410		A	A	A	A	P	P	P	P	P	P	P	P	A	A	A	A	A	A	A	P	P	A	P	P	A	A
6666.1844.428	Csak BAA894	428	100	ABU75756	Putative pectin degradation protein	ESA_00460	415		P	P	P	P	P	P	P	P	P	P	P	P	A	A	A	A	A	A	P	P	P	P	P	P	A	A
6666.1844.429	Csak BAA894	429	99.56	ABU75757	Aspartate racemase;Ontology_term=KEGG_ENZYME:5.1.1.13	ESA_00461	416		A	A	A	P	P	P	P	P	P	P	P	P	A	A	A	A	A	A	A	P	P	P	P	P	A	A
6666.1844.430	Csak BAA894	430	100	ABU75758	Transcriptional activator protein LysR	ESA_00462	417		P	P	P	P	P	P	P	P	P	P	P	P	A	A	A	A	A	A	P	P	P	P	P	P	A	A
6666.1844.434	Csak BAA894	434	100	ABU75762	Beta-glucosidase;Ontology_term=KEGG_ENZYME:3.2.1.21	ESA_00466	421		A	A	A	A	A	A	P	A	A	A	A	A	A	A	A	A	A	A	A	A	P	P	A	A	A	A
6666.1844.434	Csak BAA894	434	100	ABU75762	Beta-glucosidase;Ontology_term=KEGG_ENZYME:3.2.1.21	ESA_00466	421		P	P	P	P	P	P	P	P	P	P	P	P	A	A	A	A	P	A	P	P	P	P	P	P	A	P
6666.1844.435	Csak BAA894	435	100	ABU75763	PTS system2C cellobiose-specific IIB component;Ontology_term=KEGG_ENZYME:2.7.1.69	ESA_00467	422		P	P	P	P	P	P	P	P	P	P	P	P	A	P	P	P	P	P	P	P	P	P	P	P	A	P
6666.1844.437	Csak BAA894	437	100	ABU75765	Putative acetyltransferase2C (GNAT) family	ESA_00469	424		A	A	P	A	A	A	P	P	P	A	P	A	A	A	A	A	A	A	A	P	P	P	P	P	A	A
6666.1844.444	Csak BAA894	444	100	ABU75773	DNA mismatch repair endonuclease MutH	ESA_00478	432		P	A	P	P	P	P	P	P	A	A	P	A	A	A	A	A	A	A	A	P	A	A	P	P	A	A
6666.1844.449	Csak BAA894	449	100	ABU75778	Prepilin peptidase dependent protein A precursor	ESA_00483	437		P	P	P	P	P	P	P	P	P	P	P	P	A	A	A	A	A	A	P	P	P	P	P	P	A	A
6666.1844.450	Csak BAA894	450	99.35	ABU75779	Prepilin peptidase dependent protein B precursor	ESA_00484	438		P	P	P	P	P	P	P	P	A	A	P	P	A	A	A	A	A	A	P	P	P	P	P	P	A	A
6666.1844.451	Csak BAA894	451	100	ABU75780	FIG00554002: hypothetical protein	ESA_00485	439		A	A	P	P	P	A	P	P	P	P	P	A	A	A	A	A	A	A	A	P	P	A	P	P	A	A
6666.1844.452	Csak BAA894	452	53.06	AAO70459	prepilin_peptidase_dependent_protein_C_precursor;ppdC				P	P	P	P	P	P	P	P	P	P	P	P	A	A	A	A	A	A	P	P	P	P	P	P	A	A
6666.1844.453	Csak BAA894	453	100	ABU75782	Exodeoxyribonuclease V gamma chain;Ontology_term=KEGG_ENZYME:3.1.11.5	ESA_00487	440		A	P	P	A	P	P	P	A	A	A	A	P	A	A	A	A	A	A	A	A	P	A	A	P	A	A
6666.1844.454	Csak BAA894	454	99.89	ABU75783	Protease III precursor;Ontology_term=KEGG_ENZYME:3.4.24.55	ESA_00488	441		P	P	P	P	P	P	P	P	P	P	P	P	A	A	A	A	A	A	P	P	P	P	P	P	A	A
6666.1844.455	Csak BAA894	455	100	ABU75784	Exodeoxyribonuclease V beta chain;Ontology_term=KEGG_ENZYME:3.1.11.5	ESA_00489	442		P	P	P	P	A	P	P	A	A	P	P	P	A	A	A	A	A	A	P	P	P	P	A	P	A	A
6666.1844.456	Csak BAA894	456	100	ABU75785	Exodeoxyribonuclease V alpha chain;Ontology_term=KEGG_ENZYME:3.1.11.5	ESA_00490	443		P	P	P	P	A	P	P	P	P	P	P	P	A	A	A	A	A	A	P	P	P	P	P	P	A	A
6666.1844.462	Csak BAA894	462	100	ABU75793	Cysteine desulfurase CsdA-CsdE2C main protein CsdA;Ontology_term=KEGG_ENZYME:2.8.1.7	ESA_00500	449		A	A	A	A	A	A	P	A	A	A	A	A	A	A	A	A	A	A	A	A	P	A	A	A	A	A
6666.1844.467	Csak BAA894	467	100	ABU75798	DNA polymerase I;Ontology_term=KEGG_ENZYME:2.7.7.7	ESA_00506	454		A	A	A	A	A	A	P	A	A	A	A	A	A	A	A	A	A	A	A	A	P	A	A	A	A	A
6666.1844.472	Csak BAA894	472	100	ABU75803	NADPH dependent preQ0 reductase;Ontology_term=KEGG_ENZYME:1.7.1.13	ESA_00511	459		P	P	P	P	P	P	P	P	P	P	P	P	A	A	A	A	A	A	P	P	P	P	P	P	A	A
6666.1844.473	Csak BAA894	473	99.45	ABU75804	Syd protein	ESA_00512	460		P	P	P	P	P	P	P	P	P	P	P	P	A	A	A	A	A	A	P	P	P	P	P	P	A	A
6666.1844.473	Csak BAA894	473	99.45	ABU75804	Syd protein	ESA_00512	460		P	P	P	P	P	P	P	P	P	P	P	P	A	A	A	A	A	A	P	P	P	P	P	P	A	A
6666.1844.474	Csak BAA894	474	100	ABU75805	Hypothetical protein YqcC (clustered with tRNA pseudouridine synthase C)	ESA_00514	461		A	P	P	P	P	P	P	P	P	P	P	A	P	A	A	A	A	P	P	P	P	P	P	P	A	P
6666.1844.474	Csak BAA894	474	100	ABU75805	Hypothetical protein YqcC (clustered with tRNA pseudouridine synthase C)	ESA_00514	461		P	P	P	P	P	P	P	P	P	P	P	P	A	A	A	A	P	P	P	P	P	P	P	P	P	P
6666.1844.475	Csak BAA894	475	99.62	ABU75806	tRNA pseudouridine synthase C;Ontology_term=KEGG_ENZYME:4.2.1.70	ESA_00515	462		P	P	P	P	P	P	P	P	P	P	P	P	A	A	A	A	A	A	P	P	P	P	P	P	A	A
6666.1844.476	Csak BAA894	476	100	ABU75807	Hypothetical flavoprotein YqcA (clustered with tRNA pseudouridine synthase C)	ESA_00516	463		P	P	P	P	A	A	P	A	A	A	A	A	A	A	A	A	A	A	P	A	P	P	A	A	A	A
6666.1844.478	Csak BAA894	478	100	ABU75809	23S rRNA (Uracil-5-) -methyltransferase RumA;Ontology_term=KEGG_ENZYME:2.1.1.-	ESA_00518	465		P	P	P	P	P	P	P	P	P	P	P	P	A	A	A	A	A	A	P	P	P	P	A	P	A	A
6666.1844.484	Csak BAA894	484	100	ABU75818	RpiR family transcriptional regulator	ESA_00527	473		A	P	P	P	P	P	P	P	P	P	P	P	A	A	A	A	A	A	P	P	P	P	P	P	A	A
6666.1844.486	Csak BAA894	486	100	ABU75820	N-acetylmannosamine-6-phosphate 2-epimerase;Ontology_term=KEGG_ENZYME:5.1.3.9	ESA_00529	475		A	P	P	P	P	P	P	P	P	P	P	P	A	A	A	A	A	A	A	P	P	P	P	P	A	A
6666.1844.487	Csak BAA894	487	99.63	ABU75821	FIG00554258: hypothetical protein	ESA_00530	476		P	P	P	P	P	P	P	A	A	A	P	P	A	A	A	A	P	A	A	A	P	A	A	P	P	P
6666.1844.491	Csak BAA894	491	99.83	ABU75824	Sulfite reductase [NADPH] flavoprotein alpha-component;Ontology_term=KEGG_ENZYME:1.8.1.2	ESA_00533	479		P	P	P	P	A	P	P	P	P	P	P	P	A	A	A	A	A	A	P	P	P	P	P	P	A	P
6666.1844.494	Csak BAA894	494	100	ABU75828	Alkaline phosphatase isozyme conversion protein precursor;Ontology_term=KEGG_ENZYME:3.4.11.-	ESA_00537	483		P	P	P	P	A	A	P	A	A	A	A	A	A	A	A	A	A	A	P	A	P	A	A	A	A	A
6666.1844.503	Csak BAA894	503	100	ABU75837	tRNA pseudouridine 13 synthase;Ontology_term=KEGG_ENZYME:4.2.1.-	ESA_00546	492		P	P	P	P	P	P	P	P	P	P	P	A	A	A	A	A	A	A	P	P	P	P	A	A	A	A
6666.1844.509	Csak BAA894	509	100	ABU75841	Putative cytoplasmic protein	ESA_00551	496		A	A	A	A	P	P	P	A	A	A	A	A	A	A	A	A	A	A	A	A	P	A	A	A	A	A
6666.1844.510	Csak BAA894	510	100	ABU75842	Possible membrane transport protein	ESA_00552	497		A	P	P	P	A	P	P	A	P	P	P	P	A	A	A	A	A	A	P	P	P	P	P	P	A	A
6666.1844.511	Csak BAA894	511	100	ABU75843	Possible LysR-family transcriptional regulator	ESA_00553	498		A	A	A	P	A	P	P	A	A	A	P	P	A	A	A	A	A	A	A	A	P	A	A	P	A	A
6666.1844.513	Csak BAA894	513	100	ABU75845	3-polyprenyl-4-hydroxybenzoate carboxy-lyase UbiX;Ontology_term=KEGG_ENZYME:4.1.1.-	ESA_00555	500		P	P	P	P	P	P	P	P	P	P	P	P	A	P	P	P	P	P	P	P	P	P	P	P	P	P
6666.1844.513	Csak BAA894	513	100	ABU75845	3-polyprenyl-4-hydroxybenzoate carboxy-lyase UbiX;Ontology_term=KEGG_ENZYME:4.1.1.-	ESA_00555	500		P	P	P	P	P	P	P	P	P	P	P	P	A	A	A	A	P	A	P	P	P	P	P	P	P	P
6666.1844.519	Csak BAA894	519	100	ABU75850	Methyl-accepting chemotaxis protein I (serine chemoreceptor protein)	ESA_00560	505		P	P	P	P	P	A	P	P	P	P	P	P	A	A	A	A	A	A	P	P	P	A	P	P	A	A
6666.1844.520	Csak BAA894	520	100	ABU75851	FIG00553569: hypothetical protein	ESA_00561	506		P	P	P	P	P	P	P	P	P	P	P	P	A	A	A	A	P	A	P	P	P	P	P	P	A	A
6666.1844.521	Csak BAA894	521	100	ABU75852	Glutamine ABC transporter2C periplasmic glutamine-binding protein (TC 3.A.1.3.2)	ESA_00562	507		A	P	P	P	P	A	P	P	P	P	P	P	A	A	A	A	A	A	P	P	P	P	P	P	A	P
6666.1844.527	Csak BAA894	527	100	ABU75858	Regulatory protein RecX	ESA_00568	513		A	A	A	A	A	A	P	A	A	A	A	A	A	A	A	A	A	A	A	A	P	A	A	A	A	A
6666.1844.527	Csak BAA894	527	100	ABU75858	Regulatory protein RecX	ESA_00568	513		P	P	P	P	P	P	P	P	A	P	P	P	A	A	A	A	A	A	A	P	P	P	P	P	A	A
6666.1844.536	Csak BAA894	536	100	ABU75866	Conserved putative membrane protein	ESA_00582	521		P	P	P	P	P	P	P	P	P	P	P	P	A	A	A	A	A	A	P	P	P	P	P	P	A	A
6666.1844.540	Csak BAA894	540	100	ABU75870	MFS permease protein	ESA_00586	525		P	P	P	P	P	P	P	P	P	P	P	P	A	A	A	A	A	A	P	P	P	P	P	P	A	A
6666.1844.541	Csak BAA894	541	100	ABU75871	L-proline glycine betaine binding ABC transporter protein ProX (TC 3.A.1.12.1)	ESA_00587	526		P	P	P	P	P	P	P	P	P	P	P	P	A	A	A	A	P	A	P	P	P	P	P	P	A	A
6666.1844.545	Csak BAA894	545	99.86	ABU75875	Ribonucleotide reductase of class Ib (aerobic)2C alpha subunit;Ontology_term=KEGG_ENZYME:1.17.4.1	ESA_00591	530		P	P	P	A	P	P	P	A	A	A	P	P	A	A	A	A	A	A	P	A	P	A	A	A	A	A
6666.1844.546	Csak BAA894	546	100	ABU75876	Ribonucleotide reduction protein NrdI	ESA_00592	531		P	P	P	P	A	P	P	P	P	P	P	A	A	A	A	A	A	A	P	P	P	P	P	P	A	A
6666.1844.546	Csak BAA894	546	100	ABU75876	Ribonucleotide reduction protein NrdI	ESA_00592	531		A	A	A	A	P	P	P	A	A	A	A	A	A	A	A	A	A	A	A	A	P	A	A	A	A	A
6666.1844.548	Csak BAA894	548	98.99	ABU75879	FIG00554257: hypothetical protein	ESA_00595	533		A	A	A	A	A	A	P	A	A	A	A	A	A	A	A	A	A	A	A	A	A	A	A	A	A	A
6666.1844.550	Csak BAA894	550	100	ABU75881	Putative inner membrane protein	ESA_00597	535		A	A	A	A	A	A	A	A	A	A	A	P	A	A	A	A	A	A	A	A	A	A	A	A	A	A
6666.1844.553	Csak BAA894	553	100	ABU75884	FIG00553479: hypothetical protein	ESA_00600	537		P	P	P	P	P	P	P	P	P	P	P	P	A	A	A	A	A	A	P	P	P	P	P	P	A	A
6666.1844.555	Csak BAA894	555	100	ABU75886	FIG00626295: hypothetical protein	ESA_00602	539		P	P	P	P	P	P	P	P	P	P	P	P	A	A	A	A	P	A	P	P	P	P	P	P	A	A
6666.1844.557	Csak BAA894	557	100	ABU75889	FIG00553968: hypothetical protein	ESA_00605	541	fCSAK1	A	P	P	P	P	P	P	P	P	P	P	P	A	A	A	A	A	A	A	P	P	P	P	P	A	A
6666.1844.559	Csak BAA894	559	98.33	WP_007850403	hypothetical protein			fCSAK1	A	A	A	P	A	A	P	P	P	P	P	P	A	A	A	A	A	A	A	P	P	A	P	P	A	A
6666.1844.560	Csak BAA894	560	100	ABU75894	COG0553: Superfamily II DNA/RNA helicases2C SNF2 family	ESA_00610	543	fCSAK1	A	A	A	A	A	A	P	P	P	P	P	P	A	A	A	A	A	A	A	P	P	A	P	P	A	A
6666.1844.561	Csak BAA894	561	100	ABU75895	putative%3B ORF located using Glimmer/Genemark	ESA_00611	544	fCSAK1	A	A	A	A	A	A	P	P	P	P	P	P	A	A	A	A	A	A	A	P	P	A	P	P	A	A
6666.1844.562	Csak BAA894	562	99.44	ABU75896	COG2885: Outer membrane protein and related peptidoglycan-associated (lipo)proteins	ESA_00612	545	fCSAK1	A	A	A	A	A	A	P	P	P	P	P	A	A	A	A	A	A	A	A	P	P	A	P	A	A	A
6666.1844.563	Csak BAA894	563	99.86	ABU75897	COG0840: Methyl-accepting chemotaxis protein	ESA_00613	546	fCSAK1	A	A	A	A	A	A	P	P	P	P	P	A	A	A	A	A	A	A	A	P	P	A	P	A	A	A
6666.1844.564	Csak BAA894	564	100	ABU75898	Type I restriction-modification system2C DNA-methyltransferase subunit M;Ontology_term=KEGG_ENZYME:2.1.1.72	ESA_00614	547	fCSAK1	A	A	A	A	A	A	P	P	P	P	P	A	A	A	A	A	A	A	A	P	P	A	P	A	A	A
6666.1844.565	Csak BAA894	565	100	ABU75899	Type I restriction-modification system2C specificity subunit S;Ontology_term=KEGG_ENZYME:3.1.21.3	ESA_00615	548	fCSAK1	A	A	A	A	A	A	P	P	P	P	P	A	A	A	A	A	A	A	A	P	P	A	P	A	A	A
6666.1844.566	Csak BAA894	566	100	ABU75900	putative inner membrane protein	ESA_00616	549	fCSAK1	A	A	A	A	A	A	P	P	P	P	P	A	A	A	A	A	A	A	A	P	P	A	P	A	A	A
6666.1844.567	Csak BAA894	567	100	ABU75901	Type I restriction-modification system2C restriction subunit R;Ontology_term=KEGG_ENZYME:3.1.21.3	ESA_00617	550	fCSAK1	A	A	A	A	A	A	P	P	P	P	P	P	A	A	A	A	A	A	A	P	P	A	P	P	A	A
6666.1844.568	Csak BAA894	568	100	ABU75902	hypothetical protein	ESA_00618	551	fCSAK1	A	A	A	A	A	A	A	A	A	A	A	A	A	A	A	A	A	A	A	A	P	A	A	A	A	A
6666.1844.569	Csak BAA894	569	100	ABU75904	Zinc binding domain / DNA primase2C Phage P4-associated / Replicative helicase RepA2C Phage P4-associated;Ontology_term=KEGG_ENZYME:2.7.7.-	ESA_00620	552	fCSAK1	A	A	A	A	A	A	A	A	A	A	A	A	A	A	A	A	A	A	A	A	P	A	A	A	A	A
6666.1844.570	Csak BAA894	570	100	ABU75906	FIG018226: DNA replication protein2C phage-associated	ESA_00622	553	fCSAK1	A	A	A	A	A	A	A	A	A	A	A	A	A	A	A	A	A	A	A	A	P	A	A	A	A	A
6666.1844.571	Csak BAA894	571	100	ABU75907	hypothetical protein	ESA_00623	554	fCSAK1	A	A	A	A	A	A	A	A	A	A	A	A	A	A	A	A	A	A	A	A	P	A	A	A	A	A
6666.1844.572	Csak BAA894	572	100	ABU75908	FIG118045: Phage immunity repressor protein	ESA_00624	555	fCSAK1	A	A	A	A	A	A	A	A	A	A	A	A	A	A	A	A	A	A	A	A	P	A	A	A	A	A
6666.1844.573	Csak BAA894	573	100	ABU75909	Phage DNA-binding protein	ESA_00625	556	fCSAK1	A	A	A	A	A	A	A	A	A	A	A	A	A	A	A	A	A	A	A	A	P	A	A	A	A	A
6666.1844.574	Csak BAA894	574	100	ABU75910	FIG070121: Phage capsid and scaffold protein	ESA_00626	557	fCSAK1	A	A	A	A	A	A	A	A	A	A	A	A	A	A	A	A	A	A	A	A	P	A	A	A	A	A
6666.1844.575	Csak BAA894	575	100	ABU75911	Prophage P2 OGR protein	ESA_00627	558	fCSAK1	A	A	A	A	A	A	A	A	A	A	A	A	A	A	A	A	A	A	A	A	P	A	A	A	A	A
6666.1844.576	Csak BAA894	576	100	WP_012123987	hypothetical protein			fCSAK1	A	A	A	A	A	A	A	A	A	A	A	A	A	A	A	A	A	A	A	A	P	A	A	A	A	A
6666.1844.577	Csak BAA894	577	100	ABU75913	Putative ATP-binding protein	ESA_00629	559	fCSAK1	A	A	A	A	A	A	A	A	A	A	A	A	A	A	A	A	A	A	A	A	P	A	A	A	A	A
6666.1844.578	Csak BAA894	578	100	ABU75914	Phage integrase2C Phage P4-associated	ESA_00630	560		A	A	A	A	A	A	A	A	A	A	A	A	A	A	A	A	A	A	A	A	P	A	A	A	A	A
6666.1844.583	Csak BAA894	583	98.78	ABU75920	UPF0125 protein yfjF	ESA_00637	565		P	P	P	P	P	P	P	P	P	P	P	P	A	A	A	A	P	A	P	P	P	P	P	P	A	A
6666.1844.584	Csak BAA894	584	100	ABU75921	Outer membrane lipoprotein SmpA2C a component of the essential YaeT outer-membrane protein assembly complex	ESA_00638	566		P	P	P	P	P	P	P	P	P	P	P	P	A	P	P	P	P	A	P	P	P	P	P	P	A	A
6666.1844.596	Csak BAA894	596	100	ABU75935	Uncharacterized iron-regulated membrane protein%3B Iron-uptake factor PiuB	ESA_00652	578		A	A	P	P	P	A	P	A	A	A	A	A	A	A	A	A	A	A	A	A	P	A	A	A	A	A
6666.1844.596	Csak BAA894	596	100	ABU75935	Uncharacterized iron-regulated membrane protein%3B Iron-uptake factor PiuB	ESA_00652	578		P	P	P	P	P	P	P	P	A	A	P	P	A	A	A	A	A	A	A	P	P	P	A	P	A	A
6666.1844.602	Csak BAA894	602	100	ABU75941	FIG00553478: hypothetical protein	ESA_00658	584		P	P	P	P	P	P	P	P	P	P	P	P	A	A	A	A	P	A	P	P	P	P	P	P	A	A
6666.1844.605	Csak BAA894	605	100	ABU75944	COG1496: Uncharacterized conserved protein	ESA_00661	587		A	A	P	P	P	P	P	P	P	P	P	P	A	A	A	A	A	A	A	P	P	P	P	P	A	A
6666.1844.610	Csak BAA894	610	99.34	ABU75951	Putative cytoplasmic protein	ESA_00672	593		A	P	P	P	P	P	P	P	A	A	P	P	A	A	A	A	A	A	A	A	P	P	A	P	A	A
6666.1844.612	Csak BAA894	612	100	ABU75953	Putative outer membrane lipoprotein	ESA_00674	595		P	P	P	P	P	P	P	P	P	P	P	P	A	A	A	A	A	A	P	P	P	P	P	P	A	A
6666.1844.615	Csak BAA894	615	100	ABU75956	FIG00554335: hypothetical protein	ESA_00677	598		P	P	P	P	P	P	P	P	A	A	P	P	A	P	P	P	P	P	P	A	P	P	P	P	P	P
6666.1844.618	Csak BAA894	618	100	ABU75959	Uracil-DNA glycosylase2C family 1	ESA_00680	601		A	A	P	A	A	A	P	A	A	A	A	P	A	A	A	A	A	A	P	A	P	A	A	A	A	A
6666.1844.618	Csak BAA894	618	100	ABU75959	Uracil-DNA glycosylase2C family 1	ESA_00680	601		P	P	P	P	P	P	P	P	A	A	P	P	A	A	A	A	P	A	P	P	P	P	A	P	A	P
6666.1844.621	Csak BAA894	621	100	ABU75962	COG4123: Predicted O-methyltransferase	ESA_00683	604		P	P	P	P	P	P	P	P	P	P	P	P	A	A	A	A	P	A	P	P	P	P	P	P	A	A
6666.1844.625	Csak BAA894	625	100	ABU75967	Sigma factor RpoE negative regulatory protein RseB precursor	ESA_00688	609		P	P	P	P	P	P	P	P	P	P	P	P	A	A	A	A	A	A	P	P	P	P	P	P	A	A
6666.1844.626	Csak BAA894	626	100	ABU75968	Sigma factor RpoE regulatory protein RseC	ESA_00689	610		P	P	P	P	P	P	P	P	P	P	P	P	A	A	A	A	A	A	P	P	P	P	P	P	A	A
6666.1844.636	Csak BAA894	636	100	ABU75977	N-acetylmuramic acid 6-phosphate etherase;Ontology_term=KEGG_ENZYME:4.2.-.-	ESA_00699	619		P	P	P	P	P	P	P	P	P	P	P	P	A	A	A	A	A	A	P	P	P	P	P	P	A	A
6666.1844.640	Csak BAA894	640	99.81	ABU75981	Transglycosylase2C Slt family	ESA_00703	623		P	P	P	P	P	P	P	P	P	P	P	P	A	A	A	A	A	A	P	P	P	P	P	P	A	A
6666.1844.643	Csak BAA894	643	100	ABU75983	Putative sensor-like histidine kinase YfhK	ESA_00706	625		A	A	A	A	P	A	P	P	P	P	P	P	A	A	A	A	A	A	A	P	P	A	P	P	A	A
6666.1844.643	Csak BAA894	643	100	ABU75983	Putative sensor-like histidine kinase YfhK	ESA_00706	625		A	A	A	A	A	A	A	A	A	A	A	A	A	A	A	A	A	A	A	A	A	A	A	A	A	A
6666.1844.644	Csak BAA894	644	99.54	ABU75984	putative alpha helix protein	ESA_00707	626		A	A	P	A	A	P	P	A	A	A	A	P	A	A	A	A	A	A	A	A	P	P	A	P	A	A
6666.1844.644	Csak BAA894	644	99.54	ABU75984	putative alpha helix protein	ESA_00707	626		P	A	P	P	P	P	P	A	A	A	A	A	A	A	A	A	P	A	A	A	P	A	A	A	A	A
6666.1844.647	Csak BAA894	647	100	ABU75987	Flavohemoprotein (Hemoglobin-like protein) (Flavohemoglobin) (Nitric oxide dioxygenase);Ontology_term=KEGG_ENZYME:1.14.12.17	ESA_00710	629		A	P	P	P	A	P	P	P	P	P	P	P	A	A	A	A	P	A	P	P	P	A	P	P	A	A
6666.1844.650	Csak BAA894	650	100	ABU75989	Transcriptional regulator2C MerR family	ESA_00712	631		A	A	P	A	A	A	P	A	A	A	P	P	A	A	A	A	A	A	A	A	P	A	A	P	A	A
6666.1844.651	Csak BAA894	651	100	ABU75990	4-carboxymuconolactone decarboxylase;Ontology_term=KEGG_ENZYME:4.1.1.44	ESA_00713	632		P	P	P	A	P	P	P	A	A	A	A	A	A	A	A	A	P	A	P	A	P	A	A	A	A	A
6666.1844.652	Csak BAA894	652	100	ABU75991	Probable 3-phenylpropionic acid transporter	ESA_00714	633		A	A	P	P	A	P	P	P	P	P	P	P	A	A	A	A	A	A	A	P	P	A	P	P	A	A
6666.1844.654	Csak BAA894	654	100	ABU75993	Putative periplasmic or exported protein	ESA_00716	635		P	P	P	P	P	P	P	P	P	P	P	P	P	P	P	P	P	P	P	P	P	P	P	P	P	P
6666.1844.655	Csak BAA894	655	100	ABU75994	putative membrane protein	ESA_00717	636		A	A	P	A	P	A	P	P	P	P	P	P	A	A	A	A	A	A	P	P	P	P	P	P	A	A
6666.1844.657	Csak BAA894	657	100	ABU75996	tRNA:Cm32/Um32 methyltransferase	ESA_00719	638		P	P	P	P	P	P	P	P	P	P	P	P	A	A	A	A	A	A	P	P	P	P	P	P	A	A
6666.1844.668	Csak BAA894	668	100	ABU76008	FIG00554627: hypothetical protein	ESA_00731	650		P	P	P	P	P	A	P	P	P	P	P	P	A	A	A	A	A	A	P	P	P	P	P	P	A	A
6666.1844.669	Csak BAA894	669	100	ABU76009	FIG00553861: hypothetical protein	ESA_00732	651		A	A	P	P	P	A	P	A	A	A	A	A	A	A	A	A	A	A	A	A	P	P	A	A	A	A
6666.1844.669	Csak BAA894	669	100	ABU76009	FIG00553861: hypothetical protein	ESA_00732	651		P	P	P	P	P	P	P	P	P	P	P	P	A	A	A	A	P	A	P	P	P	P	P	P	A	P
6666.1844.682	Csak BAA894	682	99.51	ABU76024	Mlr7403 protein	ESA_00747	664		P	P	P	P	P	P	P	P	P	P	P	P	P	P	P	P	P	P	P	P	P	P	P	P	P	P
6666.1844.685	Csak BAA894	685	98.63	ABU76027	Hypothetical protein yfgJ	ESA_00750	667		A	P	P	P	P	A	P	P	P	P	P	P	A	A	A	A	A	A	P	P	P	P	P	P	A	A
6666.1844.686	Csak BAA894	686	100	ABU76028	FIG00553391: hypothetical protein	ESA_00751	668		P	A	P	P	P	P	P	P	P	P	P	A	A	P	A	A	A	P	P	P	P	P	P	P	A	A
6666.1844.687	Csak BAA894	687	100	ABU76029	Extracellular metalloprotease precursor;Ontology_term=KEGG_ENZYME:3.4.24.-	ESA_00752	669		P	P	P	P	P	P	P	A	P	P	P	A	A	A	A	A	P	A	P	P	P	P	P	P	A	A
6666.1844.692	Csak BAA894	692	100	ABU76035	Putative cytochrome C-type biogenesis protein	ESA_00758	675		P	P	P	P	P	P	P	P	P	P	P	P	A	A	A	A	A	A	P	P	P	P	P	P	A	A
6666.1844.695	Csak BAA894	695	100	ABU76038	Phosphoribosylglycinamide formyltransferase;Ontology_term=KEGG_ENZYME:2.1.2.2	ESA_00761	678		P	P	P	P	P	P	P	A	A	A	P	P	A	A	A	A	A	A	P	A	P	P	A	P	A	P
6666.1844.700	Csak BAA894	700	100	ABU76043	Arsenate reductase;Ontology_term=KEGG_ENZYME:1.20.4.1	ESA_00766	683		P	P	P	P	P	P	P	A	A	A	P	P	A	A	A	A	P	A	A	A	P	P	A	P	A	A
6666.1844.709	Csak BAA894	709	99.85	ABU76052	Predicted P-loop ATPase fused to an acetyltransferase COG1444	ESA_00775	692		P	P	P	P	P	P	P	P	P	P	P	P	A	A	A	A	A	A	P	P	P	P	P	P	A	A
6666.1844.714	Csak BAA894	714	100	ABU76057	FIG00554756: hypothetical protein	ESA_00780	697		A	A	A	P	A	P	P	A	A	A	A	A	A	A	A	A	A	A	A	A	P	A	A	A	A	A
6666.1844.714	Csak BAA894	714	100	ABU76057	FIG00554756: hypothetical protein	ESA_00780	697		P	P	P	P	P	P	P	P	P	P	P	P	A	A	A	A	P	A	A	P	P	A	P	P	A	A
6666.1844.717	Csak BAA894	717	100	ABU76060	GDP-mannose pyrophosphatase YffH	ESA_00783	700		A	A	P	P	P	P	P	A	A	A	A	A	A	A	A	A	A	A	A	A	P	P	A	A	A	A
6666.1844.718	Csak BAA894	718	100	ABU76061	Putative exported protein	ESA_00784	701	GR77	A	A	A	A	A	P	P	A	A	A	P	P	A	A	A	A	A	A	A	A	A	A	A	P	A	A
6666.1844.720	Csak BAA894	720	100	ABU76063	hypothetical protein	ESA_00786	703	GR77	P	P	P	A	P	A	P	P	P	P	P	P	A	A	A	A	P	P	P	P	P	P	P	P	A	A
6666.1844.721	Csak BAA894	721	55.74	AAL21276	putative_cytoplasmic_protein			GR77	A	A	P	P	A	A	P	A	A	A	P	P	A	A	A	A	P	P	A	A	P	A	A	A	A	A
6666.1844.721	Csak BAA894	721	55.74	AAL21276	putative_cytoplasmic_protein			GR77	P	P	P	A	A	A	P	P	P	P	P	P	A	A	A	A	P	A	P	P	P	A	P	P	P	A
6666.1844.722	Csak BAA894	722	41.25	AAL21277	putative_periplasmic_protein				P	P	P	A	P	P	P	P	P	P	P	P	A	A	A	A	P	P	P	P	P	P	P	P	A	A
6666.1844.727	Csak BAA894	727	99.67	ABU76069	Ferric enterobactin transport system permease protein FepG (TC 3.A.1.14.2)	ESA_00792	708		A	A	P	P	P	P	P	P	P	P	P	A	A	A	A	A	A	A	A	P	P	P	P	P	A	A
6666.1844.728	Csak BAA894	728	100	ABU76070	Ferric enterobactin transport system permease protein FepD (TC 3.A.1.14.2)	ESA_00793	709		A	A	P	A	A	P	P	A	A	A	A	A	A	A	A	A	A	A	A	A	P	A	A	A	A	A
6666.1844.729	Csak BAA894	729	100	ABU76071	Enterobactin exporter EntS	ESA_00794	710		A	A	A	A	A	A	P	A	A	A	A	A	A	A	A	A	A	A	A	A	A	A	A	A	A	A
6666.1844.731	Csak BAA894	731	100	ABU76073	Isochorismate synthase [enterobactin] siderophore;Ontology_term=KEGG_ENZYME:5.4.4.2	ESA_00796	712		A	A	A	A	A	A	P	A	A	A	A	A	A	A	A	A	A	A	A	A	P	A	A	A	A	A
6666.1844.734	Csak BAA894	734	100	ABU76076	22C3-dihydro-22C3-dihydroxybenzoate dehydrogenase [enterobactin] siderophore;Ontology_term=KEGG_ENZYME:1.3.1.28	ESA_00799	715		A	A	A	P	A	A	P	P	P	P	P	A	A	A	A	A	A	A	A	P	P	A	P	A	A	A
6666.1844.735	Csak BAA894	735	100	ABU76077	Proofreading thioesterase in enterobactin biosynthesis EntH	ESA_00800	716		A	A	A	A	A	A	P	A	A	A	A	A	A	A	A	A	A	A	A	A	P	A	A	A	A	A
6666.1844.740	Csak BAA894	740	100	ABU76081	hypothetical protein	ESA_00804	720		P	P	P	P	P	P	P	P	P	P	P	P	A	A	A	A	A	A	P	P	P	P	P	P	A	A
6666.1844.742	Csak BAA894	742	100	ABU76083	Glycerol dehydrogenase;Ontology_term=KEGG_ENZYME:1.1.1.6	ESA_00806	722		P	P	P	A	P	A	P	A	A	A	A	A	A	A	A	A	A	A	P	A	P	A	A	A	A	A
6666.1844.743	Csak BAA894	743	99.8	ABU76084	Ribose ABC transport system2C ATP-binding protein RbsA (TC 3.A.1.2.1)	ESA_00807	723		P	A	P	A	A	P	P	A	A	A	A	A	A	A	A	A	P	A	P	A	P	P	A	A	A	A
6666.1844.747	Csak BAA894	747	100	ABU76088	5-methylthioribose kinase;Ontology_term=KEGG_ENZYME:2.7.1.100	ESA_00811	727		P	A	P	P	P	P	P	A	A	A	P	A	A	A	A	A	A	A	A	A	P	A	A	P	A	A
6666.1844.753	Csak BAA894	753	100	ABU76095	Protein ygiW precursor	ESA_00818	734		A	A	A	A	A	A	A	A	A	A	A	A	A	A	A	A	A	A	A	A	A	A	A	A	A	A
6666.1844.754	Csak BAA894	754	99.31	ABU76096	Inner membrane protein YfeZ	ESA_00819	735		P	P	P	P	P	P	P	P	P	P	P	P	A	A	A	A	A	A	P	P	P	P	P	P	A	A
6666.1844.755	Csak BAA894	755	100	ABU76097	Predicted outer membrane lipoprotein YfeY	ESA_00820	736		A	A	P	P	P	P	P	P	P	P	P	P	A	A	A	A	P	A	A	P	P	P	P	P	A	A
6666.1844.756	Csak BAA894	756	100	ABU76098	Predicted iron-dependent peroxidase2C Dyp-type family	ESA_00821	737		A	A	P	P	P	A	A	A	A	A	P	P	A	A	A	A	P	A	A	A	A	A	A	P	A	A
6666.1844.761	Csak BAA894	761	99.66	ABU76103	Cysteine synthase B;Ontology_term=KEGG_ENZYME:2.5.1.47	ESA_00826	742		A	A	P	P	P	A	P	A	A	A	A	A	A	A	A	A	A	A	A	A	P	A	A	A	A	A
6666.1844.762	Csak BAA894	762	100	ABU76104	FIG00638119: hypothetical protein	ESA_00827	743		A	A	A	P	P	A	P	A	A	A	A	A	A	A	A	A	A	A	A	A	P	A	A	A	A	A
6666.1844.769	Csak BAA894	769	100	ABU76110	Cell division protein ZipA	ESA_00833	749		A	A	P	A	A	A	P	A	P	P	A	A	A	A	A	A	A	A	A	P	P	P	A	A	A	A
6666.1844.772	Csak BAA894	772	100	ABU76113	FIG00554810: hypothetical protein	ESA_00836	752		A	P	P	P	A	P	P	P	P	P	A	A	A	A	A	A	P	A	A	P	P	A	P	A	A	A
6666.1844.774	Csak BAA894	774	100	ABU76115	Uncharacterized protein yfeC	ESA_00842	754		P	P	P	P	P	P	P	P	P	P	P	P	A	A	A	A	A	A	P	P	P	P	P	P	A	A
6666.1844.775	Csak BAA894	775	100	ABU76116	Putative negative regulator	ESA_00843	755		P	P	P	P	P	P	P	P	P	P	P	P	A	A	A	A	A	A	P	P	P	P	P	P	A	A
6666.1844.776	Csak BAA894	776	100	ABU76117	FIG00553564: hypothetical protein	ESA_00846	756		P	P	P	P	P	P	P	P	P	P	P	P	A	A	A	A	A	A	P	P	P	P	P	P	A	A
6666.1844.780	Csak BAA894	780	100	ABU76121	Putative ion-channel protein	ESA_00850	760		P	P	P	P	P	P	P	P	P	P	P	P	A	A	A	A	A	A	P	P	P	P	P	P	A	A
6666.1844.781	Csak BAA894	781	99.81	ABU76122	"Pyruvate decarboxylase%3B Alpha-keto-acid decarboxylase;Ontology_term=KEGG_ENZYME:4.1.1.1	KEGG_ENZYME:4.1.1.-"			P	P	P	P	P	P	P	P	P	P	P	P	A	A	A	A	A	A	P	P	P	P	P	P	A	A
6666.1844.784	Csak BAA894	784	99.82	ABU76125	putative sensor protein	ESA_00854	764		A	A	P	A	A	P	P	A	A	A	A	A	A	A	A	A	A	A	A	A	P	A	A	A	A	A
6666.1844.785	Csak BAA894	785	100	ABU76126	FIG00554685: hypothetical protein	ESA_00855	765		P	P	P	P	P	P	P	P	P	P	P	P	A	A	A	A	A	A	P	P	P	P	P	P	A	A
6666.1844.787	Csak BAA894	787	100	ABU76128	Mannose-6-phosphate isomerase	ESA_00857	767		P	P	P	A	P	A	P	P	A	A	P	P	A	A	A	A	A	A	P	A	P	A	P	P	A	A
6666.1844.789	Csak BAA894	789	99.65	ABU76130	LysR family transcriptional regulator STM3121	ESA_00859	769		A	A	A	A	A	A	A	A	A	A	A	A	A	A	A	A	A	A	A	A	A	A	A	A	A	A
6666.1844.795	Csak BAA894	795	100	ABU76137	putative transport	ESA_00867	775		P	P	P	P	P	P	P	P	A	A	A	P	A	A	A	A	A	A	P	A	P	P	A	P	A	A
6666.1844.796	Csak BAA894	796	100	ABU76138	ABC transporter involved in cytochrome c biogenesis2C ATPase component CcmA	ESA_00868	776		P	P	P	P	P	P	P	P	P	P	P	P	A	A	A	A	A	A	P	P	P	P	P	P	A	A
6666.1844.797	Csak BAA894	797	100	ABU76140	ABC transporter involved in cytochrome c biogenesis2C CcmB subunit	ESA_00870	778		P	P	P	P	P	P	P	P	P	P	P	P	A	A	A	A	P	A	P	P	P	P	P	P	A	A
6666.1844.799	Csak BAA894	799	100	ABU76141	Cytochrome c-type biogenesis protein CcmC2C putative heme lyase for CcmE	ESA_00871	779		A	A	A	P	P	A	P	A	P	P	A	A	A	A	A	A	P	A	A	P	A	A	A	A	A	A
6666.1844.800	Csak BAA894	800	100	ABU76142	Cytochrome c-type biogenesis protein CcmD2C interacts with CcmCE	ESA_00872	780		A	A	A	A	P	A	P	A	A	A	A	A	A	A	A	A	P	A	A	A	P	A	A	P	A	A
6666.1844.801	Csak BAA894	801	100	ABU76143	Cytochrome c-type biogenesis protein CcmE2C heme chaperone	ESA_00873	781		P	P	P	A	P	P	P	P	A	A	P	P	A	A	A	A	A	A	A	A	P	P	P	P	A	A
6666.1844.802	Csak BAA894	802	100	ABU76144	Cytochrome c heme lyase subunit CcmF	ESA_00874	782		A	P	A	P	A	A	P	P	A	A	A	P	A	A	A	A	A	A	A	P	P	P	A	A	A	A
6666.1844.804	Csak BAA894	804	100	ABU76146	Cytochrome c heme lyase subunit CcmL / Cytochrome c heme lyase subunit CcmH	ESA_00876	784		A	A	A	P	A	P	P	A	A	A	A	A	A	A	A	A	A	A	A	A	A	A	A	A	A	A
6666.1844.805	Csak BAA894	805	100	ABU76147	FIG00553400: hypothetical protein	ESA_00877	785		A	A	P	A	A	A	P	A	A	A	A	A	A	A	A	A	A	A	P	A	P	A	A	A	A	A
6666.1844.807	Csak BAA894	807	100	ABU76149	Long-chain fatty acid transport protein	ESA_00879	787		P	P	P	P	P	P	P	P	P	P	P	P	A	A	A	A	A	A	P	P	P	P	P	P	A	A
6666.1844.808	Csak BAA894	808	100	ABU76150	FIG00554859: hypothetical protein	ESA_00880	788		P	P	P	P	P	P	P	P	P	P	P	P	P	P	P	P	P	P	P	P	P	P	P	P	P	P
6666.1844.818	Csak BAA894	818	100	ABU76161	FIG00553365: hypothetical protein	ESA_00891	799		P	P	P	P	P	P	P	P	P	P	P	P	A	A	A	A	A	A	P	P	P	P	P	P	A	A
6666.1844.819	Csak BAA894	819	99.85	ABU76162	tRNA (5-methylaminomethyl-2-thiouridylate)-methyltransferase;Ontology_term=KEGG_ENZYME:2.1.1.61	ESA_00892	800		P	P	P	P	A	P	P	A	A	A	P	P	A	A	A	A	A	A	A	A	P	A	A	P	A	A
6666.1844.823	Csak BAA894	823	99.74	ABU76166	Erythronate-4-phosphate dehydrogenase;Ontology_term=KEGG_ENZYME:1.1.1.290	ESA_00896	804		A	A	A	A	P	A	P	A	A	A	A	A	A	A	A	A	A	A	A	A	P	A	A	A	A	A
6666.1844.823	Csak BAA894	823	99.74	ABU76166	Erythronate-4-phosphate dehydrogenase;Ontology_term=KEGG_ENZYME:1.1.1.290	ESA_00896	804		P	A	P	P	P	P	P	A	A	A	A	P	A	A	A	A	P	A	A	P	A	A	A	A	A	A
6666.1844.824	Csak BAA894	824	100	ABU76167	Aspartate-semialdehyde dehydrogenase;Ontology_term=KEGG_ENZYME:1.2.1.11	ESA_00897	805		P	P	P	P	P	P	P	P	P	P	P	P	P	P	P	P	P	P	P	P	P	P	P	P	P	P
6666.1844.828	Csak BAA894	828	100	ABU76171	"Dihydrofolate synthase / Folylpolyglutamate synthase;Ontology_term=KEGG_ENZYME:6.3.2.12	KEGG_ENZYME:6.3.2.17"			P	P	P	A	P	A	P	P	P	P	P	P	A	A	A	A	A	A	P	P	P	P	P	P	A	A
6666.1844.829	Csak BAA894	829	99.56	ABU76172	DedD protein	ESA_00902	810		P	A	A	A	A	A	P	A	A	A	A	P	A	A	A	A	A	A	A	A	A	A	A	A	A	P
6666.1844.838	Csak BAA894	838	100	ABU76182	FIG00554131: hypothetical protein	ESA_00912	820		A	A	P	P	A	P	P	A	A	A	A	A	A	A	A	A	A	A	A	A	P	A	A	A	A	A
6666.1844.839	Csak BAA894	839	100	ABU76183	FIG00553297: hypothetical protein	ESA_00913	821		P	A	A	A	P	A	P	A	A	A	A	A	A	A	A	A	A	A	A	A	P	A	A	A	A	A
6666.1844.840	Csak BAA894	840	100	ABU76184	Cell division inhibitor	ESA_00914	822		A	A	P	P	P	P	P	A	A	A	A	A	A	A	A	A	A	A	A	A	P	P	A	A	A	A
6666.1844.841	Csak BAA894	841	100	ABU76185	Probable glutathione S-transferase2C YfcG homolog;Ontology_term=KEGG_ENZYME:2.5.1.18	ESA_00915	823		A	A	A	A	P	P	P	A	A	P	P	P	A	A	A	A	A	A	A	P	A	A	A	A	A	A
6666.1844.842	Csak BAA894	842	100	ABU76186	Probable glutathione S-transferase2C YfcF homolog;Ontology_term=KEGG_ENZYME:2.5.1.18	ESA_00916	824		A	P	P	P	P	P	P	A	A	P	A	A	A	A	A	A	A	A	P	A	P	A	A	A	A	A
6666.1844.843	Csak BAA894	843	100	ABU76187	Phosphodiesterase yfcE;Ontology_term=KEGG_ENZYME:3.1.4.-	ESA_00917	825		P	P	P	P	P	P	P	P	P	P	P	P	A	A	A	A	A	A	P	P	P	P	P	P	A	P
6666.1844.844	Csak BAA894	844	99.45	ABU76188	Putative Nudix hydrolase YfcD;Ontology_term=KEGG_ENZYME:3.6.-.-	ESA_00918	826		A	A	A	A	A	A	P	P	P	P	P	A	A	A	A	A	A	A	P	P	P	A	P	A	A	A
6666.1844.845	Csak BAA894	845	100	ABU76189	Putative regulatory protein	ESA_00919	827		P	P	P	P	P	P	P	P	P	P	P	P	A	A	A	A	A	A	P	P	P	P	P	P	A	A
6666.1844.853	Csak BAA894	853	100	ABU76195	FIG00361523: hypothetical protein	ESA_00925	834		P	P	P	P	P	P	P	P	P	P	P	P	A	A	A	A	P	A	P	P	P	A	P	P	A	A
6666.1844.854	Csak BAA894	854	99.53	ABU76196	Putative phosphatase YfbT	ESA_00926	835		A	P	P	P	A	P	P	P	P	P	P	P	A	A	A	A	A	A	P	P	P	P	P	P	A	A
6666.1844.872	Csak BAA894	872	100	ABU76215	Ribonuclease Z;Ontology_term=KEGG_ENZYME:3.1.26.11	ESA_00945	853		P	P	P	P	A	P	P	P	P	P	P	P	A	A	A	A	A	A	A	P	P	A	P	P	A	A
6666.1844.873	Csak BAA894	873	100	ABU76216	ElaA protein	ESA_00946	854		P	A	A	A	A	A	P	A	A	A	A	A	A	A	A	A	A	A	A	A	P	A	A	A	A	A
6666.1844.875	Csak BAA894	875	100	ABU76218	Menaquinone-specific isochorismate synthase;Ontology_term=KEGG_ENZYME:5.4.4.2	ESA_00948	856		P	P	P	P	P	P	P	P	P	P	P	P	A	A	A	A	A	A	P	P	P	P	P	P	A	A
6666.1844.876	Csak BAA894	876	100	ABU76219	2-succinyl-5-enolpyruvyl-6-hydroxy-3-cyclohexene-1-carboxylic-acid synthase;Ontology_term=KEGG_ENZYME:2.2.1.9	ESA_00949	857		P	P	P	A	A	P	P	A	A	A	A	A	A	A	A	A	A	A	P	A	P	A	A	A	A	A
6666.1844.877	Csak BAA894	877	100	ABU76220	2-succinyl-6-hydroxy-22C4-cyclohexadiene-1-carboxylate synthase;Ontology_term=KEGG_ENZYME:4.2.99.20	ESA_00950	858		A	A	A	A	A	A	A	A	A	A	A	A	A	A	A	A	A	A	A	A	A	A	A	A	A	A
6666.1844.879	Csak BAA894	879	100	ABU76222	O-succinylbenzoate synthase;Ontology_term=KEGG_ENZYME:4.2.1.113	ESA_00952	860		A	A	A	A	A	A	A	A	A	A	A	A	A	A	A	A	A	A	A	A	A	A	A	A	A	A
6666.1844.879	Csak BAA894	879	100	ABU76222	O-succinylbenzoate synthase;Ontology_term=KEGG_ENZYME:4.2.1.113	ESA_00952	860		P	P	P	P	P	P	P	P	P	P	P	P	A	A	A	A	A	A	P	P	P	P	P	P	A	A
6666.1844.883	Csak BAA894	883	100	ABU76226	Tricarboxylate transport protein TctB	ESA_00956	864		A	A	P	P	A	A	P	A	A	A	A	A	A	A	A	A	A	A	A	A	P	A	A	A	A	A
6666.1844.886	Csak BAA894	886	100	ABU76229	Tricarboxylate transport sensor protein TctE	ESA_00959	867		P	P	P	P	P	P	P	P	P	P	P	P	A	A	A	A	A	A	P	P	P	P	P	P	A	A
6666.1844.887	Csak BAA894	887	100	ABU76230	Uncharacterized protein YfaZ precursor	ESA_00960	868		A	A	A	P	A	A	P	A	A	A	A	P	A	A	A	A	A	A	A	A	A	A	A	A	A	A
6666.1844.888	Csak BAA894	888	100	ABU76231	Competence/damage-inducible protein CinA	ESA_00961	869		A	P	P	P	P	P	P	A	A	A	P	P	A	A	A	A	A	A	A	A	P	P	P	P	A	A
6666.1844.891	Csak BAA894	891	100	ABU76234	Glycerophosphoryl diester phosphodiesterase2C periplasmic;Ontology_term=KEGG_ENZYME:3.1.4.46	ESA_00964	872		A	A	P	P	A	P	P	A	A	A	A	A	A	A	A	A	A	A	A	A	P	A	A	A	A	A
6666.1844.901	Csak BAA894	901	100	ABU76244	Thiamin biosynthesis lipoprotein ApbE	ESA_00975	882		P	P	P	P	P	P	P	P	P	A	P	P	A	A	P	P	A	A	P	P	P	P	A	P	A	A
6666.1844.902	Csak BAA894	902	100	ABU76245	ADA regulatory protein / Methylated-DNA--protein-cysteine methyltransferase;Ontology_term=KEGG_ENZYME:2.1.1.63	ESA_00976	883		P	P	P	P	P	P	P	A	A	A	P	P	A	A	A	A	A	A	A	A	P	A	A	P	A	A
6666.1844.903	Csak BAA894	903	100	ABU76246	Alkylated DNA repair protein AlkB	ESA_00977	884		A	A	P	P	P	P	P	P	P	P	P	P	A	A	A	A	A	A	A	P	P	A	P	P	A	A
6666.1844.904	Csak BAA894	904	100	ABU76247	Putative ATP-binding component of a transport system	ESA_00978	885		P	P	P	P	P	P	P	P	A	A	P	P	A	A	A	A	A	A	P	P	P	P	A	P	A	A
6666.1844.906	Csak BAA894	906	100	ABU76249	hypothetical protein	ESA_00980	887	GR123	P	P	P	P	P	A	P	P	P	P	P	P	A	A	A	A	P	A	P	P	P	P	P	P	A	A
6666.1844.907	Csak BAA894	907	100	ABU76251	hypothetical protein	ESA_00982	888	GR123	P	P	P	A	A	A	P	P	P	P	P	P	A	A	A	A	A	A	P	P	P	P	P	P	A	A
6666.1844.908	Csak BAA894	908	99.82	ABU76252	hypothetical protein	ESA_00983	889	GR123	P	P	P	A	A	A	P	P	P	P	P	P	A	A	A	A	A	A	A	P	P	A	P	P	A	A
6666.1844.909	Csak BAA894	909	100	ABU76253	hypothetical protein	ESA_00984	890	GR123	P	P	P	A	A	A	P	P	P	P	P	P	A	A	A	A	A	A	A	P	P	P	P	P	A	A
6666.1844.910	Csak BAA894	910	100	ABU76254	hypothetical protein	ESA_00985	891	GR123	P	P	P	A	A	A	P	P	P	P	P	P	A	A	A	A	A	A	A	P	P	P	P	P	A	A
6666.1844.911	Csak BAA894	911	100	ABU76255	hypothetical protein	ESA_00986	892	GR123	P	P	P	A	A	A	P	P	P	P	P	P	A	A	A	A	A	A	A	P	P	P	P	P	A	A
6666.1844.912	Csak BAA894	912	100	ABU76256	Flagellar hook-length control protein FliK	ESA_00987	893	GR123	P	P	P	A	A	A	P	P	P	P	P	P	A	A	A	A	A	A	P	P	P	P	P	P	A	A
6666.1844.913	Csak BAA894	913	100	ABU76257	hypothetical protein	ESA_00988	894	GR130	A	A	A	A	A	A	P	P	P	P	P	P	A	A	A	A	A	A	P	P	P	P	P	P	A	A
6666.1844.914	Csak BAA894	914	100	ABU76259	Mobile element protein	ESA_00990	895	GR130	A	A	A	A	A	A	A	A	A	A	A	A	A	A	A	A	A	A	A	A	P	A	A	A	A	A
6666.1844.915	Csak BAA894	915	100	ABU76261	Exodeoxyribonuclease VIII;Ontology_term=KEGG_ENZYME:3.1.11.-	ESA_00992	896	GR130	A	A	A	A	A	A	A	A	A	A	A	A	A	A	A	A	A	A	A	A	P	A	A	A	A	A
6666.1844.916	Csak BAA894	916	100	ABU76263	hypothetical protein	ESA_00994	897	GR130	A	A	A	A	A	A	A	A	A	A	A	A	A	A	A	A	A	A	A	A	P	A	A	A	A	A
6666.1844.917	Csak BAA894	917	100	ABU76264	Methyltransferase;Ontology_term=KEGG_ENZYME:2.1.1.-	ESA_00995	898	GR130	A	A	A	A	A	A	A	A	A	A	A	A	A	A	A	A	A	A	A	A	P	A	A	A	A	A
6666.1844.918	Csak BAA894	918	100	ABU76265	FIG00731736: hypothetical protein	ESA_00996	899	GR130	A	A	A	A	A	A	A	A	A	A	A	A	A	A	A	A	A	A	A	A	P	A	A	A	A	A
6666.1844.919	Csak BAA894	919	99.57	ABU76266	Eae protein	ESA_00997	900	GR130	A	A	P	A	A	A	A	A	P	P	A	A	A	A	A	A	A	A	A	A	P	A	P	A	A	A
6666.1844.920	Csak BAA894	920	100	ABU76267	DNA recombination-dependent growth factor C	ESA_00998	901	GR130	A	A	A	A	A	A	A	A	P	P	A	A	A	A	A	A	A	A	P	A	P	A	A	A	A	A
6666.1844.921	Csak BAA894	921	100	WP_007901036	hypothetical protein			GR130	A	A	A	A	A	A	A	A	P	P	A	A	A	A	A	A	A	A	P	A	P	A	A	A	A	A
6666.1844.922	Csak BAA894	922	99.45	ABU76273	hypothetical protein	ESA_01004	902	fCSAK2	A	A	A	A	A	A	A	A	A	A	A	A	A	A	A	A	A	A	A	A	P	A	A	A	A	A
6666.1844.923	Csak BAA894	923	98.73	ABU76276	COG1167: Transcriptional regulators containing a DNA-binding HTH domain and an aminotransferase domain (MocR family) and their eukaryotic orthologs	ESA_01007	904	fCSAK2	A	A	P	A	A	A	A	P	P	P	P	A	A	P	A	A	P	P	P	P	P	A	P	P	P	A
6666.1844.924	Csak BAA894	924	99.15	ABU76277	FIG01047124: hypothetical protein	ESA_01008	905	fCSAK2	A	A	P	A	A	A	A	P	P	P	P	A	A	P	A	A	P	P	P	P	P	A	P	P	P	A
6666.1844.926	Csak BAA894	926	100	ABU76279	DNA adenine methylase	ESA_01010	907	fCSAK2	A	A	A	A	A	A	A	P	A	A	P	A	A	A	A	A	A	A	A	P	P	A	P	A	A	A
6666.1844.927	Csak BAA894	927	99.03	ABU76280	SOS-response repressor and protease LexA;Ontology_term=KEGG_ENZYME:3.4.21.88	ESA_01011	908	fCSAK2	A	A	A	A	A	A	A	A	A	A	A	A	A	A	A	A	A	A	A	A	P	A	A	A	A	A
6666.1844.927	Csak BAA894	927	99.03	ABU76280	SOS-response repressor and protease LexA;Ontology_term=KEGG_ENZYME:3.4.21.88	ESA_01011	908	fCSAK2	A	A	A	A	A	A	A	P	A	A	P	A	A	P	A	A	A	P	P	P	P	A	P	A	A	A
6666.1844.930	Csak BAA894	930	100	ABU76283	Putative cytoplasmic protein	ESA_01014	911	fCSAK2	A	A	A	A	A	A	A	A	A	A	A	A	A	P	A	A	A	A	A	A	P	A	A	A	A	A
6666.1844.931	Csak BAA894	931	100	ABU76284	Phage antitermination protein Q	ESA_01015	912	fCSAK2	A	A	P	A	A	A	A	P	A	A	P	A	A	P	A	A	A	P	A	P	P	A	P	P	A	A
6666.1844.932	Csak BAA894	932	100	ABU76286	Putative prophage membrane protein	ESA_01017	913	fCSAK2	A	A	P	A	A	A	A	P	P	P	P	A	A	P	A	A	P	P	A	P	P	A	P	P	A	A
6666.1844.933	Csak BAA894	933	100	ABU76287	Putative prophage membrane protein	ESA_01018	914	fCSAK2	A	A	P	A	A	A	A	P	A	A	P	A	A	P	A	A	P	P	P	P	P	A	P	P	A	A
6666.1844.934	Csak BAA894	934	100	ABU76288	Lytic enzyme	ESA_01019	915	fCSAK2	A	A	P	A	A	A	A	A	A	A	A	A	A	A	A	A	A	A	P	A	P	A	A	A	A	A
6666.1844.935	Csak BAA894	935	99.25	ABU76289	Phage endopeptidase	ESA_01020	916	fCSAK2	A	A	A	A	A	A	A	A	P	P	A	A	A	A	A	A	A	A	A	A	P	A	A	P	A	A
6666.1844.936	Csak BAA894	936	97.73	ABU76290	hypothetical protein	ESA_01021	917	fCSAK2	A	A	A	A	A	A	A	A	P	P	A	A	A	A	A	A	A	A	A	A	P	A	A	P	A	A
6666.1844.937	Csak BAA894	937	55	ACI11481	HNH_endonuclease_domain_protein			fCSAK2	A	A	A	A	A	A	A	A	P	P	A	A	A	A	A	A	A	A	A	A	P	A	A	P	A	A
6666.1844.938	Csak BAA894	938	100	ABU76293	Phage terminase small subunit	ESA_01024	918	fCSAK2	A	P	A	A	A	A	A	A	A	A	A	A	A	A	A	A	A	A	A	A	P	A	A	A	A	A
6666.1844.939	Csak BAA894	939	100	ABU76294	Phage terminase large subunit	ESA_01025	919	fCSAK2	A	A	A	A	A	A	A	A	A	A	A	A	A	A	A	A	A	A	A	A	P	A	A	A	A	A
6666.1844.939	Csak BAA894	939	100	ABU76294	Phage terminase large subunit	ESA_01025	919	fCSAK2	A	A	P	A	A	A	A	P	P	P	P	A	A	A	A	A	P	A	A	P	P	A	P	P	P	A
6666.1844.941	Csak BAA894	941	100	ABU76296	Prophage Clp protease-like protein	ESA_01027	921	fCSAK2	A	P	A	A	A	A	A	A	A	A	A	A	A	A	A	A	A	A	A	A	P	A	A	A	A	A
6666.1844.942	Csak BAA894	942	100	ABU76297	Phage major capsid protein	ESA_01028	922	fCSAK2	A	P	A	A	A	A	A	A	P	P	A	A	A	A	A	A	A	A	A	A	P	A	A	A	A	A
6666.1844.943	Csak BAA894	943	100	ABU76298	FIG00554378: hypothetical protein	ESA_01029	923	fCSAK2	A	P	A	A	A	A	A	A	A	A	A	A	A	A	A	A	A	A	A	A	P	A	A	A	A	A
6666.1844.944	Csak BAA894	944	100	ABU76299	FIG00553545: hypothetical protein	ESA_01030	924	fCSAK2	A	A	A	A	A	A	A	A	P	P	A	A	A	A	A	A	A	A	A	A	P	A	A	P	A	A
6666.1844.945	Csak BAA894	945	99.33	ABU76301	hypothetical protein	ESA_01032	925	fCSAK2	A	A	A	A	A	A	A	A	P	P	A	A	A	A	A	A	A	A	A	A	P	A	A	A	A	A
6666.1844.946	Csak BAA894	946	98.11	ABU76302	FIG00638104: hypothetical protein	ESA_01033	926	fCSAK2	A	A	A	A	A	A	A	A	A	P	A	A	A	P	A	A	A	A	A	A	P	A	A	A	A	A
6666.1844.947	Csak BAA894	947	100	ABU76303	FIG00553949: hypothetical protein	ESA_01034	927	fCSAK2	A	A	A	A	A	A	A	A	P	P	A	A	A	A	A	A	A	A	A	A	P	A	A	P	A	A
6666.1844.948	Csak BAA894	948	100	ABU76304	Phage tail assembly chaperone	ESA_01035	928	fCSAK2	A	A	A	A	A	A	A	A	A	A	A	A	A	A	A	A	A	A	A	A	P	A	A	P	A	A
6666.1844.949	Csak BAA894	949	100	ABU76305	FIG00553794: hypothetical protein	ESA_01036	929	fCSAK2	A	A	A	A	A	A	A	A	A	A	A	A	A	A	A	A	A	A	A	A	P	A	A	P	A	A
6666.1844.950	Csak BAA894	950	100	WP_012124238	putative phage-related membrane protein			fCSAK2	A	A	A	A	A	A	A	A	A	A	A	A	A	A	A	A	A	A	A	A	P	A	A	A	A	A
6666.1844.951	Csak BAA894	951	100	ABU76308	Phage tail length tape-measure protein 1	ESA_01039	931	fCSAK2	A	A	A	A	A	A	A	A	A	A	A	A	A	A	A	A	A	A	A	A	P	A	A	A	A	A
6666.1844.952	Csak BAA894	952	100	ABU76309	Phage minor tail protein	ESA_01040	932	fCSAK2	A	A	P	A	A	A	A	A	A	A	A	A	A	P	A	A	A	A	P	A	P	A	A	P	A	A
6666.1844.953	Csak BAA894	953	100	ABU76310	Phage minor tail protein	ESA_01041	933	fCSAK2	A	A	A	A	A	A	A	A	A	A	A	A	A	A	A	A	A	P	A	A	P	A	A	A	A	A
6666.1844.954	Csak BAA894	954	100	ABU76311	Phage tail assembly protein	ESA_01042	934	fCSAK2	A	A	P	A	A	A	A	A	A	A	A	A	A	A	A	A	A	A	A	A	P	A	A	A	A	A
6666.1844.955	Csak BAA894	955	100	ABU76312	Phage tail assembly protein I	ESA_01043	935	fCSAK2	A	A	P	A	A	A	A	P	P	P	P	A	A	A	A	A	A	P	P	P	P	A	P	A	A	A
6666.1844.956	Csak BAA894	956	100	ABU76313	Phage tail fiber protein	ESA_01044	936	fCSAK2	A	A	A	A	A	A	A	A	A	A	P	A	A	A	A	A	A	P	A	A	P	A	A	A	A	A
6666.1844.957	Csak BAA894	957	39.31	AAL19984	Gifsy-2_prophage_tail_fiber_assembly_like-protein				A	A	P	A	A	A	A	A	A	A	A	A	A	A	A	A	A	A	P	A	P	A	A	A	A	A
6666.1844.963	Csak BAA894	963	100	ABU76321	Ribosomal small subunit pseudouridine synthase A;Ontology_term=KEGG_ENZYME:4.2.1.70	ESA_01053	942		P	P	P	P	A	P	P	P	P	P	P	A	A	A	A	A	P	A	P	P	P	P	P	A	A	A
6666.1844.965	Csak BAA894	965	99.12	ABU76324	FIG00896318: hypothetical protein	ESA_01056	944		P	P	P	P	P	P	P	P	P	P	P	P	A	P	A	A	P	P	P	P	P	P	P	P	A	A
6666.1844.966	Csak BAA894	966	100	ABU76325	Putative ABC transporter ATP-binding protein	ESA_01057	945		P	P	A	A	P	P	P	A	A	A	A	A	A	A	A	A	A	A	A	A	P	A	A	A	A	A
6666.1844.970	Csak BAA894	970	100	ABU76329	Rtn protein	ESA_01061	949		P	P	P	P	P	P	P	P	P	P	P	P	A	A	A	A	A	A	P	P	P	P	P	P	A	A
6666.1844.972	Csak BAA894	972	100	ABU76331	Putative membrane protein	ESA_01063	951		P	P	P	P	P	P	P	P	P	P	P	P	A	A	A	A	A	A	P	P	P	P	P	P	A	P
6666.1844.973	Csak BAA894	973	99.7	ABU76333	Putative metal chaperone2C involved in Zn homeostasis2C GTPase of COG0523 family	ESA_01065	952		P	P	P	P	P	P	P	P	P	P	P	P	A	A	A	A	A	A	P	P	P	P	P	P	A	A
6666.1844.974	Csak BAA894	974	100	ABU76335	D-mannonate oxidoreductase;Ontology_term=KEGG_ENZYME:1.1.1.57	ESA_01067	954		P	P	P	P	P	P	P	P	P	P	P	P	A	A	A	A	A	A	P	P	P	P	P	P	A	A
6666.1844.977	Csak BAA894	977	100	ABU76338	hypothetical protein	ESA_01070	957		P	P	P	P	P	P	P	A	P	A	P	A	A	A	A	A	P	A	A	A	P	A	A	P	A	A
6666.1844.978	Csak BAA894	978	100	ABU76340	proteinase inhibitor	ESA_01072	958		P	P	P	P	P	P	P	P	P	P	P	P	A	A	A	A	P	A	P	P	P	P	P	P	A	A
6666.1844.983	Csak BAA894	983	99.64	ABU76345	4-hydroxyphenylpyruvate dioxygenase;Ontology_term=KEGG_ENZYME:1.13.11.27	ESA_01077	963		A	A	P	A	A	A	P	P	P	P	P	P	A	A	A	A	A	A	A	P	P	A	P	P	A	A
6666.1844.985	Csak BAA894	985	100	ABU76348	Putative membrane protein YeiH	ESA_01080	966		P	P	P	P	A	P	P	A	A	A	A	A	A	A	A	A	A	A	P	A	P	A	A	A	A	A
6666.1844.985	Csak BAA894	985	100	ABU76348	Putative membrane protein YeiH	ESA_01080	966		P	P	P	P	A	A	P	A	P	A	A	A	A	A	A	A	P	A	P	P	P	P	A	A	A	A
6666.1844.989	Csak BAA894	989	100	ABU76351	S-formylglutathione hydrolase;Ontology_term=KEGG_ENZYME:3.1.2.12	ESA_01083	969		P	A	P	P	P	P	P	P	P	P	P	P	A	A	A	A	A	A	P	P	P	A	P	P	A	A
6666.1844.992	Csak BAA894	992	100	ABU76354	FIG00924762: hypothetical protein	ESA_01086	972		P	P	P	P	P	P	P	P	P	P	P	P	A	A	A	A	A	A	P	P	P	P	P	P	A	A
6666.1844.993	Csak BAA894	993	100	ABU76355	Mgl repressor and galactose ultrainduction factor GalS2C HTH-type transcriptional regulator	ESA_01087	973		A	A	A	P	A	P	P	A	A	A	A	A	A	A	A	A	A	A	A	A	P	A	A	A	A	A
6666.1844.998	Csak BAA894	998	100	ABU76360	Cytidine deaminase;Ontology_term=KEGG_ENZYME:3.5.4.5	ESA_01092	978		A	A	P	P	P	P	P	P	P	P	P	P	A	A	A	A	A	A	A	P	P	P	P	P	A	A
6666.1844.1004	Csak BAA894	1004	100	ABU76367	LysR-family transcriptional regulator	ESA_01099	985		P	P	P	P	P	P	P	P	P	P	P	A	A	A	A	A	P	A	P	P	P	P	P	P	A	P
6666.1844.1005	Csak BAA894	1005	100	ABU76368	Zn-dependent hydrolases2C including glyoxylases	ESA_01100	986		A	A	P	P	P	P	P	P	P	P	P	P	A	A	A	A	A	A	P	P	P	P	P	P	A	A
6666.1844.1007	Csak BAA894	1007	100	ABU76370	DedA family inner membrane protein YohD	ESA_01102	988		A	A	P	A	P	A	P	A	A	A	A	A	A	A	A	A	A	A	A	A	P	A	A	A	A	A
6666.1844.1007	Csak BAA894	1007	100	ABU76370	DedA family inner membrane protein YohD	ESA_01102	988		P	A	A	P	A	P	P	A	A	A	A	A	A	A	A	A	A	A	A	A	P	A	A	A	A	A
6666.1844.1008	Csak BAA894	1008	100	ABU76371	Putative membrane protein	ESA_01103	989		A	A	A	A	A	A	P	A	A	A	A	A	A	A	A	A	A	A	A	A	A	A	A	A	A	A
6666.1844.1008	Csak BAA894	1008	100	ABU76371	Putative membrane protein	ESA_01103	989		P	P	P	P	P	P	P	P	P	A	P	P	A	A	A	A	P	A	P	A	P	A	P	P	A	A
6666.1844.1010	Csak BAA894	1010	100	ABU76373	GCN5-related N-acetyltransferase	ESA_01105	991		P	P	P	P	P	P	P	P	P	P	P	P	A	A	A	A	A	A	P	P	P	A	P	P	A	A
6666.1844.1014	Csak BAA894	1014	100	ABU76377	Osmoprotectant ABC transporter permease protein YehY	ESA_01109	995		A	P	P	P	A	A	P	A	A	A	A	A	A	A	A	A	A	A	P	A	P	P	A	A	A	A
6666.1844.1015	Csak BAA894	1015	100	ABU76378	Osmoprotectant ABC transporter ATP-binding subunit YehX	ESA_01110	996		A	A	P	P	P	P	P	P	P	P	P	A	A	A	A	A	A	A	P	P	P	P	P	P	A	A
6666.1844.1018	Csak BAA894	1018	100	ABU76382	HTH-type transcriptional regulator mlrA	ESA_01114	999	GR124	P	P	P	P	P	P	P	P	A	P	P	P	A	A	A	A	A	A	P	P	P	P	P	P	A	A
6666.1844.1020	Csak BAA894	1020	100	ABU76384	periplasmic component of efflux system	ESA_01116	1001	GR124	A	P	P	P	P	P	P	P	P	P	P	P	A	A	A	A	A	A	P	P	P	P	P	P	A	A
6666.1844.1021	Csak BAA894	1021	100	ABU76385	Outer membrane efflux family protein	ESA_01117	1002	GR124	A	P	P	P	P	P	P	P	P	P	P	P	A	A	A	A	A	A	P	P	P	P	P	P	A	A
6666.1844.1022	Csak BAA894	1022	100	ABU76386	hypothetical protein	ESA_01118	1003	GR124	A	P	P	P	P	A	P	P	P	P	P	P	A	A	A	A	A	A	P	P	P	P	P	P	A	A
6666.1844.1023	Csak BAA894	1023	45.33	ABU77477	Lipoprotein releasing system ATP-binding protein LolD	ESA_02228	2018	GR124	A	P	P	P	P	P	P	P	P	P	P	P	A	A	A	A	A	A	P	P	P	P	P	P	A	A
6666.1844.1024	Csak BAA894	1024	100	ABU76389	FIG00554261: hypothetical protein	ESA_01121	1005		P	P	P	P	P	P	P	P	P	P	P	P	A	A	A	A	A	A	P	P	P	P	P	P	P	A
6666.1844.1026	Csak BAA894	1026	99.29	ABU76391	GCN5-related N-acetyltransferase	ESA_01123	1007		A	A	A	A	A	A	A	A	A	A	A	A	A	A	A	A	A	A	A	A	A	A	A	A	A	A
6666.1844.1026	Csak BAA894	1026	99.29	ABU76391	GCN5-related N-acetyltransferase	ESA_01123	1007		P	P	P	P	P	P	P	P	P	P	P	P	A	A	A	A	P	A	P	P	P	P	P	P	A	P
6666.1844.1032	Csak BAA894	1032	100	ABU76397	Glutathione-regulated potassium-efflux system ATP-binding protein	ESA_01129	1013		A	A	A	P	A	A	P	A	A	A	A	A	A	A	A	A	A	A	A	A	P	A	A	A	A	A
6666.1844.1036	Csak BAA894	1036	100	ABU76401	Hydroxyethylthiazole kinase;Ontology_term=KEGG_ENZYME:2.7.1.50	ESA_01133	1017		A	A	A	A	A	A	P	A	A	A	A	A	A	A	A	A	A	A	A	A	A	A	A	A	A	A
6666.1844.1037	Csak BAA894	1037	100	ABU76402	Hydroxymethylpyrimidine phosphate kinase ThiD;Ontology_term=KEGG_ENZYME:2.7.4.7	ESA_01134	1018		P	A	P	P	A	A	P	A	A	A	A	A	A	A	A	A	A	A	P	A	P	A	A	A	A	A
6666.1844.1039	Csak BAA894	1039	100	ABU76404	Transcription regulator [contains diacylglycerol kinase catalytic domain]	ESA_01136	1020		A	A	A	P	A	A	P	A	A	A	A	A	A	A	A	A	A	A	A	A	A	A	A	A	A	A
6666.1844.1043	Csak BAA894	1043	100	ABU76408	Multidrug transporter MdtD	ESA_01141	1024		P	P	P	P	P	P	P	P	P	P	P	P	P	A	A	A	A	A	P	P	P	P	P	P	A	A
6666.1844.1046	Csak BAA894	1046	100	ABU76411	Probable RND efflux membrane fusion protein	ESA_01144	1027		P	P	A	P	P	P	P	A	A	A	P	A	A	A	A	A	A	A	A	A	P	A	P	P	A	A
6666.1844.1047	Csak BAA894	1047	98.33	ABU76413	hypothetical protein	ESA_01146	1028		P	A	P	P	P	P	P	A	P	A	P	P	A	A	A	A	P	A	A	A	P	A	A	P	A	A
6666.1844.1048	Csak BAA894	1048	100	ABU76414	Putative transcriptional regulator	ESA_01147	1029		P	P	P	P	P	P	P	P	P	P	P	P	A	A	A	A	P	A	P	P	P	P	P	P	A	A
6666.1844.1050	Csak BAA894	1050	100	ABU76416	DNA-3-methyladenine glycosylase II;Ontology_term=KEGG_ENZYME:3.2.2.21	ESA_01149	1031		A	A	A	A	A	A	P	A	A	A	A	A	A	A	A	A	A	A	A	A	P	A	A	A	A	A
6666.1844.1050	Csak BAA894	1050	100	ABU76416	DNA-3-methyladenine glycosylase II;Ontology_term=KEGG_ENZYME:3.2.2.21	ESA_01149	1031		P	P	P	P	P	P	P	P	P	P	P	P	A	A	A	A	A	A	P	P	P	P	P	P	A	A
6666.1844.1051	Csak BAA894	1051	100	ABU76417	FIG00553594: hypothetical protein	ESA_01150	1032		P	P	P	P	A	P	P	P	P	P	P	P	A	A	A	A	A	A	P	P	P	P	P	P	A	A
6666.1844.1054	Csak BAA894	1054	100	ABU76421	AsmA protein	ESA_01154	1036		P	P	P	P	P	P	P	P	P	P	P	P	A	A	A	A	A	A	P	P	P	P	P	P	A	A
6666.1844.1055	Csak BAA894	1055	100	ABU76422	Putative capsular polysaccharide transport protein YegH	ESA_01155	1037		P	P	P	P	P	P	P	P	P	P	P	P	A	A	A	A	A	A	P	P	P	P	P	P	A	A
6666.1844.1077	Csak BAA894	1077	99.78	ABU76442	Colanic acid biosynthesis protein wcaM	ESA_01175	1057		P	A	P	A	P	P	P	A	P	P	P	P	A	A	A	A	A	A	P	P	P	A	P	P	A	A
6666.1844.1078	Csak BAA894	1078	100	ABU76443	UDP-glucose 4-epimerase;Ontology_term=KEGG_ENZYME:5.1.3.2	ESA_01176	1058	O-antigen CsakO1	P	A	P	A	A	P	P	A	A	A	A	P	A	A	A	A	A	A	P	A	P	A	A	A	A	A
6666.1844.1080	Csak BAA894	1080	99.72	ABU76445	dTDP-glucose 42C6-dehydratase;Ontology_term=KEGG_ENZYME:4.2.1.46	ESA_01178	1060	O-antigen CsakO1	P	A	P	A	A	A	P	A	A	A	A	A	A	A	A	A	A	A	P	A	P	A	A	A	A	A
6666.1844.1080	Csak BAA894	1080	99.72	ABU76445	dTDP-glucose 42C6-dehydratase;Ontology_term=KEGG_ENZYME:4.2.1.46	ESA_01178	1060	O-antigen CsakO1	P	A	P	A	A	P	P	P	P	P	P	P	A	A	A	A	A	A	P	P	P	A	P	P	A	A
6666.1844.1081	Csak BAA894	1081	70.04	AEW62255	glucose-1-phosphate_thymidylyltransferase			O-antigen CsakO1	P	A	P	A	A	A	P	A	A	A	A	A	A	A	A	A	A	A	P	A	P	A	A	A	A	A
6666.1844.1082	Csak BAA894	1082	100	ABU76448	FIG00658307: hypothetical protein	ESA_01181	1061	O-antigen CsakO1	P	A	P	A	A	A	P	A	A	A	A	A	A	A	A	A	A	A	P	A	P	A	A	A	A	A
6666.1844.1083	Csak BAA894	1083	100	ABU76449	UDP-4-amino-4-deoxy-L-arabinose--oxoglutarate aminotransferase;Ontology_term=KEGG_ENZYME:2.6.1.-	ESA_01182	1062	O-antigen CsakO1	P	A	P	A	A	A	P	A	A	A	A	A	A	A	A	A	A	A	P	A	P	A	A	A	A	A
6666.1844.1084	Csak BAA894	1084	100	ABU76450	WzxE protein	ESA_01183	1063	O-antigen CsakO1	P	A	P	A	A	A	P	A	A	A	A	A	A	A	A	A	A	A	P	A	P	A	A	A	A	A
6666.1844.1085	Csak BAA894	1085						O-antigen CsakO1	P	A	P	A	A	A	P	A	A	A	A	A	A	A	A	A	A	A	P	A	P	A	A	A	A	A
6666.1844.1086	Csak BAA894	1086	100	ABU76452	hypothetical protein	ESA_01185	1064	O-antigen CsakO1	P	A	P	A	A	A	P	A	A	A	A	A	A	A	A	A	A	A	P	A	P	A	A	A	A	A
6666.1844.1087	Csak BAA894	1087							P	A	P	A	A	A	P	A	A	A	A	A	A	A	A	A	A	A	P	A	P	A	A	A	A	A
6666.1844.1090	Csak BAA894	1090	99.51	ABU76458	"Phosphoribosyl-AMP cyclohydrolase / Phosphoribosyl-ATP pyrophosphatase;Ontology_term=KEGG_ENZYME:3.5.4.19	KEGG_ENZYME:3.6.1.31"			P	A	P	A	P	P	P	P	P	P	P	A	A	A	A	A	A	A	P	P	P	A	P	P	A	A
6666.1844.1092	Csak BAA894	1092	100	ABU76460	Phosphoribosylformimino-5-aminoimidazole carboxamide ribotide isomerase;Ontology_term=KEGG_ENZYME:5.3.1.16	ESA_01193	1069		P	A	P	A	P	A	P	P	P	P	P	P	A	A	A	A	A	A	P	P	P	A	P	P	A	A
6666.1844.1100	Csak BAA894	1100	100	ABU76469	Gamma-glutamyl-GABA hydrolase;Ontology_term=KEGG_ENZYME:3.5.1.94	ESA_01202	1077		A	A	A	P	A	P	P	A	A	A	A	A	P	A	A	A	A	A	A	A	P	P	A	A	A	A
6666.1844.1101	Csak BAA894	1101	99.07	ABU76471	hypothetical protein	ESA_01204	1079		P	P	P	P	P	P	P	P	P	P	P	P	P	A	A	A	P	A	P	P	P	P	P	P	A	P
6666.1844.1102	Csak BAA894	1102	100	ABU76470	Gamma-aminobutyrate:alpha-ketoglutarate aminotransferase;Ontology_term=KEGG_ENZYME:2.6.1.19	ESA_01203	1078		P	A	P	A	P	P	P	P	P	P	P	P	A	A	A	A	A	A	P	P	P	A	P	P	A	A
6666.1844.1108	Csak BAA894	1108	99.7	ABU76477	Putative inner membrane protein	ESA_01210	1085		A	A	A	A	A	P	P	A	A	A	A	A	A	A	A	A	A	A	A	A	P	A	A	A	A	A
6666.1844.1108	Csak BAA894	1108	99.7	ABU76477	Putative inner membrane protein	ESA_01210	1085	T6SS3	P	A	A	P	P	A	P	A	A	A	P	P	A	A	A	A	A	A	A	P	P	A	A	P	A	P
6666.1844.1111	Csak BAA894	1111	100	ABU76481	VgrG protein	ESA_01215	1089	T6SS3	P	A	P	A	P	P	P	A	A	A	P	P	A	A	A	A	A	A	A	A	P	A	A	P	A	A
6666.1844.1112	Csak BAA894	1112	100	ABU76482	Complete genome%3B segment 3/17	ESA_01216	1090	T6SS3	A	A	A	A	P	P	P	A	A	A	A	A	P	A	A	A	A	A	A	A	P	A	A	A	A	A
6666.1844.1113	Csak BAA894	1113	100	ABU76483	FIG00554004: hypothetical protein	ESA_01217	1091	T6SS3	A	A	A	A	A	A	P	A	A	A	A	A	A	A	A	A	A	A	A	A	P	A	A	A	A	P
6666.1844.1113	Csak BAA894	1113	100	ABU76483	FIG00554004: hypothetical protein	ESA_01217	1091	T6SS3	A	A	A	A	P	P	P	A	A	A	A	P	A	A	A	A	A	A	A	A	P	A	A	A	A	P
6666.1844.1114	Csak BAA894	1114	100	ABU76484	FIG00554004: hypothetical protein	ESA_01218	1092		P	P	P	P	P	P	P	A	A	A	A	P	A	A	A	A	P	A	P	A	P	P	A	A	P	P
6666.1844.1116	Csak BAA894	1116	100	ABU76486	diguanylate phosphodiesterase	ESA_01221	1094		A	P	P	A	P	A	P	P	P	P	P	A	A	A	A	A	A	A	A	P	P	A	P	P	A	A
6666.1844.1121	Csak BAA894	1121	100	ABU76491	FIG01220476: hypothetical protein	ESA_01228	1099		P	A	P	P	P	P	P	P	P	P	P	P	A	A	A	A	A	A	P	P	P	P	P	P	A	A
6666.1844.1122	Csak BAA894	1122	99.81	ABU76492	Diguanylate cyclase/phosphodiesterase domain 1 (GGDEF)	ESA_01230	1100		P	P	P	P	P	P	P	P	P	P	P	P	A	A	A	A	A	A	P	P	P	P	P	P	A	A
6666.1844.1123	Csak BAA894	1123	100	ABU76493	Transcriptional regulator2C LysR family	ESA_01231	1101		P	P	P	P	P	P	P	P	P	P	P	P	A	A	A	A	A	A	P	P	P	P	P	P	A	A
6666.1844.1125	Csak BAA894	1125	100	ABU76495	3-oxoacyl-[acyl-carrier protein] reductase;Ontology_term=KEGG_ENZYME:1.1.1.100	ESA_01233	1103		P	P	P	P	P	P	P	P	P	P	P	P	A	A	A	A	A	A	P	P	P	P	P	P	A	A
6666.1844.1128	Csak BAA894	1128	100	ABU76497	Outer membrane protein C precursor	ESA_01235	1105		P	P	P	P	P	P	P	P	P	P	P	P	A	A	A	A	P	A	P	P	P	P	P	P	A	A
6666.1844.1129	Csak BAA894	1129	100	ABU76498	metal-dependent phosphohydrolase	ESA_01236	1106		P	P	P	P	P	P	P	P	P	P	P	P	A	A	A	A	A	A	P	P	P	P	P	P	A	A
6666.1844.1130	Csak BAA894	1130	100	ABU76499	DNA-cytosine methyltransferase;Ontology_term=KEGG_ENZYME:2.1.1.37	ESA_01237	1107		P	A	P	P	P	P	P	A	A	A	P	A	A	A	A	A	A	A	A	P	P	A	A	P	A	A
6666.1844.1131	Csak BAA894	1131	100	ABU76500	Very-short-patch mismatch repair endonuclease (G-T specific)	ESA_01238	1108		A	P	P	A	A	A	P	A	A	A	A	A	A	A	A	A	A	A	A	A	P	A	A	A	A	A
6666.1844.1131	Csak BAA894	1131	100	ABU76500	Very-short-patch mismatch repair endonuclease (G-T specific)	ESA_01238	1108		P	P	P	P	A	P	P	P	P	P	P	P	A	A	A	A	A	A	P	P	P	P	P	P	A	A
6666.1844.1133	Csak BAA894	1133	99.67	ABU76502	Putative inner membrane protein	ESA_01240	1110		A	A	A	P	P	P	P	A	A	A	P	P	A	A	A	A	A	A	A	P	P	A	A	P	A	A
6666.1844.1134	Csak BAA894	1134	100	ABU76503	FIG00554223: hypothetical protein	ESA_01241	1111		P	P	P	P	P	P	P	P	P	P	P	P	P	A	A	A	P	A	P	P	P	P	P	P	P	P
6666.1844.1135	Csak BAA894	1135	99.82	ABU76505	FIG00554228: hypothetical protein	ESA_01243	1112		P	P	P	P	P	P	P	P	P	P	P	P	A	A	A	A	A	A	P	P	P	P	P	P	A	A
6666.1844.1136	Csak BAA894	1136	100	ABU76506	Putative mannosyl-3-phosphoglycerate phosphatase;Ontology_term=KEGG_ENZYME:3.1.3.70	ESA_01244	1113		P	P	P	P	P	P	P	P	P	P	P	P	A	A	A	A	A	A	P	P	P	P	P	P	A	A
6666.1844.1137	Csak BAA894	1137	100	ABU76508	FIG00554086: hypothetical protein	ESA_01246	1115		P	P	P	P	P	P	P	P	P	P	P	P	A	A	A	A	A	A	P	P	P	P	P	P	A	A
6666.1844.1140	Csak BAA894	1140	100	ABU76510	Flagellar biosynthesis protein FliR	ESA_01248	1117		P	P	P	P	P	P	P	P	P	P	P	P	A	A	A	A	A	A	P	P	P	P	P	P	A	A
6666.1844.1143	Csak BAA894	1143	100	ABU76513	Flagellar biosynthesis protein FliQ	ESA_01251	1120		P	A	P	P	P	P	P	A	A	A	P	P	A	A	A	A	P	A	A	A	P	P	A	P	A	A
6666.1844.1144	Csak BAA894	1144	100	ABU76514	Flagellar motor switch protein FliN	ESA_01252	1121		P	P	P	P	P	P	P	P	P	P	P	P	P	P	P	P	P	P	P	P	P	P	P	P	P	P
6666.1844.1147	Csak BAA894	1147	99.76	ABU76517	Flagellar hook-length control protein FliK	ESA_01255	1124		A	A	A	A	A	A	P	A	A	A	A	A	A	A	A	A	A	A	A	A	A	A	A	A	A	A
6666.1844.1150	Csak BAA894	1150	100	ABU76520	Flagellar assembly protein FliH	ESA_01258	1127		P	P	P	P	P	P	P	P	P	P	P	P	A	A	A	A	A	A	P	P	P	P	A	P	A	P
6666.1844.1152	Csak BAA894	1152	100	ABU76522	Flagellar M-ring protein FliF	ESA_01260	1129	v5	P	P	P	P	P	P	P	P	P	P	P	P	A	A	A	A	A	A	P	P	P	P	P	P	A	A
6666.1844.1154	Csak BAA894	1154	98.88	ABU76524	Error-prone repair protein UmuD;Ontology_term=KEGG_ENZYME:3.4.21.-	ESA_01262	1131	v5	P	A	P	P	A	A	P	P	P	P	P	P	A	A	A	A	A	A	P	P	P	P	P	P	A	A
6666.1844.1155	Csak BAA894	1155	99.75	ABU76525	Error-prone2C lesion bypass DNA polymerase V (UmuC)	ESA_01263	1132	v5	A	A	P	A	A	A	P	P	P	P	P	P	A	A	A	A	P	A	A	P	P	A	P	P	A	A
6666.1844.1156	Csak BAA894	1156	100	ABU76526	hypothetical protein	ESA_01264	1133	v5	A	A	A	A	A	A	P	A	A	A	A	A	A	A	A	A	A	A	A	A	P	A	A	A	A	A
6666.1844.1157	Csak BAA894	1157	100	ABU76530	hypothetical protein	ESA_01268	1135	v5	A	A	A	A	A	A	P	A	A	A	A	A	A	A	A	A	A	A	A	A	P	A	A	A	A	A
6666.1844.1158	Csak BAA894	1158	100	ABU76531	hypothetical protein	ESA_01269	1136	v5	A	A	A	A	A	A	P	A	A	A	A	A	A	A	A	A	A	A	A	A	P	A	A	A	A	A
6666.1844.1159	Csak BAA894	1159	100	ABU76534	Error-prone2C lesion bypass DNA polymerase V (UmuC)	ESA_01272	1137	v5	A	A	P	P	P	A	P	P	P	P	P	P	A	A	A	A	A	A	P	P	P	A	P	P	A	A
6666.1844.1160	Csak BAA894	1160	99.42	ABU76535	Probable DNA-binding protein	ESA_01273	1138	v5	P	P	P	P	P	A	P	P	P	P	P	P	A	A	A	A	A	A	P	P	P	P	P	P	A	A
6666.1844.1161	Csak BAA894	1161	99.57	ABU76536	Nucleoside-diphosphate-sugar epimerases	ESA_01274	1139		P	P	P	P	P	A	P	P	A	A	P	P	A	A	A	A	A	A	P	P	P	P	P	P	A	A
6666.1844.1162	Csak BAA894	1162	100	ABU76537	putative outer membrane protein	ESA_01275	1140	GR125	P	P	P	P	P	A	P	P	A	A	P	P	A	A	A	A	A	A	P	P	P	P	P	P	A	A
6666.1844.1163	Csak BAA894	1163	100	ABU76538	hypothetical protein	ESA_01276	1141	GR125	P	P	P	P	P	A	P	P	A	A	P	P	A	A	A	A	A	A	P	P	P	P	P	P	A	A
6666.1844.1164	Csak BAA894	1164	100	ABU76539	hypothetical protein	ESA_01277	1142	GR125	P	P	P	P	P	A	P	P	A	A	P	P	A	A	A	A	A	A	P	P	P	P	P	P	A	A
6666.1844.1165	Csak BAA894	1165	99.66	ABU76540	Transcriptional regulator	ESA_01278	1143	GR125	P	P	P	P	P	A	P	P	A	A	P	P	A	A	A	A	A	A	P	P	P	P	P	P	A	A
6666.1844.1166	Csak BAA894	1166	100	ABU76541	hypothetical protein	ESA_01279	1144	GR125	A	A	P	P	P	A	P	A	A	A	P	A	A	A	A	A	A	A	A	A	P	A	A	P	A	A
6666.1844.1167	Csak BAA894	1167	97.96	ABU76542	hypothetical protein	ESA_01280	1145		P	P	P	P	P	A	P	P	P	P	P	P	A	A	A	A	A	A	P	P	P	P	P	P	A	A
6666.1844.1168	Csak BAA894	1168	100	ABU76543	Gifsy-2 prophage protein	ESA_01281	1146		P	P	P	P	P	P	P	P	P	P	P	P	A	A	A	A	A	A	P	P	P	P	P	P	A	A
6666.1844.1172	Csak BAA894	1172	100	ABU76546	FIG00640199: hypothetical protein	ESA_01284	1149		A	A	A	A	A	A	P	A	A	A	A	A	A	A	A	A	A	A	A	A	P	A	A	A	A	A
6666.1844.1173	Csak BAA894	1173	100	ABU76547	Flagellar biosynthesis protein fliT	ESA_01285	1150		P	P	P	P	P	P	P	P	P	P	P	P	A	A	A	A	A	A	P	P	P	P	P	P	A	A
6666.1844.1175	Csak BAA894	1175	100	ABU76549	Flagellar hook-associated protein FliD	ESA_01287	1152		P	P	P	P	P	P	P	P	A	A	P	P	A	A	A	A	A	A	A	A	P	P	P	P	A	A
6666.1844.1175	Csak BAA894	1175	100	ABU76549	Flagellar hook-associated protein FliD	ESA_01287	1152		A	A	A	P	A	A	P	A	A	A	A	P	A	A	A	A	A	A	A	A	A	A	A	A	A	A
6666.1844.1177	Csak BAA894	1177	100	ABU76551	FIG00554990: hypothetical protein	ESA_01289	1154		A	A	A	A	P	P	P	A	A	A	A	A	A	A	A	A	A	A	A	A	P	A	A	A	A	A
6666.1844.1178	Csak BAA894	1178	100	ABU76552	Predicted O-linked N-acetylglucosamine transferase2C SPINDLY family	ESA_01290	1155		A	A	A	A	P	A	P	A	A	A	A	A	A	A	A	A	A	A	A	A	P	A	A	A	A	A
6666.1844.1178	Csak BAA894	1178	100	ABU76552	Predicted O-linked N-acetylglucosamine transferase2C SPINDLY family	ESA_01290	1155		A	A	A	A	P	P	P	A	A	A	A	A	A	A	A	A	P	A	A	A	P	A	A	A	A	A
6666.1844.1180	Csak BAA894	1180	100	ABU76554	putative acetyltransferase protein	ESA_01292	1157	GR1	A	P	A	A	P	P	P	A	A	A	A	A	A	A	A	A	A	A	A	A	P	A	A	A	A	A
6666.1844.1181	Csak BAA894	1181	98.67	ABU76555	acyl carrier protein	ESA_01293	1158	GR1	A	P	A	A	P	P	P	A	A	A	A	A	P	A	A	A	P	A	A	A	P	A	A	A	A	P
6666.1844.1182	Csak BAA894	1182	100	ABU76556	3-oxoacyl-[acyl-carrier protein] reductase;Ontology_term=KEGG_ENZYME:1.1.1.100	ESA_01294	1159	GR1	A	P	A	A	P	P	P	P	P	P	P	P	A	A	A	A	A	A	A	P	P	A	P	P	A	P
6666.1844.1183	Csak BAA894	1183	100	ABU76557	3-oxoacyl-[acyl-carrier protein] reductase;Ontology_term=KEGG_ENZYME:1.1.1.100	ESA_01295	1160	GR1	A	P	A	A	P	P	P	A	A	A	A	P	A	A	A	A	P	A	A	A	P	A	A	A	A	P
6666.1844.1184	Csak BAA894	1184	100	ABU76558	Transketolase2C C-terminal section;Ontology_term=KEGG_ENZYME:2.2.1.1	ESA_01296	1161	GR1	A	P	A	A	P	P	P	A	A	A	A	P	A	A	A	A	A	A	A	A	P	A	A	A	A	A
6666.1844.1185	Csak BAA894	1185	100	ABU76559	Long-chain-fatty-acid--CoA ligase;Ontology_term=KEGG_ENZYME:6.2.1.3	ESA_01297	1162	GR1	A	P	A	A	P	P	P	P	P	P	P	P	A	A	A	A	P	A	A	P	P	A	P	P	A	A
6666.1844.1186	Csak BAA894	1186	99.72	ABU76560	Acyl protein synthase/acyl-CoA reductase RfbN	ESA_01298	1163		A	P	A	A	P	P	P	P	P	P	P	P	A	A	A	A	P	A	A	P	P	A	P	P	A	A
6666.1844.1187	Csak BAA894	1187	100	ABU76561	Coenzyme F390 synthetase	ESA_01299	1164		A	A	P	A	P	P	P	P	P	P	P	P	A	A	A	A	A	A	A	P	P	A	P	P	A	A
6666.1844.1189	Csak BAA894	1189	99.28	ABU76563	Flagellar biosynthesis protein FliZ	ESA_01301	1166		A	A	A	A	A	A	A	A	A	A	A	A	A	A	A	A	A	A	A	A	A	A	A	A	A	A
6666.1844.1191	Csak BAA894	1191	100	ABU76566	D-cysteine desulfhydrase;Ontology_term=KEGG_ENZYME:4.4.1.15	ESA_01304	1169		P	P	P	A	P	P	P	P	P	P	P	P	A	A	A	A	A	A	P	P	P	A	P	P	A	A
6666.1844.1191	Csak BAA894	1191	100	ABU76566	D-cysteine desulfhydrase;Ontology_term=KEGG_ENZYME:4.4.1.15	ESA_01304	1169		P	P	P	P	P	P	P	P	P	P	P	P	A	A	A	A	P	A	P	P	P	P	P	P	A	A
6666.1844.1198	Csak BAA894	1198	99.43	ABU76573	CDP-diacylglycerol--glycerol-3-phosphate 3-phosphatidyltransferase;Ontology_term=KEGG_ENZYME:2.7.8.5	ESA_01311	1176		A	A	A	P	P	A	P	A	P	A	A	A	A	A	A	A	A	A	A	A	P	A	A	A	A	A
6666.1844.1199	Csak BAA894	1199	100	ABU76576	Acetyltransferase;Ontology_term=KEGG_ENZYME:2.3.1.-	ESA_01316	1177		P	P	P	P	P	P	P	P	P	P	P	P	A	A	A	A	A	A	P	P	P	P	P	P	A	A
6666.1844.1200	Csak BAA894	1200	99.75	ABU76577	Tyrosine-specific transport protein	ESA_01317	1178		P	P	P	P	P	A	P	P	P	P	P	P	A	A	A	A	A	A	P	P	P	P	P	P	A	A
6666.1844.1207	Csak BAA894	1207	100	ABU76584	FIG00553563: hypothetical protein	ESA_01324	1184		P	P	P	P	P	P	P	P	P	P	P	P	P	P	A	A	P	A	P	P	P	P	P	P	P	P
6666.1844.1208	Csak BAA894	1208	100	ABU76585	Transporter2C LysE family	ESA_01325	1185		P	A	P	P	P	P	P	A	A	A	A	P	A	A	A	A	A	A	P	A	P	P	A	A	A	A
6666.1844.1209	Csak BAA894	1209	100	ABU76586	Transcriptional regulator2C AraC family	ESA_01326	1186		P	P	P	P	P	P	P	A	A	A	A	A	A	A	A	A	A	A	A	A	A	A	A	A	A	A
6666.1844.1209	Csak BAA894	1209	100	ABU76586	Transcriptional regulator2C AraC family	ESA_01326	1186		P	P	P	P	P	P	P	P	P	P	P	P	A	A	A	A	P	A	P	P	P	P	P	P	A	A
6666.1844.1211	Csak BAA894	1211	100	ABU76588	Ferritin-like protein 2	ESA_01328	1188		P	P	P	P	P	P	P	P	P	P	P	P	A	A	A	A	A	A	P	P	P	P	P	P	A	A
6666.1844.1212	Csak BAA894	1212	100	ABU76589	Cupin domain-containing protein	ESA_01329	1189		A	A	A	P	A	A	P	A	A	A	A	A	A	A	A	A	A	A	A	A	A	A	A	A	A	A
6666.1844.1218	Csak BAA894	1218	99.24	ABU76596	Universal stress protein C	ESA_01336	1196		P	P	P	P	P	P	P	P	P	P	P	P	A	A	A	A	A	A	P	P	P	P	P	P	A	A
6666.1844.1218	Csak BAA894	1218	99.24	ABU76596	Universal stress protein C	ESA_01336	1196		P	P	P	P	P	P	P	P	P	P	P	P	A	A	A	A	P	A	P	P	P	P	P	P	A	A
6666.1844.1223	Csak BAA894	1223	100	ABU76601	Signal transduction histidine kinase CheA;Ontology_term=KEGG_ENZYME:2.7.3.-	ESA_01341	1201		P	P	P	P	P	P	P	P	P	P	P	P	A	A	A	A	A	A	P	P	P	P	P	P	A	A
6666.1844.1227	Csak BAA894	1227	100	ABU76605	Sigma-fimbriae chaperone protein	ESA_01345	1205		P	P	P	P	P	P	P	P	P	P	P	P	A	A	A	A	A	A	P	P	P	P	P	P	A	A
6666.1844.1229	Csak BAA894	1229	100	ABU76607	Sigma-fimbriae tip adhesin	ESA_01347	1207		P	P	P	P	P	P	P	P	P	P	P	P	A	A	A	A	A	A	P	P	P	P	P	P	A	A
6666.1844.1230	Csak BAA894	1230	100	ABU76608	Methyl-accepting chemotaxis protein II (aspartate chemoreceptor protein)	ESA_01348	1208		A	A	A	A	A	A	P	A	A	A	A	A	A	A	A	A	A	A	A	A	A	A	A	A	A	A
6666.1844.1237	Csak BAA894	1237	100	ABU76616	Flagellar protein FlhE	ESA_01356	1215		A	A	A	P	P	P	P	P	P	P	P	A	A	A	A	A	A	A	A	P	P	A	P	P	A	A
6666.1844.1239	Csak BAA894	1239	100	ABU76618	Rhamnogalacturonides degradation protein RhiN	ESA_01358	1217		P	P	P	P	P	P	P	P	P	P	P	A	A	A	A	A	A	A	P	P	P	A	P	P	A	A
6666.1844.1240	Csak BAA894	1240	40.38	ABU75742	FIG00553750: hypothetical protein	ESA_00446	404		P	P	P	P	P	P	P	P	P	P	P	P	A	A	A	A	A	A	P	P	P	P	P	P	A	A
6666.1844.1243	Csak BAA894	1243	100	ABU76621	Protein yecM	ESA_01361	1220		A	A	A	A	A	P	P	A	A	A	A	A	A	A	A	A	A	A	A	A	P	A	A	A	A	A
6666.1844.1244	Csak BAA894	1244	100	ABU76622	FIG00553281: hypothetical protein	ESA_01362	1221		P	P	P	P	P	P	P	P	P	P	P	P	A	A	A	A	P	A	A	P	P	P	P	P	A	A
6666.1844.1246	Csak BAA894	1246	99.71	ABU76624	Putative aminotransferase	ESA_01364	1223		A	A	A	A	A	A	P	A	A	A	A	A	A	A	A	A	A	A	A	A	P	A	A	A	A	A
6666.1844.1247	Csak BAA894	1247	99.5	ABU76625	Cytoplasmic copper homeostasis protein cutC	ESA_01365	1224		A	P	P	P	A	P	P	A	A	A	A	P	A	P	P	A	A	P	P	A	P	P	A	A	A	A
6666.1844.1249	Csak BAA894	1249	100	ABU76628	FIG00553546: hypothetical protein	ESA_01368	1227		A	A	A	A	A	P	P	A	A	A	A	A	A	A	A	A	A	A	A	A	A	A	A	A	A	A
6666.1844.1249	Csak BAA894	1249	100	ABU76628	FIG00553546: hypothetical protein	ESA_01368	1227		P	A	P	P	A	P	P	A	A	A	P	P	A	A	A	A	A	A	A	A	P	A	A	P	A	A
6666.1844.1255	Csak BAA894	1255	100	ABU76634	Nicotinamidase/isochorismatase family protein	ESA_01374	1233		P	P	P	P	P	P	P	P	P	P	P	P	A	A	A	A	A	A	P	P	P	P	P	P	A	A
6666.1844.1258	Csak BAA894	1258	100	ABU76637	Dihydroneopterin triphosphate pyrophosphohydolase type 2	ESA_01377	1236		P	P	P	P	A	A	P	P	P	P	P	P	A	A	A	A	A	A	P	P	P	A	P	P	A	A
6666.1844.1258	Csak BAA894	1258	100	ABU76637	Dihydroneopterin triphosphate pyrophosphohydolase type 2	ESA_01377	1236		P	P	P	P	P	P	P	P	A	P	P	P	P	P	P	P	P	P	P	P	P	P	P	P	P	P
6666.1844.1263	Csak BAA894	1263	100	ABU76642	Zinc ABC transporter2C inner membrane permease protein ZnuB	ESA_01382	1241		P	P	P	P	P	A	P	P	P	P	P	P	A	A	A	A	A	A	P	P	P	P	P	P	A	A
6666.1844.1264	Csak BAA894	1264	100	ABU76643	Zinc ABC transporter2C ATP-binding protein ZnuC	ESA_01383	1242		P	P	P	P	P	P	P	P	P	P	P	P	A	A	P	P	P	A	P	P	P	P	P	P	A	P
6666.1844.1267	Csak BAA894	1267	100	ABU76646	Lipid A biosynthesis (KDO) 2-(lauroyl)-lipid IVA acyltransferase;Ontology_term=KEGG_ENZYME:2.3.1.-	ESA_01386	1245		P	P	P	P	P	P	P	P	P	P	P	P	A	A	A	A	A	A	P	P	P	P	P	P	A	A
6666.1844.1271	Csak BAA894	1271	100	ABU76650	Phosphogluconate dehydratase;Ontology_term=KEGG_ENZYME:4.2.1.12	ESA_01390	1249		P	P	P	P	P	P	P	P	P	P	P	P	A	A	A	A	A	A	P	P	P	P	P	P	A	A
6666.1844.1273	Csak BAA894	1273	100	ABU76652	Phosphoribosylglycinamide formyltransferase 2;Ontology_term=KEGG_ENZYME:2.1.2.-	ESA_01392	1251		P	P	P	P	P	A	P	A	A	A	A	A	A	A	A	A	A	A	P	A	P	A	A	A	A	A
6666.1844.1274	Csak BAA894	1274	100	ABU76653	DNA damage-inducible gene in SOS regulon2C dependent on cyclic AMP and H-NS	ESA_01393	1252		P	P	P	P	P	P	P	P	P	P	P	P	A	A	A	A	A	A	P	P	P	P	P	P	A	A
6666.1844.1275	Csak BAA894	1275	100	ABU76654	Putative exported protein	ESA_01394	1253		P	A	P	P	P	P	P	A	A	A	A	P	A	A	A	A	A	A	A	A	P	A	A	P	A	A
6666.1844.1276	Csak BAA894	1276	100	ABU76655	FIG00553744: hypothetical protein	ESA_01395	1254		P	P	P	P	P	P	P	P	P	P	P	P	A	A	A	A	A	A	P	P	P	A	P	P	A	A
6666.1844.1281	Csak BAA894	1281	100	ABU76659	Copper resistance protein C precursor	ESA_01399	1258		P	P	P	P	P	A	P	A	A	A	A	A	A	A	A	A	A	A	P	A	P	A	A	A	A	A
6666.1844.1282	Csak BAA894	1282	99.65	ABU76660	Copper resistance protein D	ESA_01400	1259		A	A	A	A	A	P	P	A	A	A	A	P	A	A	A	A	A	A	A	A	P	P	A	A	A	A
6666.1844.1282	Csak BAA894	1282	99.65	ABU76660	Copper resistance protein D	ESA_01400	1259	GR81	A	A	P	P	P	P	P	A	A	A	A	A	A	A	A	A	A	A	A	A	P	A	A	A	A	A
6666.1844.1284	Csak BAA894	1284	100	ABU76664	Putative membrane protein precursor	ESA_01406	1261	GR81	P	P	P	P	P	P	P	P	P	P	P	P	A	A	A	A	P	A	P	P	P	P	P	P	A	A
6666.1844.1284	Csak BAA894	1284	100	ABU76664	Putative membrane protein precursor	ESA_01406	1261	GR81	P	P	P	P	P	P	P	P	P	P	P	P	A	A	A	A	P	A	P	P	P	P	P	P	A	A
6666.1844.1285	Csak BAA894	1285						GR81	P	P	P	P	P	P	P	P	A	P	P	P	A	A	A	A	P	A	P	P	P	P	P	P	A	A
6666.1844.1286	Csak BAA894	1286	100	ABU76668	FIG00554680: hypothetical protein	ESA_01410	1262		P	P	P	P	P	P	P	P	P	P	P	P	A	A	A	A	A	A	P	P	P	P	P	P	A	P
6666.1844.1287	Csak BAA894	1287	100	ABU76669	Ren protein	ESA_01411	1263		A	A	A	A	P	P	P	P	P	P	P	P	A	A	A	A	P	A	A	P	P	A	P	P	A	A
6666.1844.1290	Csak BAA894	1290	100	ABU76672	Ribosomal RNA small subunit methyltransferase F;Ontology_term=KEGG_ENZYME:2.1.1.-	ESA_01414	1266		P	P	P	P	P	P	P	P	P	P	P	P	A	A	A	A	A	A	P	A	P	P	P	P	A	A
6666.1844.1293	Csak BAA894	1293	100	ABU76676	FIG00746831: hypothetical protein	ESA_01418	1269		P	P	P	P	P	P	P	P	P	P	P	P	A	A	A	A	A	A	P	P	P	P	P	P	A	A
6666.1844.1298	Csak BAA894	1298	100	ABU76682	putative exported protein	ESA_01424	1275		P	P	P	P	P	P	P	P	P	P	P	P	A	A	A	A	A	A	P	P	P	P	P	P	A	A
6666.1844.1299	Csak BAA894	1299	97.87	ABU76683	Putative inner membrane protein	ESA_01425	1276		P	P	P	P	P	P	P	P	P	P	P	P	A	A	A	A	A	A	P	P	P	P	P	P	A	A
6666.1844.1300	Csak BAA894	1300	100	ABU76684	FIG00554162: hypothetical protein	ESA_01426	1277		P	P	P	P	P	P	P	P	P	P	P	P	A	A	A	A	A	A	P	P	P	P	P	P	A	A
6666.1844.1301	Csak BAA894	1301	100	ABU76685	FIG00554569: hypothetical protein	ESA_01427	1278		P	P	P	P	P	P	P	A	A	A	A	A	A	A	A	A	A	A	P	P	P	P	A	P	A	A
6666.1844.1304	Csak BAA894	1304	99.58	ABU76687	Ribosomal RNA large subunit methyltransferase A;Ontology_term=KEGG_ENZYME:2.1.1.51	ESA_01429	1280		P	P	P	P	P	P	P	P	P	P	P	P	A	A	A	A	A	A	P	P	P	P	P	P	A	A
6666.1844.1306	Csak BAA894	1306	100	ABU76690	FIG00554165: hypothetical protein	ESA_01432	1283		P	P	P	P	P	P	P	P	P	P	P	P	A	A	A	A	A	A	P	P	P	P	P	P	A	A
6666.1844.1309	Csak BAA894	1309	99.66	ABU76693	"PTS system2C mannose-specific IIA component / PTS system2C mannose-specific IIB component;Ontology_term=KEGG_ENZYME:2.7.1.69	KEGG_ENZYME:2.7.1.69"			P	A	P	A	A	A	P	A	A	A	A	A	A	A	A	A	A	A	A	P	P	A	A	A	A	A
6666.1844.1311	Csak BAA894	1311	100	ABU76696	Rtn protein	ESA_01438	1288		P	P	P	P	P	P	P	P	P	A	P	P	A	A	A	A	A	A	P	P	P	P	P	P	A	A
6666.1844.1315	Csak BAA894	1315	100	ABU76699	Para-aminobenzoate synthase2C aminase component;Ontology_term=KEGG_ENZYME:2.6.1.85	ESA_01441	1291		P	P	P	P	P	P	P	A	A	A	A	A	A	A	A	A	A	A	P	A	P	P	A	A	A	A
6666.1844.1316	Csak BAA894	1316	100	ABU76700	FIG01046632: hypothetical protein	ESA_01442	1292		P	P	P	P	P	P	P	P	P	P	P	P	P	P	P	P	P	P	P	P	P	P	P	P	P	P
6666.1844.1317	Csak BAA894	1317	100	ABU76701	3-oxoacyl-(acyl carrier protein) synthase;Ontology_term=KEGG_ENZYME:2.3.1.41	ESA_01443	1293		P	A	P	P	P	A	P	A	A	A	A	A	A	A	A	A	A	A	A	A	P	A	A	A	A	A
6666.1844.1317	Csak BAA894	1317	100	ABU76701	3-oxoacyl-(acyl carrier protein) synthase;Ontology_term=KEGG_ENZYME:2.3.1.41	ESA_01443	1293		A	A	P	A	P	P	P	P	P	P	P	P	A	A	A	A	P	A	A	P	P	P	P	P	A	A
6666.1844.1318	Csak BAA894	1318	100	ABU76702	FIG036672: Nucleoside-diphosphate-sugar epimerase	ESA_01444	1294		A	A	A	A	A	A	P	A	A	A	A	A	A	A	A	A	A	A	A	A	P	A	A	A	A	A
6666.1844.1319	Csak BAA894	1319	100	ABU76703	FIG003671: Metal-dependent hydrolase	ESA_01445	1295		A	P	P	P	P	P	P	A	A	A	A	A	A	A	A	A	A	A	A	A	P	P	A	A	A	A
6666.1844.1320	Csak BAA894	1320	100	ABU76704	Adenylate-forming enzyme	ESA_01446	1296		P	P	P	P	P	P	P	A	A	A	A	A	A	P	P	P	P	P	P	A	P	P	A	A	A	A
6666.1844.1320	Csak BAA894	1320	100	ABU76704	Adenylate-forming enzyme	ESA_01446	1296		A	A	P	A	P	P	P	A	A	A	A	A	A	A	A	A	A	A	A	A	P	A	A	A	A	A
6666.1844.1321	Csak BAA894	1321	100	ABU76705	Ser/Thr and Tyr protein phosphatase (dual specificity)	ESA_01447	1297	GR20	A	P	P	A	P	P	P	P	P	P	P	P	A	A	A	A	A	A	P	P	P	P	P	P	A	A
6666.1844.1322	Csak BAA894	1322	99.73	ABU76706	C-5 sterol desaturase;Ontology_term=KEGG_ENZYME:1.3.-.-	ESA_01448	1298	GR20	P	P	P	P	P	P	P	P	P	P	P	P	A	A	A	A	A	A	P	P	P	P	P	P	A	A
6666.1844.1323	Csak BAA894	1323	100	ABU76707	Delta 5 fatty acid desaturase	ESA_01449	1299	GR20	P	P	P	P	P	P	P	P	P	P	P	P	A	A	A	A	A	A	P	P	P	P	P	P	A	A
6666.1844.1324	Csak BAA894	1324	100	ABU76708	Linoleoyl-CoA desaturase;Ontology_term=KEGG_ENZYME:1.14.19.3	ESA_01450	1300		P	P	P	P	P	P	P	A	A	A	A	A	A	A	A	A	A	A	A	A	P	A	A	A	A	A
6666.1844.1327	Csak BAA894	1327	99.53	ABU76711	Inactive homolog of metal-dependent proteases2C putative molecular chaperone	ESA_01453	1303		P	P	P	P	P	P	P	P	P	P	P	P	P	P	P	P	P	P	P	P	P	P	P	P	A	P
6666.1844.1328	Csak BAA894	1328	100	ABU76712	Starvation lipoprotein Slp paralog	ESA_01454	1304		P	P	P	P	P	P	P	P	P	P	P	P	A	A	A	A	A	A	P	P	P	P	P	P	A	A
6666.1844.1330	Csak BAA894	1330	100	ABU76714	Ribonuclease D;Ontology_term=KEGG_ENZYME:3.1.26.3	ESA_01456	1306		A	A	P	P	P	P	P	P	P	P	P	A	A	A	A	A	A	A	P	P	P	P	P	A	A	A
6666.1844.1330	Csak BAA894	1330	100	ABU76714	Ribonuclease D;Ontology_term=KEGG_ENZYME:3.1.26.3	ESA_01456	1306		P	P	P	P	P	P	P	P	P	P	P	P	A	A	A	A	P	A	P	P	P	P	P	P	A	A
6666.1844.1333	Csak BAA894	1333	99.53	ABU76717	Septum site-determining protein MinC	ESA_01459	1309		P	P	P	P	P	P	P	P	P	P	P	P	A	A	A	A	A	A	P	P	P	P	P	P	A	A
6666.1844.1334	Csak BAA894	1334	98.86	ABU76718	Protein YcgL	ESA_01460	1310		P	P	P	P	P	P	P	P	P	P	P	P	A	A	A	A	P	A	P	P	P	P	P	P	P	P
6666.1844.1335	Csak BAA894	1335	100	ABU76719	FIG094199: Fumarylacetoacetate hydrolase	ESA_01461	1311		P	P	P	P	P	P	P	P	P	P	P	P	A	A	A	A	A	A	P	P	P	P	P	P	A	A
6666.1844.1339	Csak BAA894	1339	99.8	ABU76723	Na+/H+ antiporter NhaB	ESA_01465	1315		P	P	P	P	P	P	P	P	P	P	P	P	A	A	A	A	A	A	P	P	P	P	P	P	A	A
6666.1844.1343	Csak BAA894	1343	99.69	ABU76728	Alanine racemase2C catabolic;Ontology_term=KEGG_ENZYME:5.1.1.1	ESA_01470	1319		A	A	P	P	P	A	P	A	A	A	A	A	A	A	A	A	A	A	A	A	P	A	A	A	A	A
6666.1844.1346	Csak BAA894	1346	100	ABU76732	Muramoyltetrapeptide carboxypeptidase;Ontology_term=KEGG_ENZYME:3.4.17.13	ESA_01474	1322		A	A	P	A	P	P	P	A	A	A	P	A	A	A	A	A	A	A	A	A	P	A	A	P	A	A
6666.1844.1350	Csak BAA894	1350	100	ABU76736	Ferrichrome-iron receptor	ESA_01478	1326		A	A	A	A	A	P	P	A	A	A	A	A	A	A	A	A	A	A	A	A	P	P	A	A	A	A
6666.1844.1352	Csak BAA894	1352	100	ABU76739	Transcriptional regulator2C GntR family domain / Aspartate aminotransferase;Ontology_term=KEGG_ENZYME:2.6.1.1	ESA_01481	1329		A	A	P	A	P	P	P	P	P	P	P	A	A	A	A	A	A	A	A	P	P	A	P	A	A	A
6666.1844.1353	Csak BAA894	1353	100	ABU76738	4-carboxymuconolactone decarboxylase domain/alkylhydroperoxidase AhpD family core domain protein	ESA_01480	1328		A	A	P	P	A	P	P	P	A	A	P	P	A	A	A	A	A	A	A	P	P	A	A	P	A	A
6666.1844.1353	Csak BAA894	1353	100	ABU76738	4-carboxymuconolactone decarboxylase domain/alkylhydroperoxidase AhpD family core domain protein	ESA_01480	1328		P	P	P	P	P	P	P	P	P	P	P	P	A	A	A	A	P	A	P	A	P	P	P	P	A	A
6666.1844.1355	Csak BAA894	1355	100	ABU76741	NAD(P)H oxidoreductase YRKL @ Putative NADPH-quinone reductase (modulator of drug activity B) @ Flavodoxin 2;Ontology_term=KEGG_ENZYME:1.6.99.-	ESA_01483	1331		A	A	P	P	A	P	P	A	A	A	A	A	A	A	A	A	A	A	A	A	P	A	A	A	A	A
6666.1844.1356	Csak BAA894	1356	100	ABU76742	Transcriptional regulator2C TetR family	ESA_01484	1332		P	P	P	P	A	P	P	A	A	A	A	A	A	A	A	A	A	A	P	A	P	P	A	A	A	A
6666.1844.1358	Csak BAA894	1358	100	ABU76744	FIG00554063: hypothetical protein	ESA_01486	1334		P	P	P	P	P	P	P	P	P	P	P	P	A	A	A	A	A	A	P	P	P	P	P	P	A	A
6666.1844.1362	Csak BAA894	1362	100	ABU76749	Albicidin resistance protein	ESA_01491	1339		P	A	P	P	A	P	P	P	P	P	P	P	A	A	A	A	A	A	A	P	P	P	P	P	A	A
6666.1844.1363	Csak BAA894	1363	99.82	ABU76750	Putative sulfate permease	ESA_01492	1340		P	P	P	P	P	P	P	P	P	P	P	P	A	A	A	A	A	A	P	P	P	P	P	P	A	A
6666.1844.1365	Csak BAA894	1365	100	ABU76753	4-diphosphocytidyl-2-C-methyl-D-erythritol kinase;Ontology_term=KEGG_ENZYME:2.7.1.148	ESA_01495	1342		A	A	A	P	A	P	A	A	A	A	A	A	A	A	A	A	A	A	A	A	A	P	A	A	A	A
6666.1844.1365	Csak BAA894	1365	100	ABU76753	4-diphosphocytidyl-2-C-methyl-D-erythritol kinase;Ontology_term=KEGG_ENZYME:2.7.1.148	ESA_01495	1342		P	P	P	P	P	P	P	P	A	P	P	P	P	P	P	P	P	P	P	P	P	P	P	P	P	P
6666.1844.1369	Csak BAA894	1369	100	ABU76757	Methylase of polypeptide chain release factors	ESA_01499	1346		P	P	P	P	P	P	P	P	P	P	P	P	A	A	A	A	A	A	A	P	P	P	P	P	A	A
6666.1844.1376	Csak BAA894	1376	100	ABU76764	FIG00554580: hypothetical protein	ESA_01506	1353		A	A	A	A	A	P	P	A	A	A	A	A	A	A	A	A	A	A	A	A	A	A	A	A	A	A
6666.1844.1377	Csak BAA894	1377	100	ABU76765	Methyl-accepting chemotaxis protein	ESA_01507	1354		A	A	P	P	P	P	P	P	P	P	P	P	A	A	A	A	A	A	A	P	P	P	P	P	A	A
6666.1844.1378	Csak BAA894	1378	100	ABU76766	Putative ACR protein	ESA_01508	1355		P	P	P	P	P	P	P	P	P	P	P	P	A	A	A	A	A	A	P	P	P	P	P	P	A	A
6666.1844.1379	Csak BAA894	1379	99.75	ABU76767	Response regulator NasT	ESA_01509	1356		A	A	A	A	P	P	P	A	P	P	P	A	A	A	A	A	A	A	A	P	P	A	P	A	A	A
6666.1844.1381	Csak BAA894	1381	100	ABU76768	Nitrate ABC transporter2C nitrate-binding protein	ESA_01510	1357	GR138	A	A	A	A	A	A	A	A	A	A	A	A	A	A	A	A	A	A	A	A	A	A	A	A	A	A
6666.1844.1384	Csak BAA894	1384	100	ABU76771	Nitrite reductase [NAD(P)H] large subunit;Ontology_term=KEGG_ENZYME:1.7.1.4	ESA_01513	1360	GR138	A	A	A	A	A	A	P	A	A	A	A	A	A	A	A	A	A	A	A	A	P	A	A	A	A	A
6666.1844.1385	Csak BAA894	1385	99.89	ABU76772	Assimilatory nitrate reductase large subunit (EC:1.7.99.4);Ontology_term=KEGG_ENZYME:1.7.99.4	ESA_01514	1361	GR138	A	A	A	A	A	A	P	A	A	A	A	A	A	A	A	A	A	A	A	A	P	A	A	A	A	A
6666.1844.1389	Csak BAA894	1389	100	ABU76776	Nitrate/nitrite sensor protein;Ontology_term=KEGG_ENZYME:2.7.3.-	ESA_01518	1365		A	P	P	P	P	P	P	P	P	P	P	P	A	A	A	A	A	A	P	P	P	P	P	A	A	A
6666.1844.1393	Csak BAA894	1393	100	ABU76780	Respiratory nitrate reductase delta chain;Ontology_term=KEGG_ENZYME:1.7.99.4	ESA_01522	1369		A	P	P	P	P	P	P	P	P	P	P	P	A	A	A	A	A	A	P	P	P	P	P	P	P	A
6666.1844.1399	Csak BAA894	1399	100	ABU76785	FIG00553399: hypothetical protein	ESA_01531	1374		P	A	P	P	P	P	P	P	P	P	P	P	A	A	A	A	A	A	A	P	P	P	P	P	A	A
6666.1844.1413	Csak BAA894	1413	99.58	ABU76800	Potassium voltage-gated channel subfamily KQT%3B possible potassium channel2C VIC family	ESA_01546	1390		P	P	P	P	P	P	P	P	P	P	P	P	A	A	A	A	A	A	P	P	P	P	P	P	A	A
6666.1844.1419	Csak BAA894	1419	100	ABU76804	Ferric siderophore transport system2C periplasmic binding protein TonB	ESA_01550	1394		P	P	P	P	P	P	P	P	P	P	P	P	A	A	A	A	A	A	P	P	P	P	P	P	A	A
6666.1844.1419	Csak BAA894	1419	100	ABU76804	Ferric siderophore transport system2C periplasmic binding protein TonB	ESA_01550	1394		P	P	P	P	P	P	P	P	P	P	P	P	A	A	A	A	A	A	P	P	P	P	P	P	A	A
6666.1844.1420	Csak BAA894	1420	100	ABU76805	Acyl-CoA thioesterase YciA2C involved in membrane biogenesis	ESA_01551	1395		A	P	P	P	P	P	P	A	P	P	P	P	A	A	A	A	A	A	P	P	P	P	A	P	A	A
6666.1844.1421	Csak BAA894	1421	100	ABU76806	Outer Membrane Siderophore Receptor IroN	ESA_01552	1396		P	P	P	P	P	P	P	P	P	P	P	P	A	A	A	A	A	A	P	P	P	P	P	P	A	A
6666.1844.1423	Csak BAA894	1423	100	ABU76808	Membrane protein YciC2C linked to IspA	ESA_01554	1398		P	P	P	P	P	P	P	P	P	P	P	P	A	P	A	P	P	A	P	P	P	P	P	P	A	P
6666.1844.1424	Csak BAA894	1424	100	ABU76809	Ferredoxin	ESA_01555	1399		A	A	A	P	P	P	P	A	A	A	A	A	A	A	A	A	A	A	A	P	P	A	A	A	A	A
6666.1844.1425	Csak BAA894	1425	100	ABU76810	Outer membrane protein W precursor	ESA_01556	1400		A	A	P	P	P	P	P	P	P	P	P	P	A	A	A	A	A	A	A	P	P	A	P	P	A	A
6666.1844.1429	Csak BAA894	1429	100	ABU76814	"Indole-3-glycerol phosphate synthase / Phosphoribosylanthranilate isomerase;Ontology_term=KEGG_ENZYME:4.1.1.48	KEGG_ENZYME:5.3.1.24"			A	P	P	P	P	P	P	P	P	P	P	P	A	P	P	A	A	A	P	P	P	P	P	P	A	A
6666.1844.1431	Csak BAA894	1431	100	ABU76816	Anthranilate synthase2C aminase component;Ontology_term=KEGG_ENZYME:4.1.3.27	ESA_01562	1406		P	A	P	P	A	P	P	A	A	A	A	A	A	A	A	A	A	A	P	A	P	A	A	A	A	A
6666.1844.1432	Csak BAA894	1432	99.66	ABU76817	COG06132C Predicted metal-dependent phosphoesterases (PHP family)	ESA_01563	1407		P	P	P	P	P	P	P	P	P	P	P	P	A	A	A	A	P	A	P	P	P	P	P	P	A	A
6666.1844.1434	Csak BAA894	1434	100	ABU76819	Ribosomal large subunit pseudouridine synthase B;Ontology_term=KEGG_ENZYME:4.2.1.70	ESA_01565	1409		P	P	P	P	P	P	P	P	P	P	P	P	A	A	A	A	A	A	P	P	P	P	P	P	A	A
6666.1844.1435	Csak BAA894	1435	100	ABU76820	Cob(I)alamin adenosyltransferase;Ontology_term=KEGG_ENZYME:2.5.1.17	ESA_01566	1410		A	A	A	P	A	A	P	A	A	A	A	A	A	A	A	A	A	A	A	A	P	P	A	A	A	A
6666.1844.1435	Csak BAA894	1435	100	ABU76820	Cob(I)alamin adenosyltransferase;Ontology_term=KEGG_ENZYME:2.5.1.17	ESA_01566	1410		A	P	P	P	A	P	P	P	A	A	P	P	A	A	A	A	A	A	A	P	P	P	P	P	A	A
6666.1844.1436	Csak BAA894	1436	99.59	ABU76821	Putative oxidoreductase	ESA_01567	1411		A	A	A	P	P	A	P	A	A	A	A	A	A	A	A	A	A	A	A	A	P	P	A	A	A	A
6666.1844.1437	Csak BAA894	1437	100	ABU76822	Possible protease sohB;Ontology_term=KEGG_ENZYME:3.4.21.-	ESA_01568	1412		P	P	P	P	P	P	P	P	P	P	P	P	A	A	A	A	A	A	P	P	P	P	P	P	A	A
6666.1844.1445	Csak BAA894	1445	100	ABU76830	Phosphatidylglycerophosphatase B;Ontology_term=KEGG_ENZYME:3.1.3.27	ESA_01576	1420		P	P	P	P	P	P	P	P	P	P	P	P	A	A	A	A	P	A	P	P	P	P	P	P	A	A
6666.1844.1446	Csak BAA894	1446	99.02	ABU76831	Inner membrane protein yciS	ESA_01577	1421		P	P	P	P	P	P	P	P	P	P	P	P	A	A	A	A	A	A	P	P	P	P	P	P	A	A
6666.1844.1446	Csak BAA894	1446	99.02	ABU76831	Inner membrane protein yciS	ESA_01577	1421		P	P	P	P	P	P	P	P	P	P	P	P	A	A	A	A	A	A	P	P	P	P	P	P	A	A
6666.1844.1448	Csak BAA894	1448	100	ABU76833	Orotidine 5'-phosphate decarboxylase;Ontology_term=KEGG_ENZYME:4.1.1.23	ESA_01579	1423		A	A	P	P	P	P	P	P	P	P	P	P	A	A	A	A	A	A	A	P	P	P	P	P	A	A
6666.1844.1451	Csak BAA894	1451	100	ABU76836	Transcriptional regulatory protein YciT	ESA_01582	1426		A	A	P	A	P	P	P	A	A	A	P	P	A	A	A	A	A	A	A	P	P	A	A	A	A	A
6666.1844.1453	Csak BAA894	1453	99.61	ABU76838	Pyruvate formate-lyase activating enzyme;Ontology_term=KEGG_ENZYME:1.97.1.4	ESA_01584	1428		P	P	P	P	P	P	P	P	P	P	P	P	A	A	A	A	A	A	P	P	P	P	P	P	A	A
6666.1844.1454	Csak BAA894	1454	100	ABU76839	Transaldolase;Ontology_term=KEGG_ENZYME:2.2.1.2	ESA_01585	1429		P	A	A	A	P	P	P	A	A	A	A	A	A	A	A	A	A	A	A	A	P	A	A	A	A	A
6666.1844.1455	Csak BAA894	1455	100	ABU76840	FIG00553265: hypothetical protein	ESA_01586	1430		A	P	P	P	P	P	P	P	P	P	P	P	A	A	A	A	P	A	P	P	P	A	P	P	A	A
6666.1844.1458	Csak BAA894	1458	100	ABU76842	FIG00554160: hypothetical protein	ESA_01588	1432		A	A	P	P	P	P	P	P	P	P	P	P	A	A	A	A	A	A	P	P	P	P	P	P	A	A
6666.1844.1460	Csak BAA894	1460	100	ABU76844	FIG01220641: hypothetical protein	ESA_01590	1434		A	A	A	A	A	A	P	A	A	A	A	A	A	A	A	A	A	A	A	A	A	A	A	A	A	A
6666.1844.1460	Csak BAA894	1460	100	ABU76844	FIG01220641: hypothetical protein	ESA_01590	1434		P	P	P	P	P	A	P	P	P	P	P	P	A	A	A	A	A	A	P	P	P	P	P	P	A	A
6666.1844.1467	Csak BAA894	1467	100	ABU76851	Psp operon transcriptional activator	ESA_01597	1441		A	A	A	A	A	A	P	A	A	A	A	A	A	A	A	A	A	A	A	A	P	A	A	A	A	A
6666.1844.1471	Csak BAA894	1471	100	ABU76855	Phage shock protein D	ESA_01601	1445		P	P	P	P	P	P	P	P	P	P	P	P	A	A	A	A	A	A	P	P	P	P	P	P	A	A
6666.1844.1472	Csak BAA894	1472	100	ABU76856	Putative sucrose phosphorylase;Ontology_term=KEGG_ENZYME:2.4.1.7	ESA_01602	1446		A	P	P	P	P	P	P	A	A	A	P	P	A	A	A	A	A	A	P	A	P	A	P	P	A	A
6666.1844.1473	Csak BAA894	1473	99.76	ABU76857	ABC-type sugar transport system2C periplasmic binding protein YcjN	ESA_01603	1447		P	P	P	P	P	P	P	P	P	P	P	P	A	A	A	A	A	A	P	P	P	P	P	P	A	A
6666.1844.1475	Csak BAA894	1475	100	ABU76859	Inner membrane ABC transporter permease protein YcjP	ESA_01605	1449		P	A	P	A	A	P	P	A	A	A	A	A	A	A	A	A	A	A	A	A	P	A	P	A	A	A
6666.1844.1477	Csak BAA894	1477	100	ABU76861	Sugar phosphate isomerases/epimerases family protein YcjR	ESA_01607	1451	fCSAK3	P	P	P	P	P	P	P	P	P	P	P	P	A	A	A	A	A	A	P	P	P	P	P	P	A	A
6666.1844.1478	Csak BAA894	1478	100	ABU76862	Phage integrase	ESA_01608	1452	fCSAK3	A	A	P	P	P	A	P	A	A	A	A	A	A	A	A	A	A	A	A	A	P	A	A	P	A	A
6666.1844.1479	Csak BAA894	1479	98.15	ABU76863	Putative excisionase	ESA_01609	1453	fCSAK3	A	A	P	P	P	A	P	A	A	A	A	A	A	A	A	A	A	P	A	A	P	A	A	P	A	A
6666.1844.1480	Csak BAA894	1480	100	ABU76864	putative bacteriophage protein	ESA_01610	1454	fCSAK3	A	A	P	P	P	A	P	A	A	A	A	A	A	A	A	A	A	P	A	A	P	A	A	P	A	A
6666.1844.1481	Csak BAA894	1481	100	ABU76865	Phage host-nuclease inhibitor Gamma	ESA_01611	1455	fCSAK3	A	A	P	A	P	A	P	A	A	A	A	A	A	A	A	A	A	P	A	A	P	A	A	P	A	A
6666.1844.1482	Csak BAA894	1482	98.39	ABU76867	hypothetical protein	ESA_01613	1456	fCSAK3	A	A	P	A	A	A	P	A	A	A	A	A	A	A	A	A	A	A	A	A	P	A	A	A	A	A
6666.1844.1483	Csak BAA894	1483						fCSAK3	A	A	P	A	A	A	P	A	A	A	A	A	A	A	A	A	A	A	A	A	P	A	A	A	A	A
6666.1844.1484	Csak BAA894	1484						fCSAK3	A	A	P	A	A	A	P	A	A	A	A	A	A	A	A	A	A	A	A	A	P	A	A	A	A	A
6666.1844.1485	Csak BAA894	1485	99.73	ABU76870	hypothetical protein	ESA_01616	1457	fCSAK3	A	A	P	A	A	A	P	A	A	A	A	A	A	A	A	A	A	A	A	A	P	A	A	A	A	A
6666.1844.1486	Csak BAA894	1486	99.34	ABU76872	FIG00638895: hypothetical protein	ESA_01618	1458	fCSAK3	A	A	P	A	P	A	P	A	A	A	A	A	A	A	A	A	A	P	A	A	P	A	A	P	A	A
6666.1844.1487	Csak BAA894	1487	48.48	ACI08658	conserved_hypothetical_protein			fCSAK3	A	A	P	A	P	A	P	A	A	A	A	A	A	A	A	A	A	P	A	A	P	A	A	P	A	A
6666.1844.1488	Csak BAA894	1488	100	ABU76874	hypothetical protein	ESA_01620	1459	fCSAK3	A	A	P	A	P	A	P	A	A	A	A	A	A	A	A	A	A	P	A	A	P	A	A	A	A	A
6666.1844.1489	Csak BAA894	1489	98.78	ABU76875	Holliday junction resolvase / Crossover junction endodeoxyribonuclease rusA;Ontology_term=KEGG_ENZYME:3.1.22.-	ESA_01621	1460	fCSAK3	A	A	P	A	A	A	P	A	A	A	A	A	A	A	A	A	A	P	A	A	P	A	A	A	A	A
6666.1844.1490	Csak BAA894	1490	56.16	AAL21511	Gifsy-1_prophage_protein			fCSAK3	A	A	P	A	P	A	P	A	A	A	A	A	A	A	A	A	A	P	A	A	P	A	A	P	A	A
6666.1844.1491	Csak BAA894	1491	100	ABU76877	hypothetical protein	ESA_01623	1461	fCSAK3	A	A	P	P	P	A	P	A	A	A	A	A	A	A	A	A	A	P	A	A	P	A	A	P	A	A
6666.1844.1492	Csak BAA894	1492	97.92	ABU76878	Phage holin	ESA_01624	1462	fCSAK3	A	A	P	P	P	A	P	A	A	A	A	A	A	A	A	A	A	P	A	A	P	A	A	P	A	A
6666.1844.1493	Csak BAA894	1493	100	ABU76879	Lysozyme;Ontology_term=KEGG_ENZYME:3.2.1.17	ESA_01625	1463	fCSAK3	A	A	P	P	P	A	P	A	A	A	A	A	A	A	A	A	A	P	A	A	P	A	A	P	A	A
6666.1844.1494	Csak BAA894	1494						fCSAK3	A	A	A	A	A	A	P	A	A	A	A	A	A	A	A	A	A	A	A	A	P	A	A	A	A	A
6666.1844.1495	Csak BAA894	1495	50.85	ACI11481	HNH_endonuclease_domain_protein			fCSAK3	A	A	A	A	A	A	P	A	A	A	A	A	A	A	P	P	A	P	A	A	P	A	A	P	A	A
6666.1844.1498	Csak BAA894	1498	100	ABU76888	hypothetical protein	ESA_01634	1467	fCSAK3	A	A	P	A	P	A	P	A	A	A	A	A	A	A	A	A	A	A	A	A	P	A	A	P	A	A
6666.1844.1502	Csak BAA894	1502	98.28	ABU76892	hypothetical protein	ESA_01638	1471	fCSAK3	A	A	P	A	P	A	P	A	A	A	A	A	P	A	P	P	A	P	A	A	P	A	A	P	A	A
6666.1844.1503	Csak BAA894	1503	100	ABU76893	hypothetical protein	ESA_01639	1472	fCSAK3	A	A	P	A	P	A	P	A	A	A	A	A	P	A	P	P	A	P	A	A	P	A	A	P	A	A
6666.1844.1504	Csak BAA894	1504						fCSAK3	A	A	P	A	P	A	P	A	A	A	A	A	P	A	P	P	A	P	A	A	P	A	A	P	A	A
6666.1844.1505	Csak BAA894	1505						fCSAK3	A	A	P	A	P	A	P	A	A	A	A	A	P	A	P	P	A	P	A	A	P	A	A	P	A	A
6666.1844.1506	Csak BAA894	1506	100	ABU76896	hypothetical protein	ESA_01642	1473	fCSAK3	A	A	P	A	P	A	P	A	A	A	A	A	P	A	P	A	A	A	A	A	P	A	A	P	A	A
6666.1844.1507	Csak BAA894	1507	99.47	ABU76897	FIG121501: Prophage tail protein	ESA_01643	1474	fCSAK3	A	A	P	A	A	A	P	A	A	A	A	A	A	A	A	A	A	A	A	A	P	A	A	P	A	A
6666.1844.1508	Csak BAA894	1508	99.75	ABU76898	Prophage tail fiber protein	ESA_01644	1475		A	A	P	A	P	A	P	A	A	A	A	A	A	A	A	A	A	A	A	A	P	A	A	A	A	A
6666.1844.1509	Csak BAA894	1509							A	A	A	A	P	A	P	A	A	A	A	A	A	A	A	A	A	A	A	A	A	A	A	A	A	A
6666.1844.1510	Csak BAA894	1510	87.23	WP_015386677					A	A	P	A	P	A	P	A	A	A	A	A	P	A	P	P	A	P	A	A	P	A	A	P	A	A
6666.1844.1510	Csak BAA894	1510		WP_015386677					A	A	P	A	P	A	P	A	A	A	A	A	P	A	P	P	A	P	A	A	P	A	A	P	A	A
6666.1844.1511	Csak BAA894	1511	100	WP_012124629					A	A	P	A	P	A	P	A	A	A	A	A	A	A	A	A	A	A	A	A	P	A	A	P	A	A
6666.1844.1511	Csak BAA894	1511		WP_012124629					A	A	P	A	P	A	P	A	A	A	A	A	A	A	A	A	A	A	A	A	P	A	A	P	A	A
6666.1844.1512	Csak BAA894	1512	65.74	AAO68800	conserved_hypothetical_protein				A	A	P	A	P	A	P	A	A	A	A	A	A	A	A	A	A	A	P	A	P	A	A	P	A	A
6666.1844.1513	Csak BAA894	1513	100	ABU76901	Putative oxidoreductase YcjS2C NADH-binding;Ontology_term=KEGG_ENZYME:1.-.-.-	ESA_01647	1477		A	A	A	P	A	A	P	A	A	A	A	A	A	A	A	A	A	A	A	A	A	A	A	A	A	A
6666.1844.1513	Csak BAA894	1513	100	ABU76901	Putative oxidoreductase YcjS2C NADH-binding;Ontology_term=KEGG_ENZYME:1.-.-.-	ESA_01647	1477		P	P	P	P	P	P	P	P	P	P	P	P	A	A	A	A	A	A	P	P	P	P	P	P	A	A
6666.1844.1514	Csak BAA894	1514	100	ABU76902	"Maltose phosphorylase / Trehalose phosphorylase;Ontology_term=KEGG_ENZYME:2.4.1.8	KEGG_ENZYME:2.4.1.64"			P	P	P	P	A	A	P	A	A	A	A	A	A	A	A	A	A	A	P	A	P	A	A	A	A	A
6666.1844.1515	Csak BAA894	1515	100	ABU76903	Beta-phosphoglucomutase;Ontology_term=KEGG_ENZYME:5.4.2.6	ESA_01649	1479		A	A	A	P	A	P	P	A	A	A	A	A	A	A	A	A	A	A	A	A	A	A	A	A	A	A
6666.1844.1516	Csak BAA894	1516	100	ABU76904	Multiple sugar ABC transporter2C ATP-binding protein	ESA_01650	1480		P	A	P	P	A	P	P	P	P	P	P	P	A	A	A	A	A	A	P	P	P	P	P	P	A	A
6666.1844.1517	Csak BAA894	1517	100	ABU76905	Transcriptional regulator YcjW2C LacI family2C possibly involved in maltodextrin utilization pathway	ESA_01651	1481		P	P	P	P	P	P	P	P	P	P	P	P	A	A	A	A	A	A	P	P	P	P	P	P	A	A
6666.1844.1519	Csak BAA894	1519	100	ABU76907	Membrane protein YcjF	ESA_01653	1483		P	P	P	P	P	P	P	P	P	P	P	P	A	A	A	A	A	A	P	P	P	P	P	P	A	A
6666.1844.1522	Csak BAA894	1522	99.69	ABU76910	L-alanine-DL-glutamate epimerase	ESA_01656	1486		A	A	A	A	A	A	P	A	A	A	A	A	A	A	A	A	A	A	A	A	P	A	A	A	A	A
6666.1844.1523	Csak BAA894	1523	100	ABU76911	Gamma-D-Glutamyl-meso-Diaminopimelate Amidase	ESA_01657	1487		A	A	P	P	P	P	P	A	A	A	A	A	A	A	A	A	A	A	A	A	P	P	A	A	A	A
6666.1844.1525	Csak BAA894	1525	99.32	ABU76913	FIG00553301: hypothetical protein	ESA_01659	1489		A	A	A	P	P	P	P	A	A	A	A	A	A	A	A	A	A	A	A	A	P	A	A	A	A	A
6666.1844.1526	Csak BAA894	1526	32.41	AAL20042	putative_cytoplasmic_protein				P	P	P	P	P	P	P	P	P	P	P	P	A	A	A	A	P	A	P	P	P	P	P	P	A	A
6666.1844.1527	Csak BAA894	1527	99.4	ABU76915	FIG00553793: hypothetical protein	ESA_01661	1490		A	P	P	P	P	P	P	P	A	A	P	P	A	A	A	A	A	A	A	A	P	A	A	P	A	A
6666.1844.1530	Csak BAA894	1530	100	ABU76920	FIG00553641: hypothetical protein	ESA_01666	1492		P	P	P	P	A	P	P	P	P	P	P	P	A	A	A	A	A	A	P	P	P	P	P	P	A	A
6666.1844.1532	Csak BAA894	1532	100	ABU76922	FIG00553416: hypothetical protein	ESA_01668	1494		P	P	P	P	P	P	P	P	P	P	P	P	A	A	A	A	A	A	P	P	P	P	P	P	A	A
6666.1844.1534	Csak BAA894	1534	100	ABU76924	FIG00554929: hypothetical protein	ESA_01670	1496		P	P	P	P	P	P	P	P	P	P	P	P	A	A	A	A	P	A	P	P	P	P	P	P	A	A
6666.1844.1541	Csak BAA894	1541	100	ABU76933	Mannose-6-phosphate isomerase;Ontology_term=KEGG_ENZYME:5.3.1.8	ESA_01679	1504		P	P	P	P	P	P	P	P	P	P	P	P	P	A	P	P	A	A	P	P	P	P	P	P	A	A
6666.1844.1542	Csak BAA894	1542	100	ABU76934	Formate hydrogenlyase transcriptional activator	ESA_01680	1505		A	A	A	P	A	P	P	P	P	P	P	P	A	A	A	A	A	A	A	P	P	A	P	P	A	A
6666.1844.1545	Csak BAA894	1545	100	ABU76937	FIG00554985: hypothetical protein	ESA_01683	1508		A	A	P	A	P	P	P	P	P	P	P	P	A	A	A	A	A	A	A	P	P	P	P	P	A	A
6666.1844.1546	Csak BAA894	1546	100	ABU76938	Pyruvate-flavodoxin oxidoreductase;Ontology_term=KEGG_ENZYME:1.2.7.-	ESA_01684	1509		P	A	P	P	P	P	P	P	P	P	P	P	A	A	A	A	A	A	A	P	P	P	P	P	A	A
6666.1844.1548	Csak BAA894	1548	100	ABU76940	Heat shock protein hslJ	ESA_01686	1511		P	A	P	P	P	P	P	A	P	A	A	A	A	A	A	A	A	A	A	A	P	A	A	A	A	A
6666.1844.1548	Csak BAA894	1548	100	ABU76940	Heat shock protein hslJ	ESA_01686	1511		P	P	P	P	P	P	P	P	P	P	P	P	A	A	A	A	P	A	P	P	P	P	P	P	A	A
6666.1844.1550	Csak BAA894	1550	100	ABU76942	Putative uncharacterized protein ydbH	ESA_01688	1513		A	A	P	P	P	P	P	P	P	A	P	P	A	A	A	A	A	A	A	P	P	P	P	P	A	A
6666.1844.1551	Csak BAA894	1551	100	ABU76943	Uncharacterized protein ynbE%3B probable lipoprotein STY1424	ESA_01689	1514		A	A	P	P	P	P	P	P	P	P	P	P	A	A	A	P	P	P	P	P	P	P	P	P	A	P
6666.1844.1552	Csak BAA894	1552	100	ABU76944	Putative uncharacterized protein ydbL2C may be related to amine metabolism	ESA_01690	1515		P	P	P	A	P	P	P	P	A	P	P	P	A	A	A	A	P	A	P	P	P	P	P	P	A	A
6666.1844.1553	Csak BAA894	1553	100	ABU76945	FIG00554606: hypothetical protein	ESA_01691	1516		P	P	P	P	P	P	P	P	P	P	P	P	A	A	A	A	A	A	P	P	P	P	P	P	A	A
6666.1844.1556	Csak BAA894	1556	100	ABU76948	Transposase and inactivated derivatives	ESA_01694	1519		P	P	P	P	A	P	P	A	A	A	A	A	A	A	A	A	A	A	P	A	P	P	A	P	A	A
6666.1844.1558	Csak BAA894	1558	99.78	ABU76950	FIG00554736: hypothetical protein	ESA_01696	1521		A	A	A	A	P	A	P	A	A	A	A	A	A	A	A	A	A	A	A	A	P	A	A	A	A	A
6666.1844.1560	Csak BAA894	1560	100	ABU76952	Permeases of the major facilitator superfamily	ESA_01698	1523		A	P	P	P	P	P	P	P	P	P	P	P	A	A	A	A	A	A	A	P	P	P	P	P	A	A
6666.1844.1561	Csak BAA894	1561	100	ABU76953	Transcriptional regulator2C MarR family	ESA_01699	1524		P	P	P	P	P	P	P	P	A	A	P	P	A	A	A	A	P	A	P	P	P	P	P	P	A	A
6666.1844.1562	Csak BAA894	1562	100	ABU76954	Predicted acetyltransferase	ESA_01700	1525		A	A	A	A	P	P	P	A	A	A	A	A	A	A	A	A	A	A	A	A	P	A	A	A	A	A
6666.1844.1564	Csak BAA894	1564	100	ABU76956	Protein ydcF	ESA_01702	1527		P	P	P	P	P	A	P	A	A	A	A	A	A	A	A	A	A	A	P	A	P	A	A	A	A	A
6666.1844.1566	Csak BAA894	1566	100	ABU76959	Xylanase	ESA_01705	1530		P	P	P	P	A	A	P	P	A	A	P	A	A	A	A	A	A	A	A	A	A	A	A	P	A	A
6666.1844.1567	Csak BAA894	1567	100	ABU76958	Cytochrome b(561)	ESA_01704	1529		P	P	P	P	P	P	P	P	P	P	P	P	P	P	P	P	P	P	P	P	P	P	P	P	P	P
6666.1844.1569	Csak BAA894	1569	100	ABU76961	hypothetical protein	ESA_01707	1532		P	P	P	P	P	P	P	P	P	P	P	P	A	A	A	A	P	A	P	P	P	P	P	P	A	P
6666.1844.1577	Csak BAA894	1577	99.08	WP_012124681	hypothetical protein				P	P	P	P	P	P	P	P	P	P	P	P	A	A	A	A	A	A	P	P	P	P	P	P	A	A
6666.1844.1579	Csak BAA894	1579	100	ABU76970	Putative esterase	ESA_01716	1540		P	P	P	P	P	P	P	P	P	P	P	P	A	A	A	A	A	A	P	P	P	P	P	P	A	A
6666.1844.1581	Csak BAA894	1581	99.46	ABU76972	Ribosomal-protein-L7p-serine acetyltransferase	ESA_01718	1542		P	P	P	P	P	P	P	P	P	P	P	P	A	A	A	A	A	A	P	P	P	P	P	P	P	P
6666.1844.1582	Csak BAA894	1582	100	ABU76973	FIG005189: putative transferase clustered with tellurite resistance proteins TehA/TehB	ESA_01719	1543		P	P	P	P	P	P	P	P	P	P	P	P	A	A	A	A	A	A	P	P	P	P	P	P	A	A
6666.1844.1583	Csak BAA894	1583	100	ABU76975	Tellurite resistance protein TehB	ESA_01721	1544		P	P	P	A	P	P	P	P	P	P	P	P	A	P	A	A	A	A	P	P	P	P	P	P	A	A
6666.1844.1584	Csak BAA894	1584	100	ABU76976	Uncharacterized membrane lipoprotein clustered with tellurite resistance proteins TehA/TehB	ESA_01722	1545		P	P	P	P	P	P	P	P	P	P	P	P	P	P	P	P	P	P	P	P	P	P	P	P	P	P
6666.1844.1585	Csak BAA894	1585	100	ABU76977	Benzoate transport protein	ESA_01723	1546		P	P	P	P	P	P	P	P	P	P	P	A	A	A	A	A	P	A	P	A	P	P	P	P	A	A
6666.1844.1588	Csak BAA894	1588	100	ABU76980	Error-prone repair protein UmuD	ESA_01726	1549		A	A	A	A	A	A	P	A	A	A	A	A	A	A	A	A	A	A	A	A	P	P	A	A	A	A
6666.1844.1590	Csak BAA894	1590	100	ABU76982	Putative cytoplasmic protein	ESA_01728	1551		P	P	P	P	P	P	P	P	P	P	P	P	A	A	A	A	A	A	P	P	P	P	P	P	A	A
6666.1844.1591	Csak BAA894	1591	100	ABU76983	Spermidine export protein MdtJ	ESA_01729	1552	GR8	P	P	P	P	P	P	P	P	P	P	P	P	A	A	A	A	A	A	P	P	P	P	P	P	A	A
6666.1844.1616	Csak BAA894	1616	100	ABU77007	Hexuronate transporter	ESA_01753	1576	GR8	P	P	P	P	P	P	P	P	P	P	P	P	A	A	A	A	P	A	P	P	P	P	P	A	A	A
6666.1844.1619	Csak BAA894	1619	100	ABU77010	FIG00554751: hypothetical protein	ESA_01756	1579	GR8	P	P	P	A	P	P	P	P	P	P	P	P	A	P	A	A	A	A	P	P	P	A	P	P	A	A
6666.1844.1623	Csak BAA894	1623	100	WP_007849860	hypothetical protein			GR8	P	P	P	P	P	P	P	P	P	P	P	P	P	P	A	P	P	A	P	P	P	P	P	P	P	A
6666.1844.1624	Csak BAA894	1624	99.58	ABU77014	Transcriptional regulator2C MerR family	ESA_01760	1583	GR8	P	P	P	P	P	P	P	P	P	P	P	P	A	A	A	A	P	A	P	P	P	P	P	P	A	A
6666.1844.1630	Csak BAA894	1630	100	ABU77020	hypothetical protein	ESA_01766	1589	GR8	A	P	P	P	P	A	P	P	P	P	P	P	A	A	A	A	A	A	P	P	P	P	P	P	A	A
6666.1844.1639	Csak BAA894	1639	98.67	ABU77029	putative cytoplasmic protein	ESA_01775	1598	TNP_CSAK1	A	A	A	A	A	A	P	A	A	A	A	A	A	A	A	A	P	A	A	A	P	P	A	A	A	A
6666.1844.1640	Csak BAA894	1640	96.97	WP_007867912	hypothetical protein			TNP_CSAK1	A	A	A	A	A	A	P	A	A	A	A	A	A	A	A	A	A	A	A	A	P	P	A	A	A	A
6666.1844.1641	Csak BAA894	1641	44.03	AEW59548	integrase_catalytic_subunit			TNP_CSAK1	A	A	A	A	A	A	P	A	A	A	A	A	A	A	A	A	A	A	A	A	P	P	A	A	A	A
6666.1844.1642	Csak BAA894	1642	100	WP_012124729				TNP_CSAK1	P	P	P	P	A	A	P	A	P	A	P	A	A	A	P	P	P	A	P	P	P	P	P	A	A	A
6666.1844.1642	Csak BAA894	1642		WP_012124729				TNP_CSAK1	P	P	P	P	A	A	P	A	P	A	P	A	A	A	P	P	P	A	P	P	P	P	P	A	A	A
6666.1844.1643	Csak BAA894	1643	100	ABU77035	Putative kinase protein	ESA_01781	1599	TNP_CSAK1	A	A	A	A	A	A	P	A	A	A	A	A	A	A	A	A	A	A	A	A	P	A	A	A	A	A
6666.1844.1644	Csak BAA894	1644	100	ABU77036	FIG01221204: hypothetical protein	ESA_01782	1600	TNP_CSAK1	A	A	A	A	A	A	P	A	A	A	A	A	A	A	A	A	A	A	A	A	P	A	A	A	A	A
6666.1844.1645	Csak BAA894	1645	100	ABU77037	FIG01221168: hypothetical protein	ESA_01783	1601	TNP_CSAK1	A	A	A	A	A	A	P	A	A	A	A	A	A	A	A	A	A	A	A	A	P	A	A	A	A	A
6666.1844.1646	Csak BAA894	1646	100	ABU77039	Putative tellurium resistance protein	ESA_01785	1602	TNP_CSAK1	A	A	A	A	A	A	P	A	A	A	A	A	A	A	A	A	A	A	A	A	P	A	A	A	A	A
6666.1844.1647	Csak BAA894	1647	100	ABU77040	FIG00643385: hypothetical protein	ESA_01786	1603	TNP_CSAK1	A	A	A	A	A	A	P	A	A	A	A	A	A	A	A	A	A	A	A	A	P	A	A	A	A	A
6666.1844.1648	Csak BAA894	1648	100	ABU77043	TerW	ESA_01789	1605	TNP_CSAK1	A	A	A	A	A	A	P	A	A	A	A	A	A	A	A	A	A	A	A	A	P	A	A	A	A	A
6666.1844.1649	Csak BAA894	1649	100	ABU77044	FIG00638193: hypothetical protein	ESA_01790	1606	TNP_CSAK1	A	A	A	A	A	A	P	A	A	A	A	A	A	A	A	A	A	A	A	A	P	A	A	A	A	A
6666.1844.1649	Csak BAA894	1649	100	ABU77044	FIG00638193: hypothetical protein	ESA_01790	1606	TNP_CSAK1	A	A	A	A	A	A	P	A	A	A	A	A	A	A	A	A	A	A	A	A	P	A	A	A	A	A
6666.1844.1650	Csak BAA894	1650	100	ABU77045	Citrate lyase beta chain;Ontology_term=KEGG_ENZYME:4.1.3.6	ESA_01791	1607	TNP_CSAK1	A	A	A	A	A	A	P	A	A	A	A	A	A	A	A	A	A	A	A	A	P	A	A	A	A	A
6666.1844.1651	Csak BAA894	1651	100	ABU77046	putative ATP/GTP-binding protein protein	ESA_01792	1608	TNP_CSAK1	A	A	A	A	A	A	P	A	A	A	A	A	A	A	A	A	A	A	A	A	P	A	A	A	A	A
6666.1844.1651	Csak BAA894	1651	100	ABU77046	putative ATP/GTP-binding protein protein	ESA_01792	1608	TNP_CSAK1	A	A	A	A	A	A	P	A	A	A	A	A	A	A	A	A	A	A	A	A	P	A	A	A	A	A
6666.1844.1652	Csak BAA894	1652	100	ABU77047	orf%3B Unknown function	ESA_01793	1609	TNP_CSAK1	A	A	A	A	A	A	P	A	A	A	A	A	A	A	A	A	A	A	A	A	P	A	A	A	A	A
6666.1844.1652	Csak BAA894	1652	100	ABU77047	orf%3B Unknown function	ESA_01793	1609	TNP_CSAK1	A	A	A	A	A	A	P	A	A	A	A	A	A	A	A	A	A	A	A	P	P	A	A	A	P	A
6666.1844.1653	Csak BAA894	1653	99.69	ABU77048	COG0503: Adenine/guanine phosphoribosyltransferases and related PRPP-binding proteins	ESA_01794	1611	TNP_CSAK1	A	A	A	A	A	A	P	A	A	A	A	A	A	A	A	A	A	A	A	A	P	A	A	A	A	A
6666.1844.1654	Csak BAA894	1654	100	ABU77049	Carbamoylphosphate synthase large subunit (split gene in MJ)	ESA_01795	1612	TNP_CSAK1	A	A	A	A	A	A	P	A	A	A	A	A	A	A	A	A	A	A	A	A	P	A	A	A	A	A
6666.1844.1655	Csak BAA894	1655	100	ABU77050	Tellurium resistance protein TerD	ESA_01796	1613	TNP_CSAK1	A	A	A	A	A	A	P	A	A	A	A	A	A	A	A	A	A	A	A	A	P	A	A	A	A	A
6666.1844.1656	Csak BAA894	1656	99.72	ABU77051	Tellurium resistance protein TerA	ESA_01797	1614	TNP_CSAK1	A	A	A	A	A	A	P	A	A	A	A	A	A	A	A	A	A	A	A	A	P	A	A	A	A	A
6666.1844.1656	Csak BAA894	1656	99.72	ABU77051	Tellurium resistance protein TerA	ESA_01797	1614	TNP_CSAK1	A	A	A	A	A	A	P	A	A	A	A	A	A	A	A	A	A	A	A	A	P	A	A	A	A	A
6666.1844.1657	Csak BAA894	1657	100	ABU77052	Tellurite resistance protein TerB	ESA_01798	1615	TNP_CSAK1	A	A	A	A	A	A	P	A	A	A	A	A	A	A	A	A	A	A	A	A	P	A	A	A	A	A
6666.1844.1658	Csak BAA894	1658	100	ABU77053	Integral membrane protein TerC	ESA_01799	1616	TNP_CSAK1	A	A	A	A	A	A	P	A	A	A	A	A	A	A	A	A	A	A	A	A	P	A	A	A	A	A
6666.1844.1659	Csak BAA894	1659	100	ABU77054	Tellurium resistance protein TerD	ESA_01800	1617	TNP_CSAK1	A	A	A	A	A	A	P	A	A	A	A	A	A	A	A	A	A	A	A	A	P	A	A	A	A	A
6666.1844.1660	Csak BAA894	1660	100	ABU77055	Tellurium resistance protein TerD	ESA_01801	1618	TNP_CSAK1	A	A	A	A	A	A	P	A	A	A	A	A	A	A	A	A	A	A	A	A	P	A	A	A	A	A
6666.1844.1661	Csak BAA894	1661	100	ABU77056	putative phage inhibition2C colicin resistance and tellurite resistance protein	ESA_01802	1619	TNP_CSAK1	A	A	A	A	A	A	P	A	A	A	A	A	A	A	A	A	A	A	A	A	P	A	A	A	A	A
6666.1844.1662	Csak BAA894	1662	100	WP_012124751	hypothetical protein			TNP_CSAK1	A	A	A	A	A	A	P	A	A	A	A	A	A	A	A	A	A	A	A	A	P	A	A	A	A	A
6666.1844.1663	Csak BAA894	1663						TNP_CSAK1	A	A	A	A	A	A	P	A	A	A	A	A	A	A	A	A	A	A	A	A	P	A	A	A	A	A
6666.1844.1664	Csak BAA894	1664	100	WP_012124752				TNP_CSAK1	A	A	A	A	A	A	P	A	A	A	A	A	A	A	A	A	A	A	A	A	P	A	A	A	A	A
6666.1844.1664	Csak BAA894	1664		WP_012124752				GR8	A	A	A	A	A	A	P	A	A	A	A	A	A	A	A	A	A	A	A	A	P	A	A	A	A	A
6666.1844.1673	Csak BAA894	1673	100	ABU77067	GCN5-related N-acetyltransferase	ESA_01813	1628	GR8	A	A	A	P	A	A	P	A	A	A	A	A	A	A	A	A	A	A	A	A	P	A	A	A	A	A
6666.1844.1673	Csak BAA894	1673	100	ABU77067	GCN5-related N-acetyltransferase	ESA_01813	1628		P	P	P	P	P	A	P	P	A	P	P	P	A	A	A	A	A	A	P	A	P	P	P	P	A	A
6666.1844.1682	Csak BAA894	1682	100	ABU77076	FOG: GGDEF domain	ESA_01822	1637		P	P	P	P	P	P	P	P	P	P	P	P	A	A	A	A	A	A	P	P	P	P	P	P	A	A
6666.1844.1683	Csak BAA894	1683	100	ABU77077	GCN5-related N-acetyltransferase	ESA_01823	1638		P	P	P	P	P	P	P	P	A	P	P	P	P	A	A	A	A	A	P	P	P	P	P	P	A	A
6666.1844.1684	Csak BAA894	1684	99.79	ABU77078	Altronate oxidoreductase;Ontology_term=KEGG_ENZYME:1.1.1.58	ESA_01824	1639		P	P	P	A	A	A	P	A	A	A	A	A	A	A	A	A	A	A	P	A	P	A	A	A	A	A
6666.1844.1684	Csak BAA894	1684	99.79	ABU77078	Altronate oxidoreductase;Ontology_term=KEGG_ENZYME:1.1.1.58	ESA_01824	1639		A	A	P	P	P	P	P	P	P	P	P	P	A	A	A	A	A	A	A	P	P	P	P	P	A	A
6666.1844.1686	Csak BAA894	1686	100	ABU77080	Cytoplasmic trehalase;Ontology_term=KEGG_ENZYME:3.2.1.28	ESA_01826	1641		A	A	A	A	A	A	P	A	A	A	P	P	A	A	A	A	A	A	A	P	P	A	P	A	A	A
6666.1844.1687	Csak BAA894	1687	100	ABU77081	Beta-mannosidase Man2	ESA_01827	1642		A	A	P	A	P	P	P	P	P	P	P	P	A	A	A	A	A	A	A	P	P	P	P	P	A	A
6666.1844.1687	Csak BAA894	1687	100	ABU77081	Beta-mannosidase Man2	ESA_01827	1642		P	P	P	P	P	P	P	P	P	P	P	P	A	A	A	A	A	A	P	P	P	A	P	P	A	A
6666.1844.1688	Csak BAA894	1688	100	ABU77082	FIG00554143: hypothetical protein	ESA_01828	1643		P	A	P	P	P	P	P	P	P	A	P	P	A	A	A	A	A	A	A	P	P	P	P	P	A	A
6666.1844.1689	Csak BAA894	1689	100	ABU77083	FIG00554524: hypothetical protein	ESA_01829	1644		A	P	P	P	P	P	P	P	P	P	P	P	A	A	A	A	A	A	P	P	P	P	P	P	A	A
6666.1844.1690	Csak BAA894	1690	100	ABU77084	FIG00553737: hypothetical protein	ESA_01830	1645		P	P	P	A	P	P	P	A	A	A	A	A	A	A	A	A	A	A	P	A	P	A	A	A	A	A
6666.1844.1691	Csak BAA894	1691	99.8	ABU77085	FIG00554245: hypothetical protein	ESA_01831	1646		P	P	P	P	P	P	P	P	P	P	P	P	A	A	A	A	A	A	P	P	P	P	P	P	A	P
6666.1844.1692	Csak BAA894	1692	100	ABU77086	FIG00554979: hypothetical protein	ESA_01832	1647		P	P	P	P	P	P	P	P	P	P	P	P	A	A	A	A	A	A	P	P	P	P	P	P	A	A
6666.1844.1695	Csak BAA894	1695	99.74	ABU77088	OpgC protein	ESA_01834	1649		A	A	A	A	A	A	P	A	A	A	A	A	A	A	A	A	A	A	A	A	P	A	A	A	A	A
6666.1844.1695	Csak BAA894	1695	99.74	ABU77088	OpgC protein	ESA_01834	1649		A	P	P	A	P	P	P	A	A	A	A	A	A	A	A	A	A	A	P	A	P	P	A	A	A	A
6666.1844.1696	Csak BAA894	1696	100	ABU77090	FIG00554856: hypothetical protein	ESA_01836	1651		P	P	P	P	P	P	P	P	P	P	P	P	A	A	A	A	A	A	P	P	P	P	P	P	A	A
6666.1844.1697	Csak BAA894	1697	99.75	ABU77091	Chemotaxis regulator - transmits chemoreceptor signals to flagelllar motor components CheY	ESA_01837	1652		A	A	P	A	A	P	P	A	A	A	P	A	A	A	A	A	A	A	A	A	P	P	A	A	A	A
6666.1844.1698	Csak BAA894	1698	99.01	ABU77092	anti-sigma F factor antagonist (spoIIAA-2)%3B anti sigma b factor antagonist RsbV	ESA_01838	1653		P	P	P	P	P	P	P	A	A	A	A	A	A	A	A	A	A	A	P	A	P	P	A	A	A	A
6666.1844.1699	Csak BAA894	1699	99.27	ABU77093	FIG00554270: hypothetical protein	ESA_01839	1654		A	A	P	A	A	A	P	A	A	A	A	A	A	A	A	A	A	A	A	A	P	A	A	A	A	A
6666.1844.1702	Csak BAA894	1702	99.4	ABU77096	COG2320: Uncharacterized conserved protein	ESA_01842	1657	GR30	P	P	P	P	P	P	P	P	P	P	P	P	A	A	A	A	A	A	P	P	P	P	P	P	A	A
6666.1844.1703	Csak BAA894	1703	100	ABU77097	hypothetical protein	ESA_01843	1658	GR30	P	P	P	P	P	P	P	P	P	A	P	P	A	A	A	A	A	A	P	P	P	P	P	P	A	A
6666.1844.1704	Csak BAA894	1704	100	ABU77098	hypothetical protein	ESA_01844	1659	GR30	P	P	P	A	P	P	P	A	A	A	A	A	A	A	A	A	A	A	P	A	P	P	A	A	A	A
6666.1844.1705	Csak BAA894	1705	99.49	ABU77099	putative transcriptional regulator2C LysR family	ESA_01845	1660	GR30	A	A	A	A	P	P	P	A	A	A	A	A	A	A	A	A	A	A	A	A	P	A	A	A	A	A
6666.1844.1706	Csak BAA894	1706	100	ABU77101	Non-heme chloroperoxidase;Ontology_term=KEGG_ENZYME:1.11.1.10	ESA_01847	1662	GR30	A	A	A	A	A	P	P	A	A	A	A	A	A	A	A	A	A	A	A	A	P	P	A	A	A	A
6666.1844.1706	Csak BAA894	1706	100	ABU77101	Non-heme chloroperoxidase;Ontology_term=KEGG_ENZYME:1.11.1.10	ESA_01847	1662	GR30	P	P	P	P	A	A	P	P	P	P	P	P	A	A	A	A	A	A	P	P	P	P	P	P	A	A
6666.1844.1707	Csak BAA894	1707	100	ABU77100	Transcriptional regulator merR family	ESA_01846	1661	GR30	P	P	P	P	P	P	P	P	P	P	P	P	A	A	A	A	A	A	P	P	P	P	P	P	A	A
6666.1844.1708	Csak BAA894	1708	97.73	ABU77102	hypothetical protein	ESA_01848	1663		A	A	A	P	P	P	P	A	P	A	A	A	A	A	A	A	A	A	A	P	P	A	A	A	A	A
6666.1844.1709	Csak BAA894	1709	100	ABU77103	Probable lipoprotein nlpC precursor	ESA_01849	1664		A	A	A	P	P	P	P	A	A	A	A	A	A	A	A	A	A	A	A	A	P	A	A	A	A	A
6666.1844.1710	Csak BAA894	1710	100	ABU77105	FIG00553316: hypothetical protein	ESA_01851	1666		P	P	P	P	P	P	P	A	A	A	A	A	A	A	A	A	A	A	P	A	P	P	A	A	A	A
6666.1844.1712	Csak BAA894	1712	99.22	ABU77107	Membrane protein2C putative	ESA_01853	1668		A	A	P	P	A	P	P	P	P	P	P	P	A	A	A	A	A	A	A	P	P	A	P	P	A	P
6666.1844.1713	Csak BAA894	1713	99.73	ABU77108	Predicted signal transduction protein	ESA_01854	1669		P	P	P	P	P	P	P	A	A	A	A	A	A	A	A	A	A	A	P	A	P	P	A	A	A	A
6666.1844.1714	Csak BAA894	1714	100	ABU77109	hypothetical protein	ESA_01855	1670		A	A	A	P	P	A	P	P	P	A	P	A	A	A	A	A	P	A	A	A	P	A	P	A	A	A
6666.1844.1715	Csak BAA894	1715	100	ABU77110	FIG00553813: hypothetical protein	ESA_01856	1671		P	P	P	P	P	P	P	P	P	P	P	P	A	A	A	A	A	A	P	P	P	P	P	P	A	A
6666.1844.1716	Csak BAA894	1716	100	ABU77111	UV damage repair endonuclease	ESA_01857	1672		P	P	P	P	P	P	P	P	P	P	P	P	A	A	A	A	A	A	P	P	P	P	P	P	A	A
6666.1844.1717	Csak BAA894	1717	100	ABU77112	Transcriptional regulator2C AraC family	ESA_01858	1673		P	P	P	P	P	P	P	P	P	P	P	P	A	A	A	A	A	A	P	P	P	P	P	P	A	A
6666.1844.1721	Csak BAA894	1721	100	ABU77116	FIG00553549: hypothetical protein	ESA_01862	1677		A	A	P	P	P	P	P	A	A	P	P	P	A	A	A	A	A	A	A	P	A	A	A	P	A	A
6666.1844.1722	Csak BAA894	1722	100	ABU77117	NAD(P)H-flavin oxidoreductase	ESA_01863	1678		A	A	A	A	P	A	P	A	A	A	A	A	A	A	A	A	A	A	A	A	P	A	A	A	A	A
6666.1844.1723	Csak BAA894	1723	100	ABU77118	TfoX-like	ESA_01864	1679		P	P	P	P	P	P	P	P	P	P	P	P	A	A	A	A	A	A	P	P	P	P	P	P	A	A
6666.1844.1724	Csak BAA894	1724	100	ABU77120	2-deoxy-D-gluconate 3-dehydrogenase;Ontology_term=KEGG_ENZYME:1.1.1.125	ESA_01866	1680		P	P	P	P	P	P	P	P	P	P	P	P	A	A	A	A	A	A	P	P	P	P	P	P	A	P
6666.1844.1725	Csak BAA894	1725	100	ABU77121	Alcohol dehydrogenase;Ontology_term=KEGG_ENZYME:1.1.1.1	ESA_01867	1681	GR57	P	P	P	P	P	P	P	P	P	P	P	P	A	A	A	A	A	A	P	P	P	P	P	P	A	A
6666.1844.1726	Csak BAA894	1726	100	ABU77122	Macrophage infectivity potentiator-related protein	ESA_01868	1682	GR57	P	P	P	P	P	P	P	P	P	P	P	P	A	A	A	A	A	A	P	P	P	P	P	P	A	A
6666.1844.1727	Csak BAA894	1727	100	ABU77123	Transcriptional regulator2C AraC family	ESA_01869	1683		A	A	A	A	A	A	P	A	A	A	A	A	A	A	A	A	A	A	A	A	P	A	A	A	A	A
6666.1844.1728	Csak BAA894	1728	100	ABU77124	N-hydroxyarylamine O-acetyltransferase;Ontology_term=KEGG_ENZYME:2.3.1.118	ESA_01870	1684		P	P	P	P	P	P	P	P	A	P	P	P	A	A	A	A	A	A	P	P	P	P	P	P	A	A
6666.1844.1733	Csak BAA894	1733	100	ABU77129	Beta-lactamase;Ontology_term=KEGG_ENZYME:3.5.2.6	ESA_01875	1689		A	P	P	P	P	P	P	A	A	A	P	P	A	A	A	A	A	A	P	A	P	P	A	P	A	A
6666.1844.1735	Csak BAA894	1735	100	ABU77132	DUF1176 domain-containing protein	ESA_01878	1692		A	A	A	P	A	A	P	A	A	A	A	A	A	A	A	A	A	A	A	A	P	P	A	A	A	A
6666.1844.1735	Csak BAA894	1735	100	ABU77132	DUF1176 domain-containing protein	ESA_01878	1692	GR2	P	P	P	P	P	P	P	P	P	P	P	P	A	A	P	A	A	A	P	P	P	P	P	P	A	A
6666.1844.1736	Csak BAA894	1736	100	ABU77133	ABC-type nitrate/sulfonate/bicarbonate transport systems2C periplasmic components	ESA_01879	1693	GR2	P	P	P	P	A	P	P	P	P	P	P	P	A	A	A	A	P	A	P	P	P	A	P	P	A	A
6666.1844.1737	Csak BAA894	1737	100	ABU77134	Alpha-ketoglutarate-dependent taurine dioxygenase;Ontology_term=KEGG_ENZYME:1.14.11.17	ESA_01880	1694	GR2	P	P	P	P	P	P	P	P	P	P	P	P	A	A	A	A	A	A	P	P	P	P	P	P	A	A
6666.1844.1738	Csak BAA894	1738	100	ABU77135	Taurine transport ATP-binding protein TauB	ESA_01881	1695	GR2	A	P	P	P	P	P	P	P	P	P	P	P	A	A	A	A	P	A	P	P	P	P	P	P	A	A
6666.1844.1739	Csak BAA894	1739	100	ABU77137	Taurine transport system permease protein TauC	ESA_01883	1697		A	A	A	A	P	P	P	P	P	P	P	A	A	A	A	A	A	A	A	P	P	A	P	P	A	A
6666.1844.1740	Csak BAA894	1740	100	ABU77138	FIG00553507: hypothetical protein	ESA_01884	1698		A	A	P	P	P	P	P	A	A	A	P	A	A	A	A	A	A	A	A	A	P	A	A	A	A	A
6666.1844.1741	Csak BAA894	1741	100	ABU77139	Probable tonB-dependent receptor yncD precursor	ESA_01885	1699	TA_CSAK2	A	P	P	P	P	P	P	P	P	P	P	P	P	P	P	P	P	A	P	P	P	P	P	P	P	A
6666.1844.1742	Csak BAA894	1742	100	ABU77140	HigA protein (antitoxin to HigB)	ESA_01886	1700	TA_CSAK2	P	P	P	P	P	P	P	P	P	P	P	P	A	A	A	A	P	A	P	P	P	P	P	P	A	P
6666.1844.1743	Csak BAA894	1743	100	ABU77141	HigB toxin protein	ESA_01887	1701		P	P	P	P	P	P	P	P	P	P	P	A	A	A	A	A	P	A	P	P	P	P	P	P	A	P
6666.1844.1747	Csak BAA894	1747	100	ABU77145	hypothetical protein	ESA_01891	1705		A	A	A	P	A	P	P	A	A	A	A	A	A	A	A	A	P	A	A	A	P	A	A	A	A	P
6666.1844.1752	Csak BAA894	1752	100	ABU77150	Acetylornithine deacetylase/Succinyl-diaminopimelate desuccinylase and related deacylases	ESA_01896	1710		A	A	A	P	P	P	P	P	P	P	P	A	A	A	A	A	A	A	A	P	P	P	P	P	A	A
6666.1844.1753	Csak BAA894	1753	100	ABU77151	Ornithine cyclodeaminase;Ontology_term=KEGG_ENZYME:4.3.1.12	ESA_01897	1711		P	A	P	P	A	P	P	A	A	A	A	A	A	A	A	A	A	A	A	A	A	A	A	P	A	A
6666.1844.1754	Csak BAA894	1754	100	ABU77152	Oligopeptide transport ATP-binding protein OppD (TC 3.A.1.5.1)	ESA_01898	1712		A	A	P	A	A	A	P	A	A	A	A	A	A	A	A	A	A	A	A	A	P	A	A	A	A	A
6666.1844.1756	Csak BAA894	1756	100	ABU77155	Transcriptional regulator	ESA_01901	1714		P	P	P	P	P	P	P	P	P	P	P	P	A	A	A	A	A	A	P	P	P	P	P	P	A	A
6666.1844.1756	Csak BAA894	1756	100	ABU77155	Transcriptional regulator	ESA_01901	1714		A	A	A	P	P	A	P	A	A	A	A	A	A	A	A	A	A	A	A	A	P	A	A	A	A	A
6666.1844.1757	Csak BAA894	1757	100	ABU77156	Putative acetyltransferase	ESA_01902	1715		A	P	P	P	A	P	P	P	P	A	P	A	A	A	A	A	A	A	A	A	P	P	P	P	A	A
6666.1844.1757	Csak BAA894	1757	100	ABU77156	Putative acetyltransferase	ESA_01902	1715		P	P	P	P	P	P	P	P	P	P	P	P	A	A	A	A	P	A	P	P	P	P	P	P	A	P
6666.1844.1758	Csak BAA894	1758	100	ABU77157	Putative inner membrane protein	ESA_01903	1716		P	P	P	P	A	P	P	A	A	A	A	A	A	A	A	A	A	A	A	A	P	P	A	A	A	A
6666.1844.1759	Csak BAA894	1759	100	ABU77158	2-hydroxy-3-oxopropionate reductase;Ontology_term=KEGG_ENZYME:1.1.1.60	ESA_01904	1717		A	P	A	P	P	A	P	A	A	A	A	A	A	A	A	A	A	A	A	A	P	A	A	A	A	A
6666.1844.1760	Csak BAA894	1760	100	ABU77159	FIG00553898: hypothetical protein	ESA_01905	1718		A	P	P	P	P	P	P	P	P	P	P	A	A	A	A	A	P	A	P	P	P	P	A	P	A	A
6666.1844.1763	Csak BAA894	1763	100	ABU77161	Putative virulence effector protein	ESA_01907	1720		P	P	P	P	P	P	P	P	P	P	P	P	A	A	A	A	A	A	A	P	P	P	P	P	A	A
6666.1844.1763	Csak BAA894	1763	99.35	ABU77161	Putative virulence effector protein	ESA_01907	1720		P	P	P	P	P	P	P	P	P	P	P	P	A	A	A	A	A	A	A	P	P	P	P	P	A	A
6666.1844.1765	Csak BAA894	1765	100	ABU77163	Putative virulence factor	ESA_01909	1722		A	A	P	A	A	P	P	P	A	A	P	A	A	A	A	A	A	A	A	A	P	A	A	P	A	A
6666.1844.1767	Csak BAA894	1767	100	ABU77165	Putative inner membrane protein	ESA_01911	1724		P	A	P	P	A	P	P	A	A	A	P	P	A	A	A	A	A	A	A	P	P	A	A	P	A	A
6666.1844.1768	Csak BAA894	1768	99.72	ABU77167	Inosose isomerase;Ontology_term=KEGG_ENZYME:5.3.99.-	ESA_01913	1725		A	A	P	P	P	P	P	A	P	P	P	P	A	A	A	A	A	A	A	A	P	P	P	P	A	A
6666.1844.1768	Csak BAA894	1768	99.72	ABU77167	Inosose isomerase;Ontology_term=KEGG_ENZYME:5.3.99.-	ESA_01913	1725		P	P	P	P	P	P	P	P	P	P	P	P	A	A	A	A	A	A	P	P	P	P	P	P	A	A
6666.1844.1770	Csak BAA894	1770	100	ABU77169	FIG00553377: hypothetical protein	ESA_01915	1727		A	A	P	P	P	A	P	P	P	P	P	P	A	A	A	A	A	A	A	P	P	A	P	P	A	A
6666.1844.1770	Csak BAA894	1770	100	ABU77169	FIG00553377: hypothetical protein	ESA_01915	1727		P	P	P	P	P	P	P	P	P	P	P	P	A	A	A	A	A	A	P	P	P	P	P	P	A	A
6666.1844.1772	Csak BAA894	1772	99.63	ABU77171	Anaerobic dimethyl sulfoxide reductase chain C;Ontology_term=KEGG_ENZYME:1.8.99.-	ESA_01917	1729		A	A	P	P	P	P	P	P	P	P	P	P	A	A	A	A	A	A	A	P	P	P	P	P	A	A
6666.1844.1774	Csak BAA894	1774	100	ABU77173	Anaerobic dimethyl sulfoxide reductase chain A;Ontology_term=KEGG_ENZYME:1.8.99.-	ESA_01919	1731		A	A	P	A	P	A	P	P	P	P	P	P	A	A	A	A	A	A	A	P	P	A	P	P	A	A
6666.1844.1775	Csak BAA894	1775	100	ABU77174	Putative diheme cytochrome c-553	ESA_01920	1732		P	P	P	P	P	P	P	A	A	A	A	A	A	A	A	A	A	A	P	A	P	P	A	A	A	A
6666.1844.1776	Csak BAA894	1776	100	ABU77175	FIG00553350: hypothetical protein	ESA_01921	1733		A	A	P	A	A	A	P	A	A	A	A	A	A	A	A	A	A	A	A	A	P	A	A	A	A	A
6666.1844.1777	Csak BAA894	1777	100	ABU77176	FIG00553769: hypothetical protein	ESA_01922	1734	GR31	P	P	P	P	P	P	P	P	P	P	P	P	A	A	A	A	A	A	P	P	P	P	P	P	A	A
6666.1844.1778	Csak BAA894	1778	100	ABU77177	FIG00553812: hypothetical protein	ESA_01923	1735	GR31	A	P	P	P	P	P	P	P	P	P	P	P	A	A	A	A	A	A	A	P	P	P	P	P	A	A
6666.1844.1779	Csak BAA894	1779	99.07	ABU77179	hypothetical protein	ESA_01925	1737	GR31	A	P	P	P	P	P	P	A	A	A	A	A	A	A	A	A	A	A	P	A	P	P	A	A	A	A
6666.1844.1780	Csak BAA894	1780	100	ABU77180	FIG00553879: hypothetical protein	ESA_01926	1738	GR31	P	P	P	P	P	P	P	P	P	P	P	P	A	A	A	A	A	A	P	P	P	P	P	P	A	A
6666.1844.1781	Csak BAA894	1781	100	ABU77181	hypothetical protein	ESA_01927	1739		A	A	A	P	A	A	P	P	P	P	P	A	A	A	A	A	A	A	A	P	P	A	P	P	A	A
6666.1844.1782	Csak BAA894	1782	100	ABU77182	4-aminobutyraldehyde dehydrogenase;Ontology_term=KEGG_ENZYME:1.2.1.19	ESA_01928	1740		A	P	P	A	P	A	P	P	A	A	A	A	A	A	A	A	A	A	P	P	P	A	A	P	A	A
6666.1844.1785	Csak BAA894	1785	99.7	ABU77186	Putrescine transport ATP-binding protein PotA (TC 3.A.1.11.1)	ESA_01932	1744		P	P	P	P	P	P	P	P	P	P	P	P	A	A	A	A	A	A	P	P	P	P	P	P	A	A
6666.1844.1792	Csak BAA894	1792	100	ABU77194	Ethidium bromide-methyl viologen resistance protein EmrE	ESA_01940	1751		P	A	P	A	P	P	P	A	A	A	A	A	A	A	A	A	A	A	P	A	P	P	A	A	A	A
6666.1844.1792	Csak BAA894	1792	100	ABU77194	Ethidium bromide-methyl viologen resistance protein EmrE	ESA_01940	1751		A	A	A	P	P	P	P	P	A	A	P	P	A	A	A	A	P	A	A	A	P	A	A	P	A	A
6666.1844.1796	Csak BAA894	1796	100	ABU77198	ABC-type dipeptide transport system2C periplasmic component	ESA_01944	1755		P	P	A	P	P	P	P	P	A	A	P	P	A	A	A	A	A	A	A	A	P	P	P	P	A	P
6666.1844.1802	Csak BAA894	1802	100	ABU77204	Hydrolase (HAD superfamily)	ESA_01950	1761		P	P	P	P	P	P	P	P	P	P	P	P	A	A	A	A	A	A	P	P	P	P	P	P	A	A
6666.1844.1804	Csak BAA894	1804	99.47	ABU77205	FIG00554445: hypothetical protein	ESA_01951	1762		A	A	P	A	P	P	P	A	A	A	P	A	A	A	A	A	A	A	A	A	A	P	A	A	A	A
6666.1844.1806	Csak BAA894	1806	100	ABU77207	Methylated-DNA--protein-cysteine methyltransferase;Ontology_term=KEGG_ENZYME:2.1.1.63	ESA_01953	1764		P	P	P	P	P	P	P	P	P	P	P	P	A	A	A	A	A	A	P	P	P	P	P	P	A	A
6666.1844.1815	Csak BAA894	1815	99.54	ABU77214	Transcriptional regulatory protein RstA	ESA_01961	1771		P	P	P	P	P	A	P	P	P	P	P	P	A	A	A	A	A	A	A	P	P	A	P	P	A	A
6666.1844.1816	Csak BAA894	1816	100	ABU77215	3-oxoacyl-[acyl-carrier protein] reductase;Ontology_term=KEGG_ENZYME:1.1.1.100	ESA_01962	1772		P	P	P	P	P	P	P	P	P	P	P	P	A	A	A	A	A	A	P	P	P	P	P	P	A	A
6666.1844.1817	Csak BAA894	1817	100	ABU77216	Transcriptional regulator2C LysR family	ESA_01963	1773		P	P	P	P	P	P	P	P	P	P	P	P	A	A	A	A	A	A	P	P	P	P	P	P	A	A
6666.1844.1818	Csak BAA894	1818	100	ABU77217	Sensory histidine kinase in two-component regulatory system with RstA	ESA_01964	1774		P	P	P	P	P	P	P	P	P	P	P	P	A	A	A	A	A	A	P	P	P	P	P	P	A	A
6666.1844.1822	Csak BAA894	1822	100	ABU77221	Mannose-6-phosphate isomerase;Ontology_term=KEGG_ENZYME:5.3.1.8	ESA_01968	1778		A	P	P	P	A	P	P	P	P	P	P	A	A	A	A	A	A	A	P	P	P	P	P	P	A	A
6666.1844.1823	Csak BAA894	1823	100	ABU77222	Putative GTP-binding protein YdgA	ESA_01969	1779	GR126	P	P	P	P	P	A	P	A	A	A	A	A	A	A	A	A	A	A	P	A	P	P	A	A	A	A
6666.1844.1824	Csak BAA894	1824	100	ABU77223	hypothetical protein	ESA_01970	1780	GR126	A	A	A	A	P	A	P	A	A	A	A	A	A	A	A	A	A	A	A	A	P	A	A	A	A	A
6666.1844.1825	Csak BAA894	1825	28.09	ABU77787	type 1 fimbrae adaptor subunit FimG	ESA_02542	2295	GR126	A	A	A	A	P	A	P	A	A	A	A	A	A	A	A	A	A	A	A	A	P	A	A	A	A	A
6666.1844.1826	Csak BAA894	1826	100	ABU77226	PhfB	ESA_01973	1781	GR126	A	A	A	A	P	A	P	A	A	A	A	A	A	A	A	A	A	A	A	A	P	A	A	A	A	A
6666.1844.1827	Csak BAA894	1827	99.86	ABU77227	type 1 fimbriae anchoring protein FimD	ESA_01974	1782	GR126	A	A	A	A	P	A	P	A	A	A	A	A	A	A	A	A	A	A	A	A	P	A	A	A	A	A
6666.1844.1828	Csak BAA894	1828	100	ABU77229	Type-1 fimbrial protein2C A chain precursor	ESA_01976	1784		A	A	A	A	P	A	P	A	A	A	A	A	A	A	A	A	A	A	A	A	P	A	A	A	A	A
6666.1844.1831	Csak BAA894	1831	100	ABU77232	Cystathionine beta-lyase (CBL) (Beta-cystathionase) (Cysteine lyase) / Maltose regulon modulator;Ontology_term=KEGG_ENZYME:4.4.1.8	ESA_01979	1788		P	P	P	P	P	P	P	P	P	P	P	P	A	A	A	A	A	A	P	P	P	P	P	P	A	A
6666.1844.1836	Csak BAA894	1836	100	ABU77238	Putative inner membrane protein	ESA_01985	1793		A	A	A	P	A	P	P	A	A	A	A	A	A	A	A	A	A	A	A	A	A	A	A	A	A	A
6666.1844.1839	Csak BAA894	1839	100	ABU77241	Electron transport complex protein RnfC	ESA_01988	1796		A	A	P	P	P	P	P	P	P	P	P	A	A	A	A	A	A	A	P	P	P	P	P	P	A	A
6666.1844.1839	Csak BAA894	1839	100	ABU77241	Electron transport complex protein RnfC	ESA_01988	1796		P	P	P	P	P	P	P	P	A	A	P	P	A	A	A	A	P	A	P	P	P	A	P	P	A	A
6666.1844.1841	Csak BAA894	1841	100	ABU77243	Electron transport complex protein RnfG	ESA_01990	1798		P	P	P	P	P	P	P	P	P	P	P	P	A	A	A	A	A	A	P	P	P	P	P	P	A	A
6666.1844.1844	Csak BAA894	1844	100	ABU77246	Di/tripeptide permease DtpA	ESA_01993	1801		P	P	P	P	P	P	P	P	P	P	P	A	A	A	A	A	A	A	P	P	P	P	P	P	A	A
6666.1844.1845	Csak BAA894	1845	100	ABU77247	Glutathione S-transferase;Ontology_term=KEGG_ENZYME:2.5.1.18	ESA_01994	1802		A	A	P	P	A	A	P	P	P	P	P	P	A	A	A	A	A	A	A	P	P	P	P	P	A	A
6666.1844.1848	Csak BAA894	1848	100	ABU77250	Pyridoxamine 5'-phosphate oxidase;Ontology_term=KEGG_ENZYME:1.4.3.5	ESA_01997	1805		P	P	P	P	P	P	P	P	A	P	P	P	A	A	A	A	P	A	P	A	P	P	P	P	A	P
6666.1844.1850	Csak BAA894	1850	100	ABU77252	Anhydro-N-acetylmuramic acid kinase;Ontology_term=KEGG_ENZYME:2.7.1.-	ESA_01999	1807		P	A	P	P	A	P	P	A	A	A	A	A	A	A	A	A	A	A	A	A	P	A	A	A	A	A
6666.1844.1853	Csak BAA894	1853	82	AEW61660	hypothetical_protein				P	P	P	P	P	P	P	P	P	P	P	P	A	A	A	A	A	A	P	P	P	P	P	P	A	A
6666.1844.1855	Csak BAA894	1855	100	ABU77257	FIG00554082: hypothetical protein	ESA_02004	1812		P	P	P	P	P	P	P	P	A	A	P	P	A	A	A	A	A	A	P	P	P	P	P	P	A	A
6666.1844.1856	Csak BAA894	1856	100	ABU77258	Superoxide dismutase [Cu-Zn] precursor;Ontology_term=KEGG_ENZYME:1.15.1.1	ESA_02005	1813		P	P	P	P	P	A	P	A	A	A	P	P	A	A	A	A	A	A	P	P	P	P	P	P	A	A
6666.1844.1857	Csak BAA894	1857	100	ABU77259	Putative aldo/keto reductase	ESA_02006	1814		P	P	P	P	P	P	P	P	P	P	P	P	A	A	A	A	A	A	P	P	P	P	P	P	A	A
6666.1844.1858	Csak BAA894	1858	100	ABU77260	Putative oxidoreductase	ESA_02007	1815		P	P	P	P	P	P	P	P	P	P	P	P	A	A	A	A	P	A	P	P	P	P	P	P	A	A
6666.1844.1859	Csak BAA894	1859	100	ABU77261	Phosphoethanolamine transferase EptA specific for the 1 phosphate group of core-lipid A	ESA_02008	1816		P	P	P	P	A	P	P	P	P	P	P	P	A	A	A	A	A	A	P	P	P	P	P	P	A	A
6666.1844.1860	Csak BAA894	1860	100	ABU77262	Transcriptional regulator2C TetR family	ESA_02009	1817		P	P	P	P	P	P	P	P	P	P	P	P	A	A	A	A	A	A	P	P	P	P	P	P	A	A
6666.1844.1864	Csak BAA894	1864	100	ABU77266	Probable monothiol glutaredoxin GrlA	ESA_02013	1821		P	P	P	P	P	P	P	P	P	P	P	P	A	A	A	A	A	A	P	P	P	P	P	P	A	A
6666.1844.1874	Csak BAA894	1874	100	ABU77278	AscBF operon repressor	ESA_02025	1832		P	P	P	P	A	P	P	P	P	P	P	P	A	A	A	A	A	A	P	P	P	P	P	P	A	A
6666.1844.1876	Csak BAA894	1876	99.78	ABU77280	Multi antimicrobial extrusion protein (Na(+)/drug antiporter)2C MATE family of MDR efflux pumps	ESA_02027	1834	T6SS5	P	P	P	P	P	A	P	A	A	A	A	P	A	A	A	A	P	A	P	A	P	A	A	A	A	P
6666.1844.1877	Csak BAA894	1877	100	ABU77282	hypothetical protein	ESA_02031	1835	T6SS5	P	P	P	P	P	P	P	P	P	P	P	P	A	A	A	A	A	A	P	P	P	A	P	P	A	A
6666.1844.1878	Csak BAA894	1878	99.45	WP_012124932	hypothetical protein			T6SS5	A	A	P	A	A	A	P	P	P	P	P	P	A	A	A	A	A	A	A	P	P	A	P	P	A	A
6666.1844.1879	Csak BAA894	1879	100	ABU77285	hypothetical protein	ESA_02034	1836	T6SS5	A	A	A	A	A	A	P	A	A	A	A	A	A	A	A	A	A	A	A	A	P	A	A	A	A	A
6666.1844.1880	Csak BAA894	1880	100	ABU77286	VgrG protein	ESA_02035	1837	T6SS5	A	A	A	A	A	A	P	A	A	A	A	A	A	A	A	A	A	A	A	A	P	A	A	A	A	A
6666.1844.1880	Csak BAA894	1880	100	ABU77286	VgrG protein	ESA_02035	1837	T6SS5	A	A	A	A	A	P	P	P	P	P	P	P	A	A	A	A	A	A	A	P	P	A	P	P	A	A
6666.1844.1881	Csak BAA894	1881	99.88	ABU77288	VgrG protein	ESA_02037	1838	T6SS5	A	A	A	A	A	A	P	A	A	A	A	A	A	A	A	A	A	A	A	A	P	A	A	A	A	A
6666.1844.1882	Csak BAA894	1882	100	ABU77289	Probable lipoprotein	ESA_02038	1839	T6SS5	P	A	P	A	P	P	P	P	P	P	P	A	A	A	A	A	A	A	P	P	P	A	P	A	A	A
6666.1844.1883	Csak BAA894	1883	100	ABU77290	Uncharacterized protein ImpH/VasB	ESA_02039	1840	T6SS5	P	A	P	A	P	P	P	A	P	P	A	A	A	A	A	A	A	A	P	A	P	A	A	A	A	A
6666.1844.1884	Csak BAA894	1884	100	ABU77291	Protein ImpG/VasA	ESA_02040	1841	T6SS5	P	A	P	A	P	P	P	A	A	A	A	A	A	A	A	A	A	A	P	A	P	A	A	A	A	A
6666.1844.1885	Csak BAA894	1885	100	ABU77292	IcmF-related protein	ESA_02041	1842	T6SS5	P	A	P	A	P	P	P	A	P	P	A	A	A	A	A	A	A	A	P	A	P	A	A	A	A	A
6666.1844.1886	Csak BAA894	1886	100	ABU77293	Uncharacterized protein ImpC	ESA_02042	1843	T6SS5	P	P	P	A	P	P	P	A	A	A	P	P	A	A	A	A	A	A	P	A	P	P	A	P	A	A
6666.1844.1887	Csak BAA894	1887	100	ABU77294	Uncharacterized protein ImpB	ESA_02043	1844	T6SS5	A	A	A	A	A	A	P	A	A	A	A	A	A	A	A	A	A	A	A	A	P	A	A	A	A	A
6666.1844.1888	Csak BAA894	1888	98.98	ABU77295	hypothetical protein	ESA_02044	1845	T6SS5	P	P	P	A	P	P	P	A	A	A	A	A	A	A	A	A	A	A	P	A	P	A	A	A	A	A
6666.1844.1888	Csak BAA894	1888	98.98	ABU77295	hypothetical protein	ESA_02044	1845	T6SS5	P	P	P	P	P	P	P	P	P	P	P	P	A	A	A	A	A	A	P	P	P	P	P	P	A	A
6666.1844.1889	Csak BAA894	1889	100	ABU77296	hypothetical protein	ESA_02045	1846	T6SS5	A	A	A	P	P	A	P	A	A	A	A	A	A	A	A	A	A	A	A	P	P	A	A	A	A	A
6666.1844.1889	Csak BAA894	1889	100	ABU77296	hypothetical protein	ESA_02045	1846		P	P	P	P	P	P	P	P	P	P	P	P	A	A	A	A	A	A	P	P	P	P	P	P	A	A
6666.1844.1892	Csak BAA894	1892	100	ABU77299	Betaine aldehyde dehydrogenase;Ontology_term=KEGG_ENZYME:1.2.1.8	ESA_02048	1849		A	A	P	P	P	P	P	P	P	P	P	P	A	A	A	A	A	A	P	P	P	P	P	P	A	A
6666.1844.1894	Csak BAA894	1894	99.26	ABU77301	Gfa-like protein	ESA_02050	1851		P	P	P	P	P	P	P	P	P	P	P	P	A	A	A	A	A	A	P	P	P	P	P	P	A	A
6666.1844.1895	Csak BAA894	1895	100	ABU77302	FIG00554199: hypothetical protein	ESA_02051	1852		P	P	P	P	P	P	P	P	P	P	P	P	A	A	A	A	P	A	P	P	P	P	P	P	A	A
6666.1844.1897	Csak BAA894	1897	100	ABU77304	Permeases of the major facilitator superfamily	ESA_02053	1854		P	P	P	P	P	P	P	A	A	A	A	A	A	A	A	A	A	A	P	A	P	A	A	A	A	A
6666.1844.1898	Csak BAA894	1898	100	ABU77305	Transcriptional regulator2C LysR family	ESA_02054	1855		A	P	P	P	P	A	P	P	P	P	P	P	A	A	A	A	A	A	P	P	P	P	P	P	A	A
6666.1844.1901	Csak BAA894	1901	100	ABU77306	HoxN/HupN/NixA family nickel/cobalt transporter	ESA_02056	1856		P	A	A	P	A	A	P	A	A	A	A	A	A	A	A	A	A	A	A	A	A	A	A	A	A	A
6666.1844.1902	Csak BAA894	1902							A	A	A	A	A	A	P	A	A	A	A	A	A	A	A	A	A	A	A	A	P	A	A	A	A	A
6666.1844.1905	Csak BAA894	1905	100	ABU77310	FIG00554483: hypothetical protein	ESA_02060	1860		P	P	P	P	P	P	P	P	P	P	P	P	A	A	A	A	A	A	P	P	P	P	P	P	A	A
6666.1844.1906	Csak BAA894	1906	100	ABU77311	Coenzyme F420 hydrogenase maturation protease;Ontology_term=KEGG_ENZYME:3.4.24.-	ESA_02061	1861		P	A	P	A	P	A	P	A	A	A	A	A	A	A	A	A	A	A	A	A	P	P	A	A	A	A
6666.1844.1907	Csak BAA894	1907	100	ABU77312	Hydrogenase-4 component J;Ontology_term=KEGG_ENZYME:1.-.-.-	ESA_02062	1862		A	A	A	P	A	P	P	A	A	A	A	A	A	A	A	A	A	A	A	A	P	A	A	A	A	A
6666.1844.1912	Csak BAA894	1912	100	ABU77316	Formate hydrogenlyase subunit 4	ESA_02066	1866		A	A	A	A	A	P	P	A	A	A	A	A	A	A	A	A	A	A	A	A	A	A	A	A	A	A
6666.1844.1913	Csak BAA894	1913	100	ABU77317	Formate hydrogenlyase subunit 3	ESA_02067	1867		A	A	P	P	P	A	P	A	A	A	A	A	A	A	A	A	A	A	A	A	P	P	A	A	A	A
6666.1844.1915	Csak BAA894	1915	100	ABU77319	Formate hydrogenlyase regulatory protein HycA	ESA_02069	1869		P	P	P	P	P	P	P	P	P	P	P	P	A	A	A	A	P	A	P	P	P	P	P	P	A	P
6666.1844.1916	Csak BAA894	1916							A	A	A	A	A	A	A	A	A	A	A	A	A	A	A	A	A	A	A	A	A	A	A	A	A	P
6666.1844.1917	Csak BAA894	1917							P	P	P	P	A	P	P	P	A	A	A	A	A	A	A	A	A	A	P	A	P	P	P	P	A	A
6666.1844.1918	Csak BAA894	1918							A	A	A	A	A	A	A	A	A	A	A	A	A	A	A	A	A	A	A	A	A	A	A	A	A	A
6666.1844.1919	Csak BAA894	1919							A	A	A	A	A	A	P	A	A	A	A	A	A	A	A	A	A	A	A	A	A	A	A	A	A	A
6666.1844.1920	Csak BAA894	1920							A	P	P	P	P	P	P	P	P	P	P	P	A	A	A	A	P	A	P	P	P	P	P	P	A	A
6666.1844.1921	Csak BAA894	1921	100	ABU77325	Formate hydrogenlyase transcriptional activator	ESA_02075	1875		P	P	P	P	P	P	P	P	P	P	P	P	A	A	A	A	A	A	P	P	P	P	P	P	A	A
6666.1844.1928	Csak BAA894	1928	99.96	ABU77334	FIG00554630: hypothetical protein	ESA_02084	1883		P	P	P	P	P	P	P	P	P	P	P	P	A	A	A	A	A	A	P	P	P	P	P	P	A	A
6666.1844.1932	Csak BAA894	1932	100	ABU77338	L2CD-transpeptidase YnhG	ESA_02088	1887		P	P	P	P	P	P	P	P	P	P	P	P	A	A	A	A	A	A	A	P	P	P	P	P	A	A
6666.1844.1935	Csak BAA894	1935	100	ABU77341	Iron-sulfur cluster assembly protein SufD	ESA_02091	1890		A	A	A	A	A	A	P	A	A	A	A	A	A	A	A	A	A	A	A	A	P	A	A	A	A	A
6666.1844.1939	Csak BAA894	1939	100	ABU77345	"Phosphoanhydride phosphohydrolase (pH 2.5 acid phosphatase) (AP) / 4- phytase;Ontology_term=KEGG_ENZYME:3.1.3.2	KEGG_ENZYME:3.1.3.26"			P	A	P	P	A	A	P	A	A	A	P	A	A	A	A	A	A	A	A	A	P	A	A	A	A	A
6666.1844.1942	Csak BAA894	1942	100	ABU77348	Putative membrane protein	ESA_02098	1897		P	P	P	P	P	P	P	P	P	P	P	P	A	A	A	A	A	A	P	P	P	P	P	P	P	P
6666.1844.1942	Csak BAA894	1942	100	ABU77348	Putative membrane protein	ESA_02098	1897		P	A	P	P	P	P	P	A	A	A	A	P	A	A	A	A	A	A	P	A	P	P	P	P	A	A
6666.1844.1943	Csak BAA894	1943	99.87	ABU77349	Beta-xylosidase;Ontology_term=KEGG_ENZYME:3.2.1.37	ESA_02100	1898		A	A	A	P	A	P	P	P	P	P	P	A	A	A	A	A	A	A	A	P	P	A	P	A	A	A
6666.1844.1943	Csak BAA894	1943	99.87	ABU77349	Beta-xylosidase;Ontology_term=KEGG_ENZYME:3.2.1.37	ESA_02100	1898		A	A	P	A	P	P	P	P	A	A	A	A	A	A	A	A	P	A	A	P	P	P	A	A	A	A
6666.1844.1948	Csak BAA894	1948	100	ABU77353	2-keto-3-deoxy-D-arabino-heptulosonate-7-phosphate synthase I alpha;Ontology_term=KEGG_ENZYME:2.5.1.54	ESA_02104	1902		A	A	A	A	A	A	P	A	A	A	A	A	A	A	A	A	A	A	A	A	A	A	A	A	A	A
6666.1844.1948	Csak BAA894	1948	100	ABU77353	2-keto-3-deoxy-D-arabino-heptulosonate-7-phosphate synthase I alpha;Ontology_term=KEGG_ENZYME:2.5.1.54	ESA_02104	1902		A	A	P	P	P	P	P	P	P	P	P	P	A	A	A	A	P	A	P	P	P	P	P	P	A	A
6666.1844.1949	Csak BAA894	1949	100	ABU77354	Selenoprotein O and cysteine-containing homologs	ESA_02105	1903		P	P	P	P	P	P	P	P	A	P	P	P	A	A	A	A	A	A	P	P	P	P	P	P	A	A
6666.1844.1950	Csak BAA894	1950	100	ABU77355	Putative diguanylate cyclase/phosphodiesterase domain 1	ESA_02106	1904		P	P	P	P	P	P	P	P	P	P	P	P	A	A	A	A	A	A	P	P	P	P	P	P	A	A
6666.1844.1952	Csak BAA894	1952	100	ABU77357	6-phospho-beta-glucosidase;Ontology_term=KEGG_ENZYME:3.2.1.86	ESA_02108	1906		A	A	A	A	A	P	P	A	A	A	P	A	A	A	A	A	A	A	A	A	P	A	A	P	A	A
6666.1844.1955	Csak BAA894	1955	100	ABU77360	Vitamin B12 ABC transporter2C ATPase component BtuD	ESA_02111	1909		A	A	A	A	A	A	P	A	A	A	A	A	A	A	A	A	A	A	A	A	P	A	A	A	A	A
6666.1844.1957	Csak BAA894	1957	100	ABU77362	Vitamin B12 ABC transporter2C permease component BtuC	ESA_02113	1911		A	A	P	A	A	A	P	A	A	A	A	A	A	P	P	A	A	A	A	A	P	A	A	A	A	A
6666.1844.1959	Csak BAA894	1959	100	ABU77364	Phenylalanyl-tRNA synthetase beta chain;Ontology_term=KEGG_ENZYME:6.1.1.20	ESA_02115	1913	GR_C	P	P	P	P	A	P	P	P	A	A	P	P	A	A	A	A	A	A	P	P	P	P	P	P	A	A
6666.1844.1966	Csak BAA894	1966	100	ABU77374	GCN5-related N-acetyltransferase;Ontology_term=KEGG_ENZYME:2.3.1.57	ESA_02125	1923	GR_C	P	P	P	P	A	P	P	A	A	A	A	A	A	A	A	A	A	A	P	A	P	A	A	A	A	A
6666.1844.1966	Csak BAA894	1966	100	ABU77374	GCN5-related N-acetyltransferase;Ontology_term=KEGG_ENZYME:2.3.1.57	ESA_02125	1923	GR_C	P	P	P	P	P	P	P	P	P	P	P	P	A	A	A	A	A	A	P	P	P	P	P	P	A	A
6666.1844.1967	Csak BAA894	1967	100	ABU77375	Transcriptional regulatory protein	ESA_02126	1924	GR_C	A	A	P	A	A	A	P	A	A	A	A	A	A	A	A	A	A	A	A	A	P	A	A	A	A	A
6666.1844.1967	Csak BAA894	1967	100	ABU77375	Transcriptional regulatory protein	ESA_02126	1924	GR_C	P	P	P	P	P	P	P	P	P	P	P	P	A	A	A	A	P	A	P	P	P	P	P	P	A	A
6666.1844.1968	Csak BAA894	1968	100	ABU77376	Lipase2C GDXG family	ESA_02127	1925		P	P	P	P	P	P	P	A	A	P	P	P	A	A	A	A	A	A	A	P	P	P	P	P	A	A
6666.1844.1970	Csak BAA894	1970	100	ABU77378	Proteinase inhibitor I112C ecotin precursor	ESA_02129	1927		P	P	P	P	P	P	P	P	P	P	P	P	A	A	A	A	A	A	P	P	P	P	P	P	A	A
6666.1844.1971	Csak BAA894	1971	99.22	ABU77379	FIG00553989: hypothetical protein	ESA_02130	1928		P	P	P	P	P	P	P	P	P	P	P	P	A	A	A	A	A	A	P	P	P	P	P	P	A	A
6666.1844.1973	Csak BAA894	1973	100	ABU77381	hypothetical protein	ESA_02132	1930		P	P	P	P	P	P	P	P	P	P	P	P	A	A	A	A	A	A	P	P	P	P	P	P	A	A
6666.1844.1974	Csak BAA894	1974	100	ABU77382	Putative outer membrane protein	ESA_02133	1931		P	P	P	P	P	P	P	P	P	P	P	P	A	A	A	A	A	A	P	P	P	P	P	P	A	A
6666.1844.1975	Csak BAA894	1975	100	ABU77383	6-phosphofructokinase class II;Ontology_term=KEGG_ENZYME:2.7.1.11	ESA_02134	1932		P	A	P	P	A	A	P	A	A	A	A	A	A	A	A	A	A	A	P	A	P	A	A	A	A	A
6666.1844.1976	Csak BAA894	1976	100	ABU77384	FIG00637864: hypothetical protein	ESA_02135	1933		P	P	P	P	P	P	P	P	A	A	P	P	A	A	A	A	A	A	P	P	P	A	P	P	A	A
6666.1844.1976	Csak BAA894	1976	100	ABU77384	FIG00637864: hypothetical protein	ESA_02135	1933		P	P	P	P	P	P	P	P	P	P	P	P	A	A	A	A	P	A	P	P	P	P	P	P	A	P
6666.1844.1977	Csak BAA894	1977	99.64	ABU77385	Ribulosamine/erythrulosamine 3-kinase potentially involved in protein deglycation	ESA_02136	1934		P	P	P	P	A	A	P	P	P	P	P	P	A	A	A	A	A	A	P	P	P	P	P	P	A	A
6666.1844.1978	Csak BAA894	1978	99.38	ABU77386	Putative membrane protein	ESA_02137	1935		P	P	P	P	P	P	P	P	P	P	P	P	A	A	A	A	P	A	P	P	P	P	P	P	A	P
6666.1844.1980	Csak BAA894	1980	100	ABU77388	2-deoxy-D-gluconate 3-dehydrogenase;Ontology_term=KEGG_ENZYME:1.1.1.125	ESA_02139	1937	TA_CSAK3	P	P	P	P	P	P	P	P	P	P	P	P	A	A	A	A	A	A	P	P	P	P	P	P	A	A
6666.1844.1984	Csak BAA894	1984	100	ABU77391	HigA protein (antitoxin to HigB)	ESA_02142	1940	TA_CSAK3	A	A	P	A	A	A	P	A	A	A	A	A	A	A	A	A	A	A	A	A	P	A	A	A	A	P
6666.1844.1985	Csak BAA894	1985	100	ABU77392	HigB toxin protein	ESA_02143	1941		A	P	P	A	A	A	P	A	A	A	A	A	A	A	A	A	A	A	P	A	P	A	A	A	A	P
6666.1844.1986	Csak BAA894	1986	100	ABU77394	Cell division activator cedA	ESA_02145	1943		P	P	P	P	P	P	P	P	P	P	P	P	P	A	A	A	A	A	P	P	P	A	P	P	A	A
6666.1844.1990	Csak BAA894	1990	100	ABU77398	Permease of the drug/metabolite transporter (DMT) superfamily	ESA_02149	1947		A	A	A	A	P	P	P	A	A	A	A	A	A	A	A	A	A	A	A	A	P	P	A	A	A	A
6666.1844.1991	Csak BAA894	1991	99.66	ABU77399	Excinuclease cho (excinuclease ABC alternative C subunit)	ESA_02150	1948		P	A	A	P	P	P	P	A	A	A	P	A	A	A	A	A	A	A	A	A	A	A	A	P	A	A
6666.1844.1992	Csak BAA894	1992	100	ABU77400	FIG00554079: hypothetical protein	ESA_02151	1949		P	P	P	P	P	P	P	P	P	P	P	P	A	A	A	A	A	A	P	P	P	P	P	P	A	A
6666.1844.1993	Csak BAA894	1993	100	ABU77401	Periplasmic protein related to spheroblast formation	ESA_02152	1950		A	A	A	A	A	A	A	A	A	A	A	A	A	A	A	A	A	A	A	A	A	A	A	A	A	A
6666.1844.1994	Csak BAA894	1994	99.69	ABU77402	Succinylglutamate desuccinylase;Ontology_term=KEGG_ENZYME:3.5.1.96	ESA_02153	1951		P	P	P	P	P	P	P	P	A	P	P	P	A	A	A	A	A	A	P	P	P	P	P	P	A	A
6666.1844.1998	Csak BAA894	1998	100	ABU77406	Succinylornithine transaminase;Ontology_term=KEGG_ENZYME:2.6.1.81	ESA_02157	1955		A	A	A	A	A	A	P	A	A	A	A	A	A	A	A	A	A	A	A	A	A	A	A	A	A	A
6666.1844.2001	Csak BAA894	2001	100	ABU77408	5-methyl-dCTP pyrophosphohydrolase;Ontology_term=KEGG_ENZYME:3.6.1.-	ESA_02159	1957		A	A	A	P	P	P	P	A	P	P	A	A	A	A	A	A	A	A	A	P	P	A	A	A	A	A
6666.1844.2010	Csak BAA894	2010	100	ABU77418	Peptide methionine sulfoxide reductase MsrB;Ontology_term=KEGG_ENZYME:1.8.4.12	ESA_02169	1966		P	P	P	A	P	P	P	P	P	P	P	P	A	A	A	A	A	A	P	P	P	P	P	P	A	A
6666.1844.2012	Csak BAA894	2012	100	ABU77420	Aldose 1-epimerase family protein YeaD	ESA_02171	1968		A	A	P	P	P	A	P	P	P	P	P	A	A	A	A	A	A	A	A	P	P	P	P	P	A	A
6666.1844.2016	Csak BAA894	2016	99.79	ABU77424	FIG00553728: hypothetical protein	ESA_02175	1972		P	P	P	A	P	P	P	P	P	P	P	P	A	A	A	A	A	A	P	P	P	P	P	P	A	A
6666.1844.2018	Csak BAA894	2018	100	ABU77428	Putative uncharacterized protein YeaK	ESA_02179	1976		P	P	P	P	P	P	P	P	P	P	P	P	A	A	A	A	A	A	P	P	P	P	P	P	A	A
6666.1844.2020	Csak BAA894	2020	100	ABU77430	FIG00553768: hypothetical protein	ESA_02181	1978		A	P	P	P	P	P	P	A	A	A	A	A	A	A	A	A	A	A	P	A	P	A	A	A	A	A
6666.1844.2021	Csak BAA894	2021	100	ABU77431	CTP synthase;Ontology_term=KEGG_ENZYME:6.3.4.2	ESA_02182	1979		P	P	P	P	P	P	P	P	P	P	P	P	A	A	A	A	A	A	P	P	P	P	P	P	A	A
6666.1844.2022	Csak BAA894	2022	100	ABU77432	FIG00554138: hypothetical protein	ESA_02183	1980		P	P	P	P	P	P	P	P	P	P	P	A	A	A	A	A	A	A	P	P	P	P	P	P	A	A
6666.1844.2024	Csak BAA894	2024	100	ABU77436	Virulence factor VirK	ESA_02187	1983		P	P	P	P	P	P	P	P	P	P	P	P	A	A	A	A	A	A	P	P	P	P	P	P	A	A
6666.1844.2025	Csak BAA894	2025	100	ABU77437	hypothetical protein	ESA_02188	1984		A	A	A	A	A	A	P	A	A	A	A	A	A	A	A	A	P	A	A	A	P	A	A	A	A	A
6666.1844.2028	Csak BAA894	2028	100	ABU77441	FIG00553408: hypothetical protein	ESA_02192	1987		P	P	P	P	P	P	P	P	P	P	P	P	A	A	A	A	P	A	P	P	P	P	P	P	P	P
6666.1844.2032	Csak BAA894	2032	100	ABU77445	Protein of unknown function DUF208	ESA_02196	1991	GR48	A	A	A	A	A	A	P	P	A	A	A	A	A	A	A	A	P	A	A	A	P	A	A	A	A	A
6666.1844.2033	Csak BAA894	2033	100	WP_004385768	FIG00554474: hypothetical protein			GR48	P	P	P	P	P	P	P	P	P	P	P	P	A	A	A	A	P	A	P	P	P	P	P	P	A	A
6666.1844.2034	Csak BAA894	2034	99.8	ABU77447	Methyl-accepting chemotaxis protein III (ribose and galactose chemoreceptor protein)	ESA_02198	1992	GR48	P	P	P	P	P	P	P	P	P	P	P	P	A	A	A	A	A	A	P	A	P	P	P	P	A	A
6666.1844.2035	Csak BAA894	2035	100	ABU77448	Protein kinase-like protein	ESA_02199	1993	GR48	P	P	P	P	P	P	P	P	P	P	P	P	A	A	A	A	A	A	P	A	P	P	P	P	A	A
6666.1844.2036	Csak BAA894	2036	100	ABU77450	hypothetical protein	ESA_02201	1994	GR48	P	P	P	P	P	P	P	A	A	A	A	A	A	A	A	A	A	A	P	A	P	P	A	A	A	A
6666.1844.2037	Csak BAA894	2037	100	ABU77451	6-hexanolactone hydrolase	ESA_02202	1995	GR48	A	A	A	A	A	A	P	A	A	A	A	A	A	A	A	A	A	A	A	A	P	A	A	A	A	A
6666.1844.2038	Csak BAA894	2038	99.59	ABU77452	Transcriptional regulator2C LysR family	ESA_02203	1996	GR48	A	P	P	P	P	P	P	A	A	A	A	A	A	A	A	A	A	A	P	A	P	P	A	A	A	A
6666.1844.2039	Csak BAA894	2039	100	ABU77454	Lactoylglutathione lyase and related lyases	ESA_02205	1997	GR48	P	A	P	P	P	P	P	A	A	A	A	A	A	A	A	A	A	A	A	A	P	P	A	A	A	A
6666.1844.2040	Csak BAA894	2040	98.59	ABU77456	hypothetical protein	ESA_02207	1998		P	P	P	P	P	P	P	A	A	A	A	A	A	A	A	A	A	A	P	A	P	A	A	A	A	P
6666.1844.2046	Csak BAA894	2046	99.52	ABU77463	FIG002903: a protein of unknown function perhaps involved in purine metabolism	ESA_02214	2004		P	P	P	P	P	P	P	P	P	P	P	P	A	A	A	A	A	P	P	P	P	P	P	P	A	A
6666.1844.2050	Csak BAA894	2050	100	ABU77467	FIG002776: hypothetical protein	ESA_02218	2008		A	A	A	A	A	A	P	A	A	A	A	A	A	A	A	A	A	A	A	A	P	A	A	A	A	A
6666.1844.2058	Csak BAA894	2058	100	ABU77475	Latent glucokinase ycfX	ESA_02226	2016		P	P	P	P	P	P	P	P	P	P	P	A	A	A	A	A	A	A	P	P	P	P	P	P	A	A
6666.1844.2063	Csak BAA894	2063	100	ABU77480	L2CD-transpeptidase YcfS	ESA_02231	2021		P	P	P	P	P	P	P	P	P	P	P	P	A	A	A	A	A	A	P	P	P	P	P	P	A	A
6666.1844.2064	Csak BAA894	2064	100	ABU77481	Putative outer membrane protein	ESA_02232	2022		P	P	P	P	P	P	P	P	P	P	P	P	A	A	A	A	A	A	P	P	P	P	P	P	A	A
6666.1844.2065	Csak BAA894	2065	99.29	ABU77482	Transcriptional regulator2C TetR family	ESA_02233	2023		P	P	P	P	P	P	P	P	P	P	P	A	A	A	A	A	A	A	A	P	P	P	P	P	A	A
6666.1844.2070	Csak BAA894	2070	99.57	ABU77487	"Thiamine kinase @ Adenosylcobinamide kinase;Ontology_term=KEGG_ENZYME:2.7.1.89	KEGG_ENZYME:2.7.1.156"			A	P	P	P	P	A	P	P	P	P	P	P	A	A	A	A	A	A	A	P	P	P	P	P	A	A
6666.1844.2072	Csak BAA894	2072	100	ABU77489	YcfL protein: an outer membrane lipoprotein that is part of a salvage cluster	ESA_02240	2030		A	A	A	A	A	A	P	A	A	A	A	A	A	A	A	A	A	A	A	A	A	A	A	A	A	A
6666.1844.2074	Csak BAA894	2074	100	ABU77491	FhuE receptor precursor	ESA_02242	2032		P	P	P	P	P	P	P	P	P	P	P	P	A	A	A	A	A	A	P	P	P	P	P	P	A	A
6666.1844.2076	Csak BAA894	2076	100	ABU77493	Putative deoxyribonuclease YcfH	ESA_02244	2034		P	P	P	P	P	P	P	P	P	P	P	P	A	A	A	A	A	A	P	P	P	P	P	P	A	A
6666.1844.2078	Csak BAA894	2078	100	ABU77495	Thymidylate kinase;Ontology_term=KEGG_ENZYME:2.7.4.9	ESA_02246	2036		A	P	P	P	P	P	P	A	A	A	A	A	A	A	A	A	A	A	A	A	P	P	A	A	A	A
6666.1844.2079	Csak BAA894	2079	100	ABU77496	FIG004453: protein YceG like	ESA_02247	2037		P	P	P	A	P	P	P	P	A	A	P	P	A	A	A	A	A	A	P	A	P	A	P	P	A	A
6666.1844.2080	Csak BAA894	2080	100	ABU77497	Aminodeoxychorismate lyase;Ontology_term=KEGG_ENZYME:4.1.3.38	ESA_02248	2038		A	A	P	A	A	P	P	A	A	A	A	A	A	A	A	A	A	A	A	A	P	A	A	A	A	A
6666.1844.2080	Csak BAA894	2080	100	ABU77497	Aminodeoxychorismate lyase;Ontology_term=KEGG_ENZYME:4.1.3.38	ESA_02248	2038		P	P	P	P	P	P	P	P	P	P	P	P	A	A	A	A	P	A	P	P	P	P	P	P	A	A
6666.1844.2089	Csak BAA894	2089	99.24	ABU77507	FIG146278: Maf/YceF/YhdE family protein	ESA_02258	2048		A	P	P	P	P	P	P	P	P	P	P	P	A	A	A	A	A	A	P	P	P	P	P	P	A	A
6666.1844.2091	Csak BAA894	2091	100	ABU77509	Ribosomal large subunit pseudouridine synthase C;Ontology_term=KEGG_ENZYME:4.2.1.70	ESA_02260	2050		P	P	P	P	P	P	P	P	P	P	P	P	A	A	A	A	A	A	P	P	P	P	P	P	A	A
6666.1844.2092	Csak BAA894	2092	100	ABU77510	Ribonuclease E;Ontology_term=KEGG_ENZYME:3.1.26.12	ESA_02261	2051		A	A	P	P	P	P	P	A	A	A	A	A	A	A	A	A	A	A	A	A	A	A	A	A	A	A
6666.1844.2093	Csak BAA894	2093	100	ABU77512	Transcriptional regulator2C LysR family	ESA_02263	2053		P	P	P	P	A	P	P	P	A	A	P	P	A	A	A	A	A	A	P	A	P	P	A	P	A	A
6666.1844.2094	Csak BAA894	2094	100	ABU77511	MFS permease protein	ESA_02262	2052		P	P	P	P	P	P	P	A	A	A	A	A	A	A	A	A	A	A	P	A	P	P	A	P	A	A
6666.1844.2094	Csak BAA894	2094	100	ABU77511	MFS permease protein	ESA_02262	2052		P	P	P	P	P	P	P	P	P	P	P	P	A	A	A	A	A	A	P	P	P	P	P	P	A	A
6666.1844.2097	Csak BAA894	2097	100	ABU77515	Flagellar protein FlgJ [peptidoglycan hydrolase];Ontology_term=KEGG_ENZYME:3.2.1.-	ESA_02266	2056		P	A	P	P	P	P	P	A	A	A	P	A	A	A	A	A	A	A	A	A	P	A	A	P	A	A
6666.1844.2097	Csak BAA894	2097	100	ABU77515	Flagellar protein FlgJ [peptidoglycan hydrolase];Ontology_term=KEGG_ENZYME:3.2.1.-	ESA_02266	2056		P	P	P	P	P	P	P	P	P	P	P	P	P	P	P	P	P	P	P	P	P	P	P	P	P	P
6666.1844.2103	Csak BAA894	2103	99.46	ABU77521	Flagellar basal-body rod modification protein FlgD	ESA_02272	2062		P	P	P	P	P	P	P	P	P	P	P	P	P	A	A	A	P	A	P	P	P	P	P	P	A	A
6666.1844.2106	Csak BAA894	2106	100	ABU77524	Flagellar basal-body P-ring formation protein FlgA	ESA_02275	2065		P	P	P	P	P	P	P	P	P	P	P	P	A	A	A	A	P	A	P	P	P	P	P	P	A	A
6666.1844.2108	Csak BAA894	2108	100	ABU77526	Flagellar biosynthesis protein FlgN	ESA_02277	2067		P	P	P	P	P	P	P	P	P	P	P	P	A	A	A	A	P	A	P	P	P	P	P	P	A	A
6666.1844.2111	Csak BAA894	2111	100	ABU77529	Protein of unknown function YceH	ESA_02280	2070		A	A	P	P	P	P	P	A	A	A	P	A	A	A	A	A	A	A	A	A	A	A	A	P	A	A
6666.1844.2117	Csak BAA894	2117	100	ABU77535	Dihydroorotase;Ontology_term=KEGG_ENZYME:3.5.2.3	ESA_02286	2076		P	P	P	A	P	P	P	P	P	P	P	P	A	A	A	A	A	A	P	P	P	P	P	P	A	A
6666.1844.2120	Csak BAA894	2120	100	ABU77538	"N-methyl-L-amino-acid oxidase%3B N-methyl-L-tryptophan oxidase;Ontology_term=KEGG_ENZYME:1.5.3.2	KEGG_ENZYME:1.5.3.-"			P	P	P	P	P	P	P	P	A	P	P	P	A	A	A	A	A	A	P	A	P	P	P	P	A	A
6666.1844.2121	Csak BAA894	2121	100	ABU77539	Cytochrome B561	ESA_02290	2080		P	P	P	P	P	P	P	P	P	P	P	P	A	A	A	A	A	A	P	P	P	P	P	P	A	A
6666.1844.2123	Csak BAA894	2123	100	ABU77541	Rhodanese-related sulfurtransferases	ESA_02292	2082		P	P	P	P	P	P	P	P	P	P	P	P	A	A	A	A	A	A	P	P	P	P	P	P	P	A
6666.1844.2124	Csak BAA894	2124	100	ABU77542	Lipid A biosynthesis lauroyl acyltransferase;Ontology_term=KEGG_ENZYME:2.3.1.-	ESA_02293	2083		P	P	P	P	P	P	P	P	A	A	P	P	A	A	A	A	A	A	A	A	P	A	P	P	A	A
6666.1844.2129	Csak BAA894	2129	100	ABU77547	Glucans biosynthesis protein C;Ontology_term=KEGG_ENZYME:2.1.-.-	ESA_02298	2088		A	A	P	P	P	A	P	A	A	A	A	A	A	A	A	A	A	A	A	A	P	A	A	A	A	A
6666.1844.2131	Csak BAA894	2131	100	ABU77549	COG21102C Macro domain2C possibly ADP-ribose binding module	ESA_02300	2090		A	A	P	P	P	P	P	P	P	P	P	P	A	A	A	A	A	A	A	P	P	P	P	P	A	A
6666.1844.2132	Csak BAA894	2132	100	ABU77550	Inner membrane protein YcdZ	ESA_02301	2091		P	P	P	P	P	P	P	P	P	P	P	P	A	A	A	A	A	A	P	P	P	P	P	P	A	A
6666.1844.2133	Csak BAA894	2133	100	ABU77551	Uncharacterized protein YcdY2C TorD family	ESA_02302	2092	fCSAK5	A	A	A	P	A	A	P	A	A	A	A	A	A	A	A	A	A	A	A	A	P	A	A	A	A	A
6666.1844.2135	Csak BAA894	2135	100	ABU77560	Phage tail fiber protein	ESA_02311	2094	fCSAK5	A	A	A	A	A	A	A	A	A	A	A	A	A	A	A	A	A	A	A	A	P	A	A	A	A	A
6666.1844.2136	Csak BAA894	2136	100	ABU77562	hypothetical protein	ESA_02313	2095	fCSAK5	A	A	A	A	A	A	A	A	A	A	A	A	A	A	A	A	A	A	A	A	P	A	A	A	A	A
6666.1844.2137	Csak BAA894	2137	100	WP_032659434	hypothetical protein			fCSAK5	A	A	A	A	A	A	A	A	A	A	A	A	A	A	A	A	A	A	A	A	P	A	A	A	A	A
6666.1844.2138	Csak BAA894	2138	100	ABU77565	hypothetical protein	ESA_02316	2096	fCSAK5	A	A	A	A	A	A	A	A	A	A	A	A	A	A	A	A	A	A	A	A	P	A	A	A	A	A
6666.1844.2139	Csak BAA894	2139	100	ABU77566	JK_75P	ESA_02317	2097	fCSAK5	A	A	A	A	A	A	A	A	A	A	A	A	A	A	A	A	A	A	A	A	P	A	A	A	A	A
6666.1844.2140	Csak BAA894	2140	100	ABU77568	hypothetical protein	ESA_02319	2098	fCSAK5	A	A	A	A	A	A	A	A	A	A	A	A	A	A	A	A	A	A	A	A	P	A	A	A	A	A
6666.1844.2141	Csak BAA894	2141	100	ABU77569	Phage portal protein	ESA_02320	2099	fCSAK5	A	A	A	A	A	A	A	A	A	A	A	A	A	A	A	A	A	A	A	A	P	A	A	A	A	A
6666.1844.2142	Csak BAA894	2142	100	ABU77570	Terminase large subunit	ESA_02321	2100	fCSAK5	A	A	A	A	A	A	A	A	A	A	A	A	A	A	A	A	A	A	A	A	P	A	A	A	A	A
6666.1844.2143	Csak BAA894	2143						fCSAK5	A	A	A	A	A	A	A	A	A	A	A	A	A	A	A	A	A	A	A	A	P	A	A	A	A	A
6666.1844.2144	Csak BAA894	2144	100	ABU77574	hypothetical protein	ESA_02325	2102	fCSAK5	A	A	A	A	A	A	A	A	A	A	A	A	A	A	A	A	A	A	A	A	P	A	A	A	A	A
6666.1844.2145	Csak BAA894	2145	28.95	ABU79392	GGDEF/EAL domain protein YhjH	ESA_04212	3787	fCSAK5	A	A	A	A	A	A	A	A	A	A	A	A	A	A	A	A	A	A	A	A	P	A	A	A	A	A
6666.1844.2146	Csak BAA894	2146	99.52	ABU77580	hypothetical protein	ESA_02331	2103	fCSAK5	A	A	A	A	A	A	A	A	A	A	A	A	A	A	A	A	A	A	A	A	P	A	A	A	A	A
6666.1844.2147	Csak BAA894	2147	100	ABU77583	hypothetical protein	ESA_02334	2104	fCSAK5	A	A	A	A	A	A	A	A	A	A	A	A	A	A	A	A	A	A	A	A	P	A	A	A	A	A
6666.1844.2148	Csak BAA894	2148	100	ABU77585	hypothetical protein	ESA_02336	2105	fCSAK5	A	A	A	A	A	A	A	A	A	A	A	A	A	A	A	A	A	A	A	A	P	A	A	A	A	A
6666.1844.2149	Csak BAA894	2149	100	ABU77588	phage recombinase2C putative	ESA_02339	2106		A	A	A	A	A	A	A	A	A	A	A	A	A	A	A	A	A	A	A	A	P	A	A	A	A	A
6666.1844.2151	Csak BAA894	2151	99.68	ABU77590	Putative 2-hydroxyacid dehydrogenase YcdW;Ontology_term=KEGG_ENZYME:1.-.-.-	ESA_02341	2108		P	P	P	P	P	P	P	P	P	P	P	P	A	A	A	A	A	A	P	P	P	P	P	P	A	A
6666.1844.2152	Csak BAA894	2152	100	ABU77591	Putative fimbrial protein	ESA_02342	2109		A	A	A	P	A	P	P	P	A	P	P	P	A	A	A	A	A	A	A	P	P	P	P	P	A	A
6666.1844.2153	Csak BAA894	2153	99.88	ABU77592	type 1 fimbriae anchoring protein FimD	ESA_02343	2110		A	A	A	P	A	P	P	P	P	P	P	P	A	A	A	A	A	A	A	P	P	P	P	P	A	A
6666.1844.2154	Csak BAA894	2154	99.53	ABU77593	Chaperone protein fimC precursor	ESA_02344	2111		P	P	P	P	P	P	P	P	P	P	P	P	A	A	A	A	A	A	A	P	P	P	P	P	A	A
6666.1844.2158	Csak BAA894	2158	100	ABU77597	Ferrous iron transport peroxidase EfeB	ESA_02350	2115		P	P	P	P	P	P	P	P	P	P	P	P	A	A	A	A	A	A	P	P	P	P	P	P	A	A
6666.1844.2162	Csak BAA894	2162	100	ABU77601	Ribosomal protein S3	ESA_02354	2119	GR54	P	P	P	P	P	A	P	P	P	P	P	A	A	A	A	A	P	A	P	P	P	A	P	A	A	P
6666.1844.2165	Csak BAA894	2165	100	ABU77605	putative membrane protein	ESA_02358	2122	GR54	A	A	A	A	A	A	P	A	A	A	A	A	A	A	A	A	A	A	A	A	P	P	A	A	A	A
6666.1844.2166	Csak BAA894	2166	100	ABU77606	FIG00553614: hypothetical protein	ESA_02359	2123		A	A	A	A	A	A	P	A	A	A	A	A	A	A	A	A	A	A	A	A	P	P	A	A	A	A
6666.1844.2169	Csak BAA894	2169	100	ABU77610	Predicted amidohydrolase RutB in novel pyrimidine catabolism pathway	ESA_02363	2126		A	A	P	P	P	P	P	P	P	P	P	P	A	A	A	A	P	A	A	P	P	P	P	P	A	P
6666.1844.2170	Csak BAA894	2170	100	ABU77611	Possible ring-opening amidohydrolase RutC in novel pyrimidine catabolism pathway	ESA_02364	2127		P	P	P	P	P	P	P	P	P	P	P	P	A	A	A	A	P	A	P	P	P	P	P	P	A	P
6666.1844.2172	Csak BAA894	2172	100	ABU77613	Predicted reductase RutE in novel pyrimidine catabolism pathway	ESA_02366	2129		A	A	P	A	A	P	P	A	A	A	A	A	A	A	A	A	A	A	A	A	P	P	A	A	A	A
6666.1844.2172	Csak BAA894	2172	100	ABU77613	Predicted reductase RutE in novel pyrimidine catabolism pathway	ESA_02366	2129	GR62	P	P	P	A	P	P	P	A	A	A	A	A	A	P	A	A	P	P	A	A	P	A	P	A	A	P
6666.1844.2178	Csak BAA894	2178	100	ABU77619	Putative beta-lactamase	ESA_02372	2134	GR62	P	P	P	A	P	P	P	A	A	A	A	A	A	A	A	A	A	A	P	A	P	P	A	P	A	A
6666.1844.2179	Csak BAA894	2179	100	ABU77620	Transcriptional regulator2C LysR family	ESA_02373	2135		P	P	P	P	P	P	P	P	A	A	P	P	A	A	A	A	A	A	P	A	P	P	P	P	A	A
6666.1844.2180	Csak BAA894	2180	100	ABU77621	FIG00553465: hypothetical protein	ESA_02374	2136		P	P	P	P	P	P	P	P	P	P	P	P	A	A	A	A	A	A	P	P	P	P	P	P	A	A
6666.1844.2181	Csak BAA894	2181	100	ABU77622	Uncharacterized protein similar to VCA0109	ESA_02375	2137		P	P	P	P	P	P	P	P	P	P	P	P	A	A	A	A	A	A	P	P	P	P	P	P	A	A
6666.1844.2182	Csak BAA894	2182	100	ABU77623	Uncharacterized protein ImpA	ESA_02376	2138		P	P	P	P	P	P	P	A	A	A	P	A	A	A	A	A	A	A	P	A	P	P	P	P	A	A
6666.1844.2183	Csak BAA894	2183	100	ABU77624	Oligopeptide ABC transporter2C periplasmic oligopeptide-binding protein OppA (TC 3.A.1.5.1)	ESA_02378	2139		A	A	A	A	P	P	P	A	A	A	A	A	A	A	A	A	A	A	P	A	P	A	A	A	A	A
6666.1844.2186	Csak BAA894	2186	100	ABU77626	tRNA 2-thiouridine synthesizing protein E;Ontology_term=KEGG_ENZYME:2.8.1.-	ESA_02380	2141		P	P	P	P	A	P	P	P	P	P	P	P	A	A	A	A	A	A	P	P	P	P	P	P	A	P
6666.1844.2187	Csak BAA894	2187	100	ABU77627	Acylphosphate phosphohydrolase2C putative;Ontology_term=KEGG_ENZYME:3.6.1.7	ESA_02381	2142		P	P	P	P	A	P	P	P	P	P	P	P	A	A	A	A	A	A	P	P	P	P	P	P	A	A
6666.1844.2189	Csak BAA894	2189	100	ABU77629	hemimethylated DNA binding protein YccV	ESA_02383	2144		P	P	P	P	P	P	P	P	P	P	P	P	A	A	A	A	P	A	A	P	P	P	A	P	A	A
6666.1844.2192	Csak BAA894	2192	100	ABU77632	DNA helicase IV	ESA_02386	2147		P	P	P	P	P	P	P	P	P	P	P	P	A	A	A	A	A	A	P	P	P	P	P	P	A	A
6666.1844.2194	Csak BAA894	2194	100	ABU77633	Inner membrane protein YccF	ESA_02387	2148		A	P	A	A	A	A	P	A	A	A	A	A	A	A	A	A	A	A	A	A	P	A	A	A	A	A
6666.1844.2194	Csak BAA894	2194	100	ABU77633	Inner membrane protein YccF	ESA_02387	2148		A	A	A	A	A	A	P	A	A	A	A	A	A	A	A	A	A	A	A	A	P	A	A	A	A	A
6666.1844.2196	Csak BAA894	2196	100	ABU77635	DNA transformation protein TfoX	ESA_02389	2150		P	P	P	P	P	P	P	P	P	P	P	P	A	A	A	A	A	A	P	P	P	P	P	P	A	A
6666.1844.2197	Csak BAA894	2197	100	ABU77636	Cell division inhibitor	ESA_02390	2151		P	P	P	P	P	P	P	P	P	P	P	P	A	A	A	A	A	A	P	P	P	P	P	P	A	A
6666.1844.2200	Csak BAA894	2200	100	ABU77639	Putative protease La homolog;Ontology_term=KEGG_ENZYME:3.4.21.-	ESA_02393	2154		P	P	P	P	P	P	P	P	P	P	P	P	A	A	A	A	A	A	P	P	P	P	P	P	A	A
6666.1844.2203	Csak BAA894	2203	100	ABU77641	Paraquat-inducible protein B	ESA_02395	2156		A	A	P	P	P	P	P	P	P	P	P	P	A	A	A	A	A	A	A	P	P	P	P	P	A	A
6666.1844.2205	Csak BAA894	2205	100	ABU77643	Paraquat-inducible protein A	ESA_02397	2158		P	P	P	P	P	P	P	P	P	P	P	P	A	A	A	A	A	A	P	P	P	P	P	P	A	A
6666.1844.2208	Csak BAA894	2208	100	ABU77646	Flavodoxin reductases (ferredoxin-NADPH reductases) family 1	ESA_02400	2161		A	A	A	A	A	P	P	A	A	A	A	A	A	A	A	A	A	A	A	A	P	A	A	A	A	A
6666.1844.2209	Csak BAA894	2209	100	ABU77647	FIG00553466: hypothetical protein	ESA_02401	2162		P	P	P	P	P	P	P	P	P	P	P	P	A	A	A	A	P	A	P	P	P	P	P	P	A	A
6666.1844.2211	Csak BAA894	2211	100	ABU77649	FMN reductase;Ontology_term=KEGG_ENZYME:1.5.1.29	ESA_02403	2164		P	P	P	P	P	P	P	P	P	P	P	P	A	A	A	A	A	A	P	P	P	P	P	P	A	A
6666.1844.2212	Csak BAA894	2212	100	ABU77650	Alkanesulfonates-binding protein	ESA_02404	2165		P	P	P	A	A	P	P	P	P	P	P	P	A	A	A	A	A	A	P	P	P	P	P	P	A	A
6666.1844.2215	Csak BAA894	2215	100	ABU77653	Alkanesulfonates ABC transporter ATP-binding protein / Sulfonate ABC transporter2C ATP-binding subunit SsuB	ESA_02407	2168		A	A	A	P	P	P	P	A	A	A	A	A	A	A	A	A	A	A	A	A	P	A	A	A	A	A
6666.1844.2223	Csak BAA894	2223	99.83	ABU77663	L2CD-transpeptidase YcbB	ESA_02417	2176		A	P	P	P	P	A	P	P	P	P	P	P	A	A	A	A	A	A	P	P	P	P	P	P	A	A
6666.1844.2227	Csak BAA894	2227	100	ABU77667	S-adenosylmethionine-dependent methyltransferase Functionally Coupled to the MukBEF Chromosome Partitioning Mechanism	ESA_02421	2180		P	P	P	P	A	P	P	P	P	P	P	P	A	A	A	A	A	A	P	P	P	P	P	P	A	A
6666.1844.2228	Csak BAA894	2228	100	ABU77668	Membrane Protein Functionally coupled to the MukBEF Chromosome Partitioning Mechanism	ESA_02422	2181		P	P	P	P	P	P	P	P	P	P	P	P	A	A	A	A	A	A	P	P	P	P	P	P	A	A
6666.1844.2229	Csak BAA894	2229	100	ABU77669	FIG00553841: hypothetical protein	ESA_02423	2182		P	P	P	P	P	P	P	P	P	P	P	P	A	A	A	A	A	A	P	P	P	P	P	P	A	A
6666.1844.2229	Csak BAA894	2229	100	ABU77669	FIG00553841: hypothetical protein	ESA_02423	2182		P	P	P	P	P	P	P	P	P	P	P	P	A	A	A	A	P	A	P	P	P	P	P	P	A	A
6666.1844.2230	Csak BAA894	2230	100	ABU77670	FIG00554366: hypothetical protein	ESA_02424	2183		P	P	P	P	P	P	P	P	P	P	P	P	A	A	A	A	P	A	P	P	P	P	P	P	A	A
6666.1844.2231	Csak BAA894	2231	100	ABU77671	Transcriptional regulator2C AsnC family	ESA_02425	2184		P	P	P	P	P	P	P	P	P	P	P	P	A	A	A	A	A	A	P	P	P	P	P	P	A	A
6666.1844.2233	Csak BAA894	2233	100	ABU77673	UPF0434 protein YcaR	ESA_02427	2186		A	A	A	A	A	A	A	A	A	A	A	A	A	A	A	A	A	A	A	A	A	A	A	A	A	A
6666.1844.2234	Csak BAA894	2234	100	ABU77674	Putative cytoplasmic protein	ESA_02428	2187		P	P	P	P	P	P	P	P	P	P	P	P	A	A	A	A	A	A	P	P	P	P	P	P	A	A
6666.1844.2235	Csak BAA894	2235	100	ABU77675	Tetraacyldisaccharide 4'-kinase;Ontology_term=KEGG_ENZYME:2.7.1.130	ESA_02429	2188		A	A	A	A	A	A	P	A	A	A	A	A	A	A	A	A	A	A	A	A	P	A	A	A	A	A
6666.1844.2237	Csak BAA894	2237	100	ABU77677	Predicted hydrolase of the metallo-beta-lactamase superfamily2C clustered with KDO2-Lipid A biosynthesis genes	ESA_02431	2190		P	P	P	P	P	P	P	P	P	P	P	P	A	A	A	A	A	A	P	P	P	P	P	P	A	A
6666.1844.2242	Csak BAA894	2242	99.71	ABU77683	Phosphoserine aminotransferase;Ontology_term=KEGG_ENZYME:2.6.1.52	ESA_02437	2195		A	P	P	P	P	P	P	P	P	P	P	P	A	A	A	A	A	A	P	P	P	P	P	P	A	A
6666.1844.2254	Csak BAA894	2254	99.93	ABU77695	Cell division protein FtsK	ESA_02449	2208		P	P	P	P	P	P	P	P	P	P	P	P	A	A	A	A	A	A	P	P	P	P	P	P	A	A
6666.1844.2259	Csak BAA894	2259	100	ABU77699	Transport ATP-binding protein CydC	ESA_02453	2212		A	A	P	P	P	P	P	P	P	P	P	P	A	A	A	A	A	A	A	P	P	P	P	P	A	A
6666.1844.2260	Csak BAA894	2260	100	ABU77700	Leucyl/phenylalanyl-tRNA--protein transferase;Ontology_term=KEGG_ENZYME:2.3.2.6	ESA_02454	2213		P	P	P	P	P	P	P	P	P	P	P	A	A	A	A	A	A	A	P	P	P	P	P	P	A	A
6666.1844.2266	Csak BAA894	2266	100	ABU77705	Macrolide export ATP-binding/permease protein MacB;Ontology_term=KEGG_ENZYME:3.6.3.-	ESA_02459	2218		P	P	P	P	P	P	P	P	P	P	P	P	A	A	A	A	P	A	P	P	P	P	P	P	A	A
6666.1844.2269	Csak BAA894	2269	100	ABU77708	Predicted ATP-dependent endonuclease of the OLD family2C YbjD subgroup	ESA_02462	2221		P	P	P	P	P	P	P	P	P	P	P	P	A	A	A	A	A	A	P	P	P	P	P	P	A	A
6666.1844.2270	Csak BAA894	2270	100	ABU77709	FIG003145: Surface protein	ESA_02463	2222		P	P	P	P	P	P	P	P	P	P	P	P	A	A	A	A	A	A	P	P	P	P	P	P	A	A
6666.1844.2271	Csak BAA894	2271	100	ABU77710	Hydroxylamine reductase;Ontology_term=KEGG_ENZYME:1.7.-.-	ESA_02464	2223		A	A	P	A	P	P	P	P	P	P	P	P	A	A	A	A	A	A	A	P	P	A	P	P	A	A
6666.1844.2272	Csak BAA894	2272	100	ABU77711	NADH oxidoreductase hcr;Ontology_term=KEGG_ENZYME:1.-.-.-	ESA_02465	2224		P	P	P	P	P	P	P	P	P	P	P	P	A	A	A	A	P	A	P	P	P	P	P	P	P	P
6666.1844.2274	Csak BAA894	2274	100	ABU77713	Low-specificity L-threonine aldolase;Ontology_term=KEGG_ENZYME:4.1.2.5	ESA_02467	2226		P	P	P	P	P	P	P	P	P	P	P	P	A	A	A	A	A	A	P	P	P	P	P	P	A	A
6666.1844.2276	Csak BAA894	2276	100	ABU77715	N-acetylmuramoyl-L-alanine amidase;Ontology_term=KEGG_ENZYME:3.5.1.28	ESA_02469	2228		A	A	A	A	A	A	A	A	A	A	A	A	A	A	A	A	A	A	A	A	A	A	A	A	A	A
6666.1844.2278	Csak BAA894	2278	99.28	ABU77717	probable lipoprotein	ESA_02471	2230		A	A	P	A	A	P	P	A	A	A	A	A	A	A	A	A	A	A	P	A	P	A	A	A	A	A
6666.1844.2284	Csak BAA894	2284	100	ABU77724	23S rRNA (Uracil-5-) -methyltransferase rumB;Ontology_term=KEGG_ENZYME:2.1.1.-	ESA_02478	2236		A	A	A	P	A	A	P	A	A	A	A	A	A	A	A	A	A	A	A	A	P	P	A	A	A	A
6666.1844.2290	Csak BAA894	2290	100	ABU77730	putative sensory transduction regulator	ESA_02484	2242		P	A	P	P	P	P	P	P	P	P	P	P	A	A	A	A	A	A	A	P	P	P	P	P	A	A
6666.1844.2293	Csak BAA894	2293	100	ABU77733	Inner membrane protein	ESA_02487	2245		P	P	P	P	P	P	P	P	P	P	P	P	A	A	A	A	A	A	P	P	P	P	P	P	A	A
6666.1844.2295	Csak BAA894	2295	100	ABU77737	Transcriptional regulator2C TetR family	ESA_02492	2247		A	A	P	P	A	P	P	A	A	A	A	P	A	A	A	A	A	A	A	A	P	A	A	A	A	A
6666.1844.2296	Csak BAA894	2296	100	ABU77738	Putative transport protein/putative regulator	ESA_02493	2248		A	A	P	P	P	P	P	P	P	P	P	P	A	A	A	A	A	A	A	P	P	P	P	P	A	A
6666.1844.2297	Csak BAA894	2297	100	ABU77739	Flagellin protein FlaA	ESA_02494	2249		A	A	P	P	P	P	P	A	A	P	P	A	A	A	A	A	A	A	A	P	P	A	P	P	A	A
6666.1844.2298	Csak BAA894	2298	99.62	ABU77740	Protein ybjI	ESA_02495	2250		P	P	P	A	P	P	P	A	A	A	P	P	A	A	A	A	A	A	P	A	P	P	A	P	A	A
6666.1844.2299	Csak BAA894	2299	100	ABU77741	Multidrug translocase MdfA	ESA_02496	2251		P	P	P	P	P	P	P	P	P	P	P	P	A	A	A	A	A	A	P	P	P	P	P	P	A	P
6666.1844.2300	Csak BAA894	2300	99.55	ABU77742	Putative membrane protein	ESA_02497	2252		A	A	A	A	A	A	P	A	A	A	A	A	A	A	A	A	A	A	A	A	A	A	A	A	A	A
6666.1844.2301	Csak BAA894	2301	100	ABU77743	Putative permease	ESA_02498	2253		P	A	P	P	P	P	P	A	A	A	A	A	A	A	A	A	A	A	A	A	A	A	A	A	A	A
6666.1844.2304	Csak BAA894	2304	99.49	ABU77746	Uncharacterized glutathione S-transferase-like protein	ESA_02501	2256		P	P	P	P	P	P	P	P	P	P	P	P	A	A	A	A	P	A	P	P	P	P	P	P	A	P
6666.1844.2312	Csak BAA894	2312	100	ABU77754	Molybdopterin biosynthesis protein MoeA	ESA_02509	2263		P	P	P	P	P	P	P	P	P	P	P	P	A	A	A	A	A	A	P	P	P	P	P	P	A	A
6666.1844.2312	Csak BAA894	2312	100	ABU77754	Molybdopterin biosynthesis protein MoeA	ESA_02509	2263		P	P	P	P	P	P	P	P	P	P	P	P	A	A	A	A	A	A	P	P	P	P	P	P	A	A
6666.1844.2313	Csak BAA894	2313	100	ABU77755	Molybdopterin biosynthesis protein MoeB	ESA_02510	2264		A	A	A	A	P	A	P	A	A	A	A	A	A	A	A	A	A	A	A	A	A	A	A	A	A	A
6666.1844.2313	Csak BAA894	2313	100	ABU77755	Molybdopterin biosynthesis protein MoeB	ESA_02510	2264		P	P	P	P	P	P	P	P	P	P	P	P	A	P	A	A	P	A	P	P	P	P	P	P	A	A
6666.1844.2316	Csak BAA894	2316	100	ABU77758	Alpha-glucosidase;Ontology_term=KEGG_ENZYME:3.2.1.20	ESA_02513	2267	GR118	P	P	P	P	P	P	P	P	P	P	P	P	A	A	A	A	A	A	P	P	P	P	P	P	A	A
6666.1844.2317	Csak BAA894	2317	95.74	WP_007848732	hypothetical protein			GR118	P	P	P	P	P	P	P	P	P	P	P	P	A	A	A	A	A	A	P	P	P	P	P	P	A	A
6666.1844.2318	Csak BAA894	2318	97.87	ABU77760	hypothetical protein	ESA_02515	2268	GR118	A	A	P	A	A	P	P	P	P	P	P	P	A	A	A	A	A	A	P	P	P	P	P	P	A	A
6666.1844.2319	Csak BAA894	2319	100	ABU77761	Large exoproteins involved in heme utilization or adhesion	ESA_02516	2269		A	P	P	P	P	P	P	A	A	A	P	P	A	A	A	A	A	A	A	A	P	P	A	P	A	A
6666.1844.2324	Csak BAA894	2324	100	ABU77766	Membrane fusion component of tripartite multidrug resistance system	ESA_02521	2274		A	P	P	P	P	P	P	P	A	P	P	P	A	A	A	A	A	A	A	A	P	P	P	P	A	A
6666.1844.2325	Csak BAA894	2325	100	ABU77767	Putative membrane protein	ESA_02522	2275		P	P	P	A	P	P	P	P	P	P	P	P	A	A	A	A	A	A	P	P	P	P	P	P	A	A
6666.1844.2328	Csak BAA894	2328	100	ABU77770	Putative integral membrane protein	ESA_02525	2278		A	P	P	P	P	P	P	P	P	P	P	P	A	A	A	A	A	A	P	P	P	P	P	P	A	A
6666.1844.2330	Csak BAA894	2330	99.64	ABU77772	Putative DMT superfamily metabolite efflux protein precursor	ESA_02527	2280		P	P	P	P	P	P	P	A	A	A	P	P	A	A	A	A	A	A	P	A	P	A	A	P	A	A
6666.1844.2333	Csak BAA894	2333	100	ABU77775	Glutamate transport membrane-spanning protein	ESA_02530	2283		A	A	A	A	P	A	P	A	P	A	P	P	A	A	A	A	A	A	A	P	P	A	A	A	A	A
6666.1844.2333	Csak BAA894	2333	100	ABU77775	Glutamate transport membrane-spanning protein	ESA_02530	2283		A	A	A	A	A	A	P	A	A	A	A	A	A	A	A	A	A	A	A	A	A	A	A	A	A	A
6666.1844.2334	Csak BAA894	2334	99.58	ABU77776	Glutamate transport ATP-binding protein	ESA_02531	2284		P	P	P	P	P	P	P	P	P	P	P	P	A	A	A	A	P	A	P	P	P	P	P	P	A	A
6666.1844.2336	Csak BAA894	2336	100	ABU77778	Ribosomal RNA large subunit methyltransferase F;Ontology_term=KEGG_ENZYME:2.1.1.51	ESA_02533	2286		A	A	A	P	A	P	A	A	A	A	A	A	A	A	A	A	A	A	A	A	A	A	A	A	A	A
6666.1844.2337	Csak BAA894	2337	100	ABU77779	Nitrilotriacetate monooxygenase component B;Ontology_term=KEGG_ENZYME:1.14.13.-	ESA_02534	2287		P	P	P	P	A	A	P	P	P	P	P	P	A	A	A	A	A	A	P	P	P	A	P	P	A	A
6666.1844.2338	Csak BAA894	2338	100	ABU77780	Hypothetical Zinc-finger containing protein	ESA_02535	2288		A	A	P	P	P	P	P	A	A	A	A	A	A	A	A	A	A	A	A	A	A	A	A	A	A	A
6666.1844.2339	Csak BAA894	2339	100	ABU77781	Putative exported protein	ESA_02536	2289		P	P	A	A	P	P	P	P	A	A	P	P	A	A	A	A	A	A	A	A	P	A	P	P	A	A
6666.1844.2341	Csak BAA894	2341	100	ABU77783	Type-1 fimbrial protein2C A chain precursor	ESA_02538	2291		P	P	P	P	P	P	P	P	P	P	P	P	A	A	A	A	A	A	P	P	P	P	P	P	A	A
6666.1844.2342	Csak BAA894	2342	100	ABU77784	Putative fimbrial chaparone	ESA_02539	2292		P	P	P	P	P	P	P	P	P	P	P	P	A	A	A	A	A	A	P	P	P	P	P	P	A	A
6666.1844.2343	Csak BAA894	2343	99.88	ABU77785	type 1 fimbriae anchoring protein FimD	ESA_02540	2293		P	P	P	P	P	P	P	P	P	P	P	P	A	A	A	A	A	A	P	P	P	P	P	P	A	A
6666.1844.2344	Csak BAA894	2344	100	ABU77786	Fimbrial adhesin precursor	ESA_02541	2294		P	P	P	P	P	P	P	P	P	P	P	P	A	A	A	A	A	A	P	P	P	P	P	P	A	A
6666.1844.2345	Csak BAA894	2345	100	ABU77787	type 1 fimbrae adaptor subunit FimG	ESA_02542	2295	GR18	P	P	P	P	P	P	P	P	P	P	P	P	A	A	A	A	A	A	P	P	P	P	P	P	A	A
6666.1844.2347	Csak BAA894	2347	100	ABU77789	Beta-glucoside bgl operon antiterminator2C BglG family	ESA_02544	2297	GR18	P	P	P	A	A	P	P	A	A	A	P	P	A	A	A	A	P	A	A	A	P	P	A	P	A	A
6666.1844.2348	Csak BAA894	2348	100	ABU77790	"PTS system2C beta-glucoside-specific IIB component / PTS system2C beta-glucoside-specific IIC component / PTS system2C beta-glucoside-specific IIA component;Ontology_term=KEGG_ENZYME:2.7.1.69	KEGG_ENZYME:2.7.1.69		GR18	P	P	P	P	P	P	P	P	P	P	P	P	A	A	A	A	P	A	P	P	P	P	P	P	A	A
6666.1844.2349	Csak BAA894	2349	100	ABU77791	"Beta-glucosidase%3B 6-phospho-beta-glucosidase;Ontology_term=KEGG_ENZYME:3.2.1.21	KEGG_ENZYME:3.2.1.86"		GR18	P	P	P	P	P	P	P	P	P	P	P	P	A	A	A	A	P	A	P	P	P	P	P	P	A	A
6666.1844.2350	Csak BAA894	2350	100	ABU77792	6-phospho-beta-glucosidase;Ontology_term=KEGG_ENZYME:3.2.1.86	ESA_02547	2300	GR5	P	P	P	P	P	P	P	P	A	A	P	P	A	A	A	A	A	A	A	P	P	P	P	P	A	A
6666.1844.2352	Csak BAA894	2352	100	ABU77794	Transcriptional regulator YbiH2C TetR family	ESA_02549	2302	GR5	A	A	A	A	A	A	P	A	A	A	A	A	A	A	A	A	A	A	A	A	A	A	A	A	A	A
6666.1844.2353	Csak BAA894	2353	100	ABU77795	Predicted membrane fusion protein (MFP) component of efflux pump2C membrane anchor protein YbhG	ESA_02550	2303	GR5	A	P	P	P	P	P	P	P	A	A	P	P	A	A	A	A	P	A	P	P	P	P	P	A	A	A
6666.1844.2354	Csak BAA894	2354	100	ABU77796	ABC transporter multidrug efflux pump2C fused ATP-binding domains	ESA_02551	2304	GR5	P	P	P	P	P	P	P	P	P	P	P	P	A	A	A	A	P	A	P	P	P	P	P	P	A	A
6666.1844.2355	Csak BAA894	2355	100	ABU77797	ABC transport system2C permease component YbhS	ESA_02552	2305	GR5	A	A	A	A	A	A	P	A	A	A	A	A	A	A	A	A	A	A	A	A	P	A	A	A	A	A
6666.1844.2356	Csak BAA894	2356	100	ABU77798	ABC transport system2C permease component YbhR	ESA_02553	2306		P	P	P	P	P	P	P	P	P	P	P	P	A	A	A	A	P	A	P	P	P	P	P	P	A	A
6666.1844.2357	Csak BAA894	2357	100	ABU77799	Putative inner membrane protein	ESA_02554	2307		P	P	P	P	P	P	P	P	P	P	P	P	A	A	A	A	A	A	P	P	P	P	P	P	A	A
6666.1844.2360	Csak BAA894	2360	100	ABU77802	Inner membrane protein YbhQ	ESA_02557	2310		A	A	A	A	P	P	P	P	P	P	P	P	A	A	A	A	A	A	A	P	P	P	P	P	A	A
6666.1844.2362	Csak BAA894	2362	100	ABU77804	Molybdenum cofactor biosynthesis protein MoaE	ESA_02559	2312		P	A	P	P	A	A	P	A	A	A	P	A	A	A	A	A	P	A	A	A	P	A	P	P	A	A
6666.1844.2363	Csak BAA894	2363	100	ABU77805	Molybdenum cofactor biosynthesis protein MoaD	ESA_02560	2313		P	P	P	P	P	P	P	P	P	P	P	P	P	P	P	P	P	P	P	P	P	P	P	P	P	P
6666.1844.2367	Csak BAA894	2367	100	ABU77810	Hypothetical protein UPF0052	ESA_02565	2317		A	P	P	P	P	P	P	P	P	P	P	P	A	A	A	A	A	A	A	P	P	P	P	P	A	A
6666.1844.2370	Csak BAA894	2370	100	ABU77813	Urea ABC transporter2C ATPase protein UrtE	ESA_02568	2320		P	A	P	P	P	P	P	A	A	A	P	A	A	A	A	A	A	A	A	A	P	A	P	P	A	A
6666.1844.2372	Csak BAA894	2372	100	ABU77815	Biotin synthesis protein BioC	ESA_02570	2322		A	A	A	A	A	A	P	A	A	A	A	A	A	A	A	A	A	A	A	A	A	A	A	A	A	A
6666.1844.2373	Csak BAA894	2373	100	ABU77816	8-amino-7-oxononanoate synthase;Ontology_term=KEGG_ENZYME:2.3.1.47	ESA_02571	2323		A	A	P	P	A	P	P	A	P	P	A	A	A	A	A	A	A	A	A	P	P	P	A	A	A	A
6666.1844.2375	Csak BAA894	2375	100	ABU77818	Adenosylmethionine-8-amino-7-oxononanoate aminotransferase;Ontology_term=KEGG_ENZYME:2.6.1.62	ESA_02573	2325		A	A	A	A	A	A	P	A	A	A	A	A	A	A	A	A	A	A	A	A	P	A	A	A	A	A
6666.1844.2376	Csak BAA894	2376	100	ABU77819	ThiJ/PfpI family protein	ESA_02574	2326		P	P	P	P	P	P	P	P	P	P	P	P	A	A	A	A	P	A	P	P	P	P	P	P	A	A
6666.1844.2377	Csak BAA894	2377	99.35	ABU77820	UPF0098 protein ybhB	ESA_02575	2327		P	P	P	P	P	P	P	P	P	P	P	P	A	A	A	A	P	A	P	P	P	P	P	P	P	P
6666.1844.2378	Csak BAA894	2378	99.74	ABU77821	Pectinesterase;Ontology_term=KEGG_ENZYME:3.1.1.11	ESA_02576	2328		A	A	A	A	A	A	A	A	A	A	A	A	A	A	A	A	A	A	A	A	A	A	A	A	A	A
6666.1844.2378	Csak BAA894	2378	99.74	ABU77821	Pectinesterase;Ontology_term=KEGG_ENZYME:3.1.1.11	ESA_02576	2328		P	P	P	P	P	P	P	P	P	P	P	P	A	A	A	A	P	A	P	P	P	P	P	P	A	P
6666.1844.2380	Csak BAA894	2380	99.61	ABU77823	Putative phosphatase	ESA_02578	2330		A	A	P	A	A	A	P	A	A	A	A	A	A	A	A	A	A	A	A	A	P	A	A	A	A	A
6666.1844.2380	Csak BAA894	2380	99.61	ABU77823	Putative phosphatase	ESA_02578	2330		P	P	P	P	P	P	P	P	P	P	P	P	A	A	A	A	P	A	P	P	P	P	P	P	P	P
6666.1844.2383	Csak BAA894	2383	100	ABU77826	Molybdenum ABC transporter2C periplasmic molybdenum-binding protein ModA (TC 3.A.1.8.1)	ESA_02581	2333		A	P	P	P	A	P	P	P	P	P	P	P	A	P	P	P	A	A	A	P	P	P	P	P	A	A
6666.1844.2385	Csak BAA894	2385	100	ABU77828	DNA-binding domain of ModE / Molybdate-binding domain of ModE	ESA_02583	2335		P	P	P	P	P	P	P	A	P	A	P	P	A	A	A	A	P	A	P	A	P	A	P	P	A	A
6666.1844.2386	Csak BAA894	2386	100	ABU77829	Putative molybdenum transport ATP-binding protein modF	ESA_02584	2336		P	P	P	A	P	P	P	A	A	A	A	A	A	A	A	A	A	A	P	A	P	P	A	A	A	A
6666.1844.2393	Csak BAA894	2393	100	WP_012125321	Probable secreted protein				A	P	P	P	P	A	P	A	A	A	A	A	A	A	A	A	A	A	P	A	P	A	A	A	A	A
6666.1844.2395	Csak BAA894	2395	100	ABU77840	Ribosyl nicotinamide transporter2C PnuC-like	ESA_02595	2346		P	P	P	A	P	P	P	A	A	A	A	A	A	A	A	A	A	A	P	A	P	A	A	A	A	A
6666.1844.2396	Csak BAA894	2396	100	ABU77841	Quinolinate synthetase;Ontology_term=KEGG_ENZYME:2.5.1.72	ESA_02596	2347		P	P	P	P	P	P	P	P	P	P	P	P	A	A	A	A	A	A	P	P	P	P	P	P	A	A
6666.1844.2400	Csak BAA894	2400	100	ABU77846	TolA protein	ESA_02606	2352		P	P	P	P	P	P	P	P	P	P	P	P	A	A	A	A	P	A	P	P	P	P	P	P	A	A
6666.1844.2400	Csak BAA894	2400	98.39	ABU77846	TolA protein	ESA_02606	2352	GR78	P	P	P	P	P	P	P	P	P	P	P	P	A	A	A	A	P	A	P	P	P	P	P	P	A	A
6666.1844.2409	Csak BAA894	2409	100	ABU77855	hypothetical protein	ESA_02615	2361	GR78	P	P	P	P	P	P	P	P	P	P	P	P	A	A	A	A	A	A	P	P	P	P	P	P	A	A
6666.1844.2410	Csak BAA894	2410	100	ABU77856	Alpha-mannosidase;Ontology_term=KEGG_ENZYME:3.2.1.24	ESA_02616	2362	GR78	A	A	A	A	A	A	P	A	A	A	A	A	A	A	A	A	A	A	A	A	P	A	A	A	A	A
6666.1844.2411	Csak BAA894	2411	100	ABU77857	PTS system HrsA EIIA component / PTS system HrsA EIIB component / PTS system HrsA permease IIC component	ESA_02617	2363	GR78	A	A	P	P	A	A	P	A	A	A	P	P	A	A	A	A	A	A	A	A	P	P	A	A	A	A
6666.1844.2412	Csak BAA894	2412	99.58	ABU77858	Transcriptional regulator of succinyl CoA synthetase operon	ESA_02618	2364		A	A	P	P	P	A	P	A	P	A	P	A	A	A	A	A	A	A	A	A	P	A	A	A	A	A
6666.1844.2423	Csak BAA894	2423	100	ABU77869	FIG00554249: hypothetical protein	ESA_02629	2375		P	P	P	P	A	P	P	P	P	P	P	P	A	A	A	A	A	A	P	P	P	P	P	P	A	A
6666.1844.2426	Csak BAA894	2426	100	ABU77873	Predicted transcription regulator2C contains HTH domain (MarR family)	ESA_02633	2378		A	A	A	P	A	A	A	A	A	A	A	A	A	A	A	A	A	A	A	A	A	A	A	A	A	A
[truncated: 1,940 more rows]
